# Supplementary material for: Broad Influence of Mutant Ataxin-3 on the Proteome of the Adult Brain, Young Neurons, and Axons Reveals Central Molecular Processes and Biomarkers in SCA3/MJD Using Knock-In Mouse Model
Source: Front Mol Neurosci. 2021 Jun 17;14:658339. doi: 10.3389/fnmol.2021.658339 (PMC8248683; doi:10.3389/fnmol.2021.658339)
Supplement: Supplementary Table 4 — MS/MS proteomic data for the of protein levels in somatodendritic and axon compartment in cerebellar and cortical samples. [file Table_4.XLSX]

## Sheet: cerebellar Ki91 RAW
Protein names	LFQ intensity cere_mut_ax_02	LFQ intensity cere_mut_AX_12	LFQ intensity cere_mut_AX_25	LFQ intensity cere_mut_AX_7	LFQ intensity cere_mut_N_02	LFQ intensity cere_mut_N_25	LFQ intensity cere_mut_N_7	LFQ intensity cere_mut_up_02	LFQ intensity cere_mut_UP_12	LFQ intensity cere_mut_UP_25	LFQ intensity cere_mut_UP_7	LFQ intensity cere_WT_AX_02	LFQ intensity cere_wt_ax_12	LFQ intensity cere_WT_AX_25	LFQ intensity cere_WT_AX_7	LFQ intensity cere_wt_n_02	LFQ intensity cere_WT_N_25	LFQ intensity cere_WT_N12	LFQ intensity cere_wt_up_02	LFQ intensity cere_wt_up_12	LFQ intensity cere_wt_up_25	LFQ intensity cere_wt_up_7	Only identified by site	Reverse	Potential contaminant	Student's T-test Significant cere_mut_AX_cere_mut_UP	Student's T-test significant	Peptides	Razor + unique peptides	Unique peptides	Sequence coverage [%]	Unique + razor sequence coverage [%]	Unique sequence coverage [%]	Mol. weight [kDa]	Q-value	Score	Intensity	MS/MS Count	Student's T-test p-value cere_mut_AX_cere_mut_UP	Student's T-test Difference cere_mut_AX_cere_mut_UP	Student's T-test Test statistic cere_mut_AX_cere_mut_UP	Protein names	Fasta headers	Protein IDs	Majority protein IDs	Gene names
Lamin-B1	-5.12468	-3.42543	-4.89813	-6.13935	0.61042	1.10722	0.767748	-0.638487	0.560629	0.0788956	1.12847	-3.44894	-2.28373	-6.08243	-3.12185	0.414629	1.0412	-0.0788956	-0.814159	0.804865	0.449467	0.549799				+	cere_mut_AX_cere_mut_UP	37	37	32	57,3	57,3	50,9	66,785	0	282,85	30054000000	977	0.000253204	-5.17927	-7.68991	Lamin-B1	sp|P14733|LMNB1_MOUSE Lamin-B1 OS=Mus musculus GN=Lmnb1 PE=1 SV=3	P14733	P14733	Lmnb1
Heterogeneous nuclear ribonucleoprotein A3	-3.97071	-2.17158	-6.38322	-6.74329	0.408358	0.293896	0.271473	0.129959	0.204893	-0.0146866	0.615591	-3.31662	-2.41318	-3.26988	-2.98156	0.240276	0.726675	-0.112209	-0.058279	0.304075	0.0146866	0.13859				+	cere_mut_AX_cere_mut_UP	25	25	4	61,3	61,3	9,7	34,476	0	323,31	79601000000	1442	0.00346632	-5.05114	-4.66029	Heterogeneous nuclear ribonucleoprotein A3	tr|A2AL12|A2AL12_MOUSE Heterogeneous nuclear ribonucleoprotein A3 OS=Mus musculus GN=Hnrnpa3 PE=1 SV=1;sp|Q8BG05|ROA3_MOUSE Heterogeneous nuclear ribonucleoprotein A3 OS=Mus musculus GN=Hnrnpa3 PE=1 SV=1	A2AL12;Q8BG05	A2AL12;Q8BG05	Hnrnpa3
	-4.40001	-2.07125	-4.56514	-5.80834	0.576316	1.13278	-0.479653	0.0411787	0.819934	0.316239	0.827535	-4.56984	-2.39597	-4.1335	-4.63455	0.261859	1.04487	0.597919	-0.0411787	0.984483	-0.407588	0.617063				+	cere_mut_AX_cere_mut_UP	21	21	1	59,7	59,7	2,6	66,821	0	323,31	33088000000	699	0.00108581	-4.71241	-5.86571		tr|G5E924|G5E924_MOUSE Heterogeneous nuclear ribonucleoprotein L (Fragment) OS=Mus musculus GN=Hnrnpl PE=1 SV=1	G5E924	G5E924	Hnrnpl
Probable ATP-dependent RNA helicase DDX5	-4.49608	-1.90557	-4.1778	-6.4377	0.253634	1.10724	0.0114679	-0.407121	0.967618	0.953815	0.237693	-4.31321	-1.56574	-2.81566	-5.07375	0.0844889	1.54292	1.13182	-0.324752	0.684264	0.640113	-0.0114679				+	cere_mut_AX_cere_mut_UP	26	26	19	45,4	45,4	32,8	69,265	0	166,71	25035000000	833	0.00311849	-4.69229	-4.76246	Probable ATP-dependent RNA helicase DDX5	tr|Q8BTS0|Q8BTS0_MOUSE DEAD (Asp-Glu-Ala-Asp) box polypeptide 5 OS=Mus musculus GN=Ddx5 PE=1 SV=1;sp|Q61656|DDX5_MOUSE Probable ATP-dependent RNA helicase DDX5 OS=Mus musculus GN=Ddx5 PE=1 SV=2;tr|S4R1I6|S4R1I6_MOUSE MCG2872, isoform CRA_b OS=Mus musculus	Q8BTS0;Q61656;S4R1I6;B1ARB9;B1ARC0;S4R1E3	Q8BTS0;Q61656;S4R1I6	Ddx5
Cytoskeleton-associated protein 4	-6.82446	-0.609435	-4.34391	-2.78305	0.199605	0.7545	1.14068	0.536658	-0.281386	1.72911	1.68041	-5.3195	-0.797313	-2.45852	-3.67574	-0.0894842	0.470445	0.0357885	-0.0357885	0.51662	1.1131	0.812003				+	cere_mut_AX_cere_mut_UP	32	32	32	55	55	55	63,691	0	296,41	38450000000	992	0.0171531	-4.55641	-3.26445	Cytoskeleton-associated protein 4	sp|Q8BMK4|CKAP4_MOUSE Cytoskeleton-associated protein 4 OS=Mus musculus GN=Ckap4 PE=1 SV=2	Q8BMK4	Q8BMK4	Ckap4
Histone H1.2	-4.34854	-4.63764	-1.77078	-3.95367	0.913545	1.59711	1.49213	0.620463	-0.0948439	0.521522	1.74573	-4.29383	-7.53405	-2.17425	-3.69085	0.681096	1.51973	-1.995	0.0948439	-0.383933	0.848531	1.64691				+	cere_mut_AX_cere_mut_UP	11	11	3	36,8	36,8	14,6	21,266	0	58,548	94107000000	935	0.0011589	-4.37587	-5.79281	Histone H1.2	sp|P15864|H12_MOUSE Histone H1.2 OS=Mus musculus GN=Hist1h1c PE=1 SV=2	P15864	P15864	Hist1h1c
RNA-binding motif protein, X chromosome;RNA-binding motif protein, X chromosome, N-terminally processed	-4.00927	-3.66046	-4.3574	-3.92185	0.77787	1.25323	-0.0207329	0.398863	-0.297359	0.721729	0.613167	-3.10435	-1.2684	-1.92283	-3.25027	0.414955	0.812054	-0.876276	0.13623	0.173269	0.0207329	0.571445				+	cere_mut_AX_cere_mut_UP	10	10	1	22,5	22,5	2	42,3	0	53,492	11129000000	390	3.68171e-06	-4.34635	-16.0761	RNA-binding motif protein, X chromosome;RNA-binding motif protein, X chromosome, N-terminally processed	sp|Q9WV02|RBMX_MOUSE RNA-binding motif protein, X chromosome OS=Mus musculus GN=Rbmx PE=1 SV=1;tr|A2AFI3|A2AFI3_MOUSE RNA binding motif protein, X chromosome, isoform CRA_b OS=Mus musculus GN=Rbmx PE=1 SV=1;tr|A2AFI4|A2AFI4_MOUSE RNA-binding motif protein,	Q9WV02;A2AFI3;A2AFI4	Q9WV02;A2AFI3;A2AFI4	Rbmx
Histone H1.4	-4.53016	-4.54285	-2.05222	-2.73498	1.39816	1.62599	1.39901	0.653934	-0.42065	0.874028	2.03684	-4.00361	-3.92086	-2.41767	-3.3579	1.03026	1.8992	-1.15376	0.42065	-0.599437	0.968152	2.0838				+	cere_mut_AX_cere_mut_UP	10	4	3	32	16,4	13,2	21,977	0	37,944	26542000000	449	0.00192164	-4.25109	-5.249	Histone H1.4	sp|P43274|H14_MOUSE Histone H1.4 OS=Mus musculus GN=Hist1h1e PE=1 SV=2	P43274;I7HFT9;Q07133	P43274	Hist1h1e
Golgi apparatus protein 1	-3.53168	-1.7077	-3.75555	-4.37335	0.668133	0.754107	1.2553	0.408428	0.026556	1.03391	2.13321	-3.39686	-2.16276	-1.51782	-3.58631	-0.0297966	0.658276	-0.371325	-0.026556	0.46113	0.981457	1.0278				+	cere_mut_AX_cere_mut_UP	33	33	33	34,5	34,5	34,5	132,35	0	232,37	16495000000	544	0.00118157	-4.24259	-5.77126	Golgi apparatus protein 1	tr|F8WHM5|F8WHM5_MOUSE Golgi apparatus protein 1 (Fragment) OS=Mus musculus GN=Glg1 PE=1 SV=1;sp|Q61543|GSLG1_MOUSE Golgi apparatus protein 1 OS=Mus musculus GN=Glg1 PE=1 SV=1	F8WHM5;Q61543;F6RSH1;E9PWD8	F8WHM5;Q61543	Glg1
Heterogeneous nuclear ribonucleoprotein U	-3.19621	-2.76383	-4.23277	-5.80848	0.376359	1.2075	-0.557464	-0.295485	1.02618	0.130309	0.0954733	-4.44842	-1.68	-3.46381	-4.10747	0.168342	1.28566	1.14595	-0.0480185	0.848248	0.0480185	0.0490465				+	cere_mut_AX_cere_mut_UP	30	30	30	39,8	39,8	39,8	86,805	0	323,31	51640000000	1341	0.00116337	-4.23944	-5.78852	Heterogeneous nuclear ribonucleoprotein U	tr|G3XA10|G3XA10_MOUSE Heterogeneous nuclear ribonucleoprotein U, isoform CRA_b OS=Mus musculus GN=Gm28062 PE=4 SV=1;sp|Q8VEK3|HNRPU_MOUSE Heterogeneous nuclear ribonucleoprotein U OS=Mus musculus GN=Hnrnpu PE=1 SV=1	G3XA10;Q8VEK3	G3XA10;Q8VEK3	Gm28062;Hnrnpu
Histone H1.5	-4.8001	-1.82788	-2.90747	-3.91885	1.77998	2.15831	2.02003	1.2376	-0.648108	0.63559	2.21651	-3.36819	-3.83923	-1.22811	-1.1819	1.27791	2.14827	-1.73192	0.818714	-0.63559	1.58277	2.19735				+	cere_mut_AX_cere_mut_UP	9	7	7	29,6	22,4	22,4	22,576	0	36,317	21865000000	362	0.0029637	-4.22397	-4.81216	Histone H1.5	sp|P43276|H15_MOUSE Histone H1.5 OS=Mus musculus GN=Hist1h1b PE=1 SV=2	P43276	P43276	Hist1h1b
Splicing factor, proline- and glutamine-rich	-4.92495	-1.91026	-3.74532	-5.39958	0.172058	0.761276	0.0589409	0.0323639	0.14715	-0.0194798	0.527172	-5.91333	-3.52374	-3.99187	-5.15247	0.312059	0.838888	0.00617599	-0.512598	-0.00617599	0.343491	0.211658				+	cere_mut_AX_cere_mut_UP	25	25	24	42,3	42,3	41,2	75,441	0	318,27	36375000000	997	0.00183723	-4.16683	-5.29578	Splicing factor, proline- and glutamine-rich	sp|Q8VIJ6|SFPQ_MOUSE Splicing factor, proline- and glutamine-rich OS=Mus musculus GN=Sfpq PE=1 SV=1	Q8VIJ6	Q8VIJ6	Sfpq
Phosphatidate cytidylyltransferase;Phosphatidate cytidylyltransferase 2	-0.543366	-4.99802	-5.11109	-3.6171	-0.057641	0.422387	0.900807	-0.00598812	0.00598812	1.4846	0.790809	-0.993588	-0.248839	0.383283	-3.85108	-0.109237	0.975808	-5.26917	0.532121	0.46033	0.397515	0.173249				+	cere_mut_AX_cere_mut_UP	3	3	3	11	11	11	49,293	0	50,045	11377000000	136	0.0102593	-4.13625	-3.68583	Phosphatidate cytidylyltransferase;Phosphatidate cytidylyltransferase 2	tr|A2AMQ5|A2AMQ5_MOUSE Phosphatidate cytidylyltransferase OS=Mus musculus GN=Cds2 PE=1 SV=1;sp|Q99L43|CDS2_MOUSE Phosphatidate cytidylyltransferase 2 OS=Mus musculus GN=Cds2 PE=1 SV=1;tr|Q6PBC0|Q6PBC0_MOUSE Cds2 protein OS=Mus musculus GN=Cds2 PE=1 SV=1	A2AMQ5;Q99L43;Q6PBC0	A2AMQ5;Q99L43;Q6PBC0	Cds2
Matrin-3	-5.05367	-4.23458	-3.11768	-2.5616	0.41526	0.866207	-0.521235	0.198147	0.494396	0.20962	0.368359	-4.69779	-4.72158	-5.81491	-3.7327	-0.0451775	0.747559	0.188774	-0.203636	0.580828	0.0451775	0.32365				+	cere_mut_AX_cere_mut_UP	27	27	27	44,6	44,6	44,6	94,629	0	323,31	30673000000	698	0.000361043	-4.05951	-7.20828	Matrin-3	sp|Q8K310|MATR3_MOUSE Matrin-3 OS=Mus musculus GN=Matr3 PE=1 SV=1;tr|A0A087WSU2|A0A087WSU2_MOUSE Matrin-3 (Fragment) OS=Mus musculus GN=Matr3 PE=1 SV=3	Q8K310;A0A087WSU2;A0A087WSP7;A0A087WQZ1;A0A087WQD6;A0A087WNP3;A0A087WPU5;A0A087WPQ5;A0A087WQ54;A0A087WNW7;A0A087WQP4	Q8K310;A0A087WSU2	Matr3
Lamina-associated polypeptide 2, isoforms beta/delta/epsilon/gamma	-3.61005	-3.6405	-2.9736	-3.92125	0.50183	0.638453	0.96499	-0.305547	0.72581	0.0382757	1.28622	-3.22572	-3.27937	-3.1931	-2.07768	-0.0382757	0.918979	0.604291	-0.611934	0.0402098	0.579974	0.368033				+	cere_mut_AX_cere_mut_UP	15	15	15	46,5	46,5	46,5	50,372	0	164,67	6486600000	216	6.72819e-05	-3.97254	-9.74033	Lamina-associated polypeptide 2, isoforms beta/delta/epsilon/gamma	sp|Q61029|LAP2B_MOUSE Lamina-associated polypeptide 2, isoforms beta/delta/epsilon/gamma OS=Mus musculus GN=Tmpo PE=1 SV=4	Q61029;Q61033	Q61029	Tmpo
RNA-binding protein FUS	-3.54169	-2.27419	-2.79229	-3.62252	2.09954	1.42086	1.33973	2.04447	-0.846673	0.407125	1.41909	-2.24477	-3.40288	-0.407125	-2.60543	1.80673	1.40665	-1.3725	1.37958	-0.753005	0.866502	1.1402				+	cere_mut_AX_cere_mut_UP	11	11	11	23,2	23,2	23,2	52,601	0	219,83	12562000000	309	0.00169414	-3.81368	-5.38094	RNA-binding protein FUS	tr|Q8CFQ9|Q8CFQ9_MOUSE Fusion, derived from t(1216) malignant liposarcoma (Human) OS=Mus musculus GN=Fus PE=1 SV=1;sp|P56959|FUS_MOUSE RNA-binding protein FUS OS=Mus musculus GN=Fus PE=2 SV=1;tr|G3UXT7|G3UXT7_MOUSE RNA-binding protein FUS (Fragment) OS=Mus	Q8CFQ9;P56959;G3UXT7;G3UZD2;Q91VQ2;F6QCI0;Q8BQ46	Q8CFQ9;P56959;G3UXT7	Fus
Glutamine synthetase	-2.36292	-2.92601	-1.54288	-2.32435	2.33731	-0.191549	3.40166	2.35513	2.28757	-1.43027	2.79996	-2.29298	-3.37458	-0.182217	-2.48858	1.30525	-2.42261	0.92761	1.94822	1.63809	0.182217	3.39316				+	cere_mut_AX_cere_mut_UP	16	16	16	44,8	44,8	44,8	42,119	0	323,31	35963000000	893	0.0100742	-3.79214	-3.70118	Glutamine synthetase	sp|P15105|GLNA_MOUSE Glutamine synthetase OS=Mus musculus GN=Glul PE=1 SV=6;tr|D3YVK1|D3YVK1_MOUSE Glutamine synthetase (Fragment) OS=Mus musculus GN=Glul PE=1 SV=5	P15105;D3YVK1;D3Z121	P15105;D3YVK1	Glul
Sarcoplasmic/endoplasmic reticulum calcium ATPase 2;Calcium-transporting ATPase	-1.56284	-1.94824	-4.37188	-5.49058	-0.237474	0.787437	0.567591	-0.353086	0.906965	0.595306	0.5748	-3.03217	-1.06315	-0.444981	-2.48993	-0.128803	0.810349	0.617178	0.128803	0.628847	0.950895	0.234325				+	cere_mut_AX_cere_mut_UP	27	27	27	31,7	31,7	31,7	114,86	0	323,31	27445000000	1036	0.00869243	-3.77438	-3.82671	Sarcoplasmic/endoplasmic reticulum calcium ATPase 2;Calcium-transporting ATPase	sp|O55143|AT2A2_MOUSE Sarcoplasmic/endoplasmic reticulum calcium ATPase 2 OS=Mus musculus GN=Atp2a2 PE=1 SV=2;tr|J3KMM5|J3KMM5_MOUSE Calcium-transporting ATPase OS=Mus musculus GN=Atp2a2 PE=1 SV=1	O55143;J3KMM5;Q8R429;B1ATS4;B1ATS5;E9Q559;Q64518	O55143;J3KMM5	Atp2a2
Serpin H1	-2.32483	-3.10587	-1.14526	-2.30773	-0.0393324	1.32116	1.88835	-0.280957	2.40115	1.31495	2.67965	-3.76315	-0.150815	0.0393324	-1.35228	-0.771705	1.87041	2.80735	-0.177598	2.56484	1.84668	1.12733				+	cere_mut_AX_cere_mut_UP	18	18	18	61,4	61,4	61,4	46,533	0	317,37	16429000000	474	0.0030433	-3.74963	-4.78624	Serpin H1	sp|P19324|SERPH_MOUSE Serpin H1 OS=Mus musculus GN=Serpinh1 PE=1 SV=3	P19324	P19324	Serpinh1
Gamma-glutamyltransferase 7;Gamma-glutamyltransferase 7 heavy chain;Gamma-glutamyltransferase 7 light chain	-2.54025	-3.0922	-2.60626	-3.97018	0.911224	0.49305	0.356853	1.03623	0.151842	0.825071	0.690144	-3.0757	-3.33335	0.566816	-2.56402	-0.467865	-2.77916	-3.17857	-0.151842	0.930466	0.252691	0.57011				+	cere_mut_AX_cere_mut_UP	10	10	10	22,7	22,7	22,7	70,251	0	113,48	6507200000	115	6.45176e-05	-3.72804	-9.81242	Gamma-glutamyltransferase 7;Gamma-glutamyltransferase 7 heavy chain;Gamma-glutamyltransferase 7 light chain	sp|Q99JP7|GGT7_MOUSE Gamma-glutamyltransferase 7 OS=Mus musculus GN=Ggt7 PE=2 SV=2	Q99JP7;H3BKA5;A2AQN2	Q99JP7	Ggt7
TAR DNA-binding protein 43	-3.55576	-2.54178	-2.28738	-3.97907	-0.0552397	0.885869	-0.791551	0.208325	1.16493	0.842143	0.295135	-3.03567	-1.64005	-4.06091	-3.19264	0.0860357	0.993052	0.752872	-0.767859	1.00873	0.423541	0.0552397				+	cere_mut_AX_cere_mut_UP	9	9	9	31,9	31,9	31,9	32,177	0	91,219	7075200000	189	0.000199223	-3.71863	-8.03042	TAR DNA-binding protein 43	tr|A0A087WRZ5|A0A087WRZ5_MOUSE TAR DNA-binding protein 43 OS=Mus musculus GN=Tardbp PE=1 SV=1;tr|Q8R0B4|Q8R0B4_MOUSE MCG16669, isoform CRA_a OS=Mus musculus GN=Tardbp PE=1 SV=1;tr|Q8BLD4|Q8BLD4_MOUSE MCG16669, isoform CRA_f OS=Mus musculus GN=Tardbp PE=1 S	A0A087WRZ5;Q8R0B4;Q8BLD4;Q6VYI5;Q6VYI4;Q921F2;A0A087WR97;A0A087WQA5;A0A087WRP4;H3BJV1;A0A087WSH7;A0A087WQX8;A0A087WNY6;A0A087WS74;A0A087WSE4;A0A087WS17;A0A087WP57;A0A087WSC6	A0A087WRZ5;Q8R0B4;Q8BLD4;Q6VYI5;Q6VYI4;Q921F2;A0A087WR97;A0A087WQA5;A0A087WRP4;H3BJV1;A0A087WSH7	Tardbp
ATP-dependent RNA helicase A	-3.65742	-3.26549	-2.57749	-2.83328	0.0438423	1.52822	-0.00930405	-0.403666	1.85366	-0.149794	1.1795	-4.88166	-3.70678	-1.48019	-3.75423	0.0962429	1.53864	1.31096	0.00930405	1.70469	0.586147	0.791414				+	cere_mut_AX_cere_mut_UP	44	44	44	34,9	34,9	34,9	149,62	0	323,31	25658000000	853	0.000750349	-3.70335	-6.2924	ATP-dependent RNA helicase A	tr|A0A087WPL5|A0A087WPL5_MOUSE ATP-dependent RNA helicase A OS=Mus musculus GN=Dhx9 PE=1 SV=1;tr|E9QNN1|E9QNN1_MOUSE ATP-dependent RNA helicase A OS=Mus musculus GN=Dhx9 PE=1 SV=1;sp|O70133|DHX9_MOUSE ATP-dependent RNA helicase A OS=Mus musculus GN=Dhx9 PE	A0A087WPL5;E9QNN1;O70133;Q3UR42;A0A087WRT3	A0A087WPL5;E9QNN1;O70133;Q3UR42	Dhx9
Trifunctional enzyme subunit alpha, mitochondrial;Long-chain enoyl-CoA hydratase;Long chain 3-hydroxyacyl-CoA dehydrogenase	-1.89526	-2.49019	-4.88156	-3.48625	-0.92889	1.28159	0.768831	-1.08049	1.41119	1.11017	0.513985	-1.76646	-1.25762	-1.3971	-2.93213	-0.162361	1.41932	0.766285	0.162361	1.39495	0.525118	0.631212				+	cere_mut_AX_cere_mut_UP	26	26	26	47,4	47,4	47,4	82,669	0	299,86	9737600000	335	0.00514837	-3.67703	-4.29009	Trifunctional enzyme subunit alpha, mitochondrial;Long-chain enoyl-CoA hydratase;Long chain 3-hydroxyacyl-CoA dehydrogenase	sp|Q8BMS1|ECHA_MOUSE Trifunctional enzyme subunit alpha, mitochondrial OS=Mus musculus GN=Hadha PE=1 SV=1	Q8BMS1	Q8BMS1	Hadha
Interleukin enhancer-binding factor 2	-3.80348	-3.48274	-2.71997	-3.3947	0.769479	1.01653	0.196105	0.171283	-0.0881968	0.60941	0.579473	-3.86829	-4.31718	-3.15045	-4.17283	0.422795	1.07124	0.0726309	0.131682	-0.0726309	-1.57518	0.591166				+	cere_mut_AX_cere_mut_UP	13	13	13	54,6	54,6	54,6	43,062	0	53,295	9234100000	245	1.30167e-05	-3.66821	-12.9556	Interleukin enhancer-binding factor 2	sp|Q9CXY6|ILF2_MOUSE Interleukin enhancer-binding factor 2 OS=Mus musculus GN=Ilf2 PE=1 SV=1	Q9CXY6	Q9CXY6	Ilf2
Heterogeneous nuclear ribonucleoprotein A1;Heterogeneous nuclear ribonucleoprotein A1, N-terminally processed	-4.19934	-1.92656	-2.83943	-4.49766	0.482947	0.486817	-0.494193	0.356078	0.224101	0.0502996	0.530341	-3.11499	-2.72191	-2.56495	-3.69706	0.0737562	0.4238	0.114217	-0.0815611	0.0891829	-0.0502996	0.605176				+	cere_mut_AX_cere_mut_UP	19	17	17	45	42,6	42,6	38,833	0	323,31	81631000000	1642	0.000960537	-3.65595	-6.00475	Heterogeneous nuclear ribonucleoprotein A1;Heterogeneous nuclear ribonucleoprotein A1, N-terminally processed	tr|Q5EBP8|Q5EBP8_MOUSE Heterogeneous nuclear ribonucleoprotein A1 OS=Mus musculus GN=Hnrnpa1 PE=1 SV=1;sp|P49312|ROA1_MOUSE Heterogeneous nuclear ribonucleoprotein A1 OS=Mus musculus GN=Hnrnpa1 PE=1 SV=2	Q5EBP8;P49312	Q5EBP8;P49312	Hnrnpa1
Putative adenosylhomocysteinase 2	0.00047493	-5.07607	-2.88876	-4.24622	0.147186	-0.197086	0.784832	0.641182	0.229353	0.333982	1.12745	-0.237097	-1.48635	0.683109	-1.17525	-0.201387	-0.00047493	-1.01537	1.23096	-0.20351	0.620604	0.808756				+	cere_mut_AX_cere_mut_UP	19	19	11	50,2	50,2	33,4	58,951	0	101,92	9623700000	258	0.0182727	-3.63563	-3.21409	Putative adenosylhomocysteinase 2	sp|Q80SW1|SAHH2_MOUSE Putative adenosylhomocysteinase 2 OS=Mus musculus GN=Ahcyl1 PE=1 SV=1	Q80SW1;F7ATQ6;D3Z2Q0	Q80SW1	Ahcyl1
Heterogeneous nuclear ribonucleoprotein A/B	-3.76308	-0.705245	-4.01378	-4.23047	0.777978	-0.0147448	-0.184005	0.625043	0.0322065	0.33949	0.589595	-4.30447	-2.33368	-1.49716	-3.16181	0.294394	0.170642	0.5274	0.0147448	0.239406	-0.254788	0.371442				+	cere_mut_AX_cere_mut_UP	11	11	11	29,9	29,9	29,9	33,816	0	71,825	19634000000	571	0.0053785	-3.57473	-4.25028	Heterogeneous nuclear ribonucleoprotein A/B	tr|Q80XR6|Q80XR6_MOUSE Heterogeneous nuclear ribonucleoprotein A/B OS=Mus musculus GN=Hnrnpab PE=1 SV=1;tr|Q20BD0|Q20BD0_MOUSE Heterogeneous nuclear ribonucleoprotein A/B OS=Mus musculus GN=Hnrnpab PE=1 SV=1;sp|Q99020|ROAA_MOUSE Heterogeneous nuclear ribon	Q80XR6;Q20BD0;Q99020	Q80XR6;Q20BD0;Q99020	Hnrnpab
ELAV-like protein 1	-3.78107	-3.10025	-2.20434	-2.8556	-0.00272083	0.885852	0.351035	0.421927	0.204486	0.737407	0.924766	-3.74129	-4.18241	-2.89268	-1.76796	0.0532103	0.998025	-0.808694	-0.193429	0.00272083	0.458648	0.588635				+	cere_mut_AX_cere_mut_UP	11	11	11	38,7	38,7	38,7	36,169	0	42,305	6359200000	184	6.51354e-05	-3.55746	-9.796	ELAV-like protein 1	sp|P70372|ELAV1_MOUSE ELAV-like protein 1 OS=Mus musculus GN=Elavl1 PE=1 SV=2	P70372	P70372	Elavl1
PC4 and SFRS1-interacting protein	-3.76528	-2.75292	-1.91874	-3.35455	1.32471	1.32075	0.579236	1.22094	-0.43831	0.43831	0.976699	-2.97604	-1.20707	-0.516627	-2.36216	0.722991	1.38199	-3.61798	0.852656	-0.443786	0.640569	0.567849				+	cere_mut_AX_cere_mut_UP	12	12	11	28,2	28,2	26,7	59,696	0	47,563	7951300000	240	0.000669884	-3.49728	-6.42803	PC4 and SFRS1-interacting protein	sp|Q99JF8|PSIP1_MOUSE PC4 and SFRS1-interacting protein OS=Mus musculus GN=Psip1 PE=1 SV=1;tr|A2BI12|A2BI12_MOUSE PC4 and SFRS1-interacting protein OS=Mus musculus GN=Psip1 PE=1 SV=1;tr|F6RB63|F6RB63_MOUSE PC4 and SFRS1-interacting protein (Fragment) OS=Mu	Q99JF8;A2BI12;F6RB63;F6W677	Q99JF8;A2BI12;F6RB63	Psip1
60S ribosomal protein L17	-4.93635	-2.0938	-1.58503	-4.02255	0.668706	0.0820341	1.77439	0.31573	1.588	-1.05754	0.375152	-0.524953	-0.261382	-0.520818	-2.83075	0.0544558	-0.328279	1.52479	0.0655413	1.18551	-0.0544558	0.424348				+	cere_mut_AX_cere_mut_UP	7	7	7	41,8	41,8	41,8	21,397	0	51,001	9261000000	246	0.0111661	-3.46477	-3.61483	60S ribosomal protein L17	tr|Q6ZWZ7|Q6ZWZ7_MOUSE 60S ribosomal protein L17 OS=Mus musculus GN=Rpl17 PE=1 SV=1;sp|Q9CPR4|RL17_MOUSE 60S ribosomal protein L17 OS=Mus musculus GN=Rpl17 PE=2 SV=3	Q6ZWZ7;Q9CPR4;B2RY53	Q6ZWZ7;Q9CPR4	Rpl17
Histone H1.1	-3.47183	-2.20377	-2.87415	-3.00001	1.18695	1.84887	1.44273	0.861724	-0.68736	0.315284	1.62632	-3.29465	-3.72199	-0.811135	-2.41904	0.770326	1.00257	-3.9725	0.413428	-0.315284	0.904727	1.14956				+	cere_mut_AX_cere_mut_UP	8	5	5	36,6	28,6	28,6	21,785	0	96,431	12315000000	275	0.0008222	-3.41643	-6.18469	Histone H1.1	sp|P43275|H11_MOUSE Histone H1.1 OS=Mus musculus GN=Hist1h1a PE=1 SV=2	P43275	P43275	Hist1h1a
	-4.25199	-2.22749	-3.39254	-3.54935	0.469849	0.286926	0.250347	0.00299263	0.629349	-1.00408	0.512945	-3.84484	-2.76546	-2.26072	-3.87549	0.0879593	0.518591	0.624403	0.178741	0.263065	-0.236584	-0.00299263				+	cere_mut_AX_cere_mut_UP	21	16	16	36,9	29,3	29,3	70,887	0	73,371	10991000000	332	0.000928799	-3.39064	-6.04329		tr|Q8VHM5|Q8VHM5_MOUSE Heterogeneous nuclear ribonucleoprotein R OS=Mus musculus GN=Hnrnpr PE=1 SV=1;tr|F7B5B5|F7B5B5_MOUSE Protein Hnrnpr OS=Mus musculus GN=Hnrnpr PE=1 SV=1;tr|A2AW41|A2AW41_MOUSE Protein Hnrnpr (Fragment) OS=Mus musculus GN=Hnrnpr PE=1 S	Q8VHM5;F7B5B5;A2AW41;S4R1E9;V9GWW3;G3UXU5;A2AW40	Q8VHM5;F7B5B5;A2AW41	Hnrnpr
Elongation factor 1-gamma	-2.00365	-0.782397	-4.92583	-5.29728	0.534495	-0.0626516	0.673482	0.213195	0.695914	-0.605206	0.195226	-2.29495	-0.975642	-1.70365	-2.68126	0.224824	0.0626516	0.570096	0.223071	0.53308	-0.296872	0.349414				+	cere_mut_AX_cere_mut_UP	19	19	19	57	57	57	50,06	0	177,07	30788000000	817	0.0249549	-3.37707	-2.97008	Elongation factor 1-gamma	sp|Q9D8N0|EF1G_MOUSE Elongation factor 1-gamma OS=Mus musculus GN=Eef1g PE=1 SV=3	Q9D8N0	Q9D8N0	Eef1g
Heterogeneous nuclear ribonucleoproteins C1/C2	-4.08057	-2.23191	-3.03861	-3.56694	1.0563	1.38246	0.24664	-0.533904	0.0622091	0.114007	0.854562	-4.50275	-1.94061	-3.05492	-5.4197	0.934934	1.3239	0.073678	-0.592227	0.358523	-0.0440435	0.0440435				+	cere_mut_AX_cere_mut_UP	13	13	12	42,5	42,5	39,9	34,384	0	141,75	19315000000	537	0.000460174	-3.35373	-6.89346	Heterogeneous nuclear ribonucleoproteins C1/C2	sp|Q9Z204|HNRPC_MOUSE Heterogeneous nuclear ribonucleoproteins C1/C2 OS=Mus musculus GN=Hnrnpc PE=1 SV=1	Q9Z204	Q9Z204	Hnrnpc
Heterogeneous nuclear ribonucleoprotein M	-5.51009	-1.03656	-2.27376	-2.86303	0.234053	0.940878	0.22415	-0.314442	0.957006	0.617485	0.47117	-3.9072	-2.30916	-2.15853	-3.95024	-0.095644	1.22974	0.718395	-0.759138	0.570148	0.22563	0.095644				+	cere_mut_AX_cere_mut_UP	26	26	26	39,4	39,4	39,4	77,648	0	161,83	14865000000	463	0.0141605	-3.35366	-3.41903	Heterogeneous nuclear ribonucleoprotein M	sp|Q9D0E1|HNRPM_MOUSE Heterogeneous nuclear ribonucleoprotein M OS=Mus musculus GN=Hnrnpm PE=1 SV=3;tr|B8JK33|B8JK33_MOUSE Heterogeneous nuclear ribonucleoprotein M OS=Mus musculus GN=Hnrnpm PE=1 SV=1;tr|B8JK32|B8JK32_MOUSE Heterogeneous nuclear ribonucleo	Q9D0E1;B8JK33;B8JK32;F6W322;F7C9U3	Q9D0E1;B8JK33;B8JK32	Hnrnpm
Sideroflexin;Sideroflexin-5	-3.06326	-3.50215	-1.24084	-2.37119	0.0342541	1.23781	1.05157	-0.357637	0.986069	0.790127	1.81125	-2.25146	-2.29758	-0.868273	-1.95953	-0.0342541	1.74527	2.13073	-0.23757	0.846586	0.35281	1.41981				+	cere_mut_AX_cere_mut_UP	10	10	10	51,7	51,7	51,7	32,783	0	79,243	5470300000	131	0.00236313	-3.35181	-5.03731	Sideroflexin;Sideroflexin-5	tr|Q8BRQ9|Q8BRQ9_MOUSE Sideroflexin OS=Mus musculus GN=Sfxn5 PE=1 SV=1;sp|Q925N0|SFXN5_MOUSE Sideroflexin-5 OS=Mus musculus GN=Sfxn5 PE=1 SV=2;tr|D3YXH5|D3YXH5_MOUSE Sideroflexin-5 OS=Mus musculus GN=Sfxn5 PE=1 SV=1	Q8BRQ9;Q925N0;D3YXH5	Q8BRQ9;Q925N0;D3YXH5	Sfxn5
Peroxisomal acyl-coenzyme A oxidase 1	-2.40079	-3.34478	-2.03876	-2.20329	-0.647551	0.15049	1.33274	0.154591	0.456751	0.611351	2.13436	-1.30928	-1.65535	-0.625748	-3.65821	-0.15049	0.863281	-0.221178	0.265757	0.772249	0.972157	1.34063				+	cere_mut_AX_cere_mut_UP	23	23	3	49,9	49,9	8,8	74,648	0	217,96	10883000000	322	0.0007476	-3.33617	-6.29676	Peroxisomal acyl-coenzyme A oxidase 1	sp|Q9R0H0|ACOX1_MOUSE Peroxisomal acyl-coenzyme A oxidase 1 OS=Mus musculus GN=Acox1 PE=1 SV=5	Q9R0H0	Q9R0H0	Acox1
Probable ATP-dependent RNA helicase DDX17	-3.30698	-2.03827	-3.78153	-2.97861	0.337501	1.09202	0.0450602	-0.202903	0.624881	0.410398	0.388524	-4.53157	-1.27007	-2.4546	-3.29237	-0.0128374	1.04895	0.417821	-0.157239	0.188315	0.467092	0.0128374				+	cere_mut_AX_cere_mut_UP	25	18	18	41,3	29,4	29,4	72,584	0	130,89	8556200000	384	0.000183709	-3.33157	-8.14841	Probable ATP-dependent RNA helicase DDX17	tr|Q3U741|Q3U741_MOUSE DEAD (Asp-Glu-Ala-Asp) box polypeptide 17, isoform CRA_a OS=Mus musculus GN=Ddx17 PE=1 SV=1;sp|Q501J6|DDX17_MOUSE Probable ATP-dependent RNA helicase DDX17 OS=Mus musculus GN=Ddx17 PE=1 SV=1	Q3U741;Q501J6	Q3U741;Q501J6	Ddx17
Dolichyl-diphosphooligosaccharide--protein glycosyltransferase subunit 1	-2.52694	-0.518358	-4.31345	-3.62782	-0.125166	0.633663	0.871998	-0.155499	0.409149	0.829559	1.20003	-3.04087	-0.835581	-0.595501	-2.26172	-0.132786	0.51684	0.822964	0.125166	0.519478	0.87303	0.788776				+	cere_mut_AX_cere_mut_UP	28	28	28	59,4	59,4	59,4	68,527	0	320,61	32742000000	893	0.00922118	-3.31745	-3.77622	Dolichyl-diphosphooligosaccharide--protein glycosyltransferase subunit 1	sp|Q91YQ5|RPN1_MOUSE Dolichyl-diphosphooligosaccharide--protein glycosyltransferase subunit 1 OS=Mus musculus GN=Rpn1 PE=1 SV=1	Q91YQ5	Q91YQ5	Rpn1
Glutathione S-transferase Mu 1	-2.49229	-0.845151	-4.1862	-1.90703	1.69576	-0.0683546	2.76842	1.73479	0.983474	-0.665444	1.55792	-1.39529	-1.38829	-0.640199	-1.26508	1.40995	0.0683546	1.58879	0.711368	1.28568	-1.0961	2.1991				+	cere_mut_AX_cere_mut_UP	21	21	8	78,9	78,9	28,9	25,97	0	295,35	81025000000	1613	0.0103799	-3.26036	-3.676	Glutathione S-transferase Mu 1	sp|P10649|GSTM1_MOUSE Glutathione S-transferase Mu 1 OS=Mus musculus GN=Gstm1 PE=1 SV=2;tr|A2AE89|A2AE89_MOUSE Glutathione S-transferase Mu 1 (Fragment) OS=Mus musculus GN=Gstm1 PE=1 SV=1	P10649;A2AE89;D3YVP6;E9QAC8;D3YVP5;Q80W21;D3YX76;F6Y363;D3YZ29;A2AE91;D3YVP8;D3YVP9;G5E8M7;O35660	P10649;A2AE89	Gstm1
Histone H3.3;Histone H3.3C;Histone H3	-2.31456	-6.26464	-1.1387	-2.21315	1.04409	1.34885	-0.141706	-0.580852	0.406003	-0.0585928	1.34102	-5.12999	-1.30707	-1.33324	0.159886	1.12793	1.29985	0.451411	0.0585928	0.609025	-0.570907	0.429839				+	cere_mut_AX_cere_mut_UP	8	1	1	50,7	23,5	23,5	15,328	0	234,17	44264000000	335	0.0345461	-3.25965	-2.7221	Histone H3.3;Histone H3.3C;Histone H3	sp|P84244|H33_MOUSE Histone H3.3 OS=Mus musculus GN=H3f3a PE=1 SV=2;sp|P02301|H3C_MOUSE Histone H3.3C OS=Mus musculus GN=H3f3c PE=3 SV=3;tr|E0CZ27|E0CZ27_MOUSE Histone H3 (Fragment) OS=Mus musculus GN=H3f3a PE=3 SV=1	P84244;P02301;E0CZ27	P84244;P02301;E0CZ27	H3f3a;H3f3c
Sodium/potassium-transporting ATPase subunit alpha-2	-1.83634	-1.41062	-3.41738	-2.26809	-0.079298	0.810314	1.60971	-0.067934	2.37754	-0.416317	1.92483	-3.47685	-1.27973	-1.48536	-1.59444	0.067934	1.1704	1.1039	0.133547	1.1114	0.999563	1.3368				+	cere_mut_AX_cere_mut_UP	50	31	29	54,3	33,7	32,1	112,22	0	323,31	22706000000	732	0.00823711	-3.18764	-3.87301	Sodium/potassium-transporting ATPase subunit alpha-2	sp|Q6PIE5|AT1A2_MOUSE Sodium/potassium-transporting ATPase subunit alpha-2 OS=Mus musculus GN=Atp1a2 PE=1 SV=1;tr|D3YYN7|D3YYN7_MOUSE Sodium/potassium-transporting ATPase subunit alpha-2 OS=Mus musculus GN=Atp1a2 PE=1 SV=1	Q6PIE5;D3YYN7	Q6PIE5;D3YYN7	Atp1a2
Histone H1.0;Histone H1.0, N-terminally processed	-2.36363	-2.62424	-0.425129	-1.29203	1.53664	2.91376	1.1782	1.38942	1.05789	1.21625	2.24339	-2.57538	-0.950617	-1.90765	-1.3681	-1.80568	-0.992338	-1.2737	1.13523	0.599253	1.12224	0.425129				+	cere_mut_AX_cere_mut_UP	5	5	5	21,1	21,1	21,1	20,861	0	21,126	6761900000	94	0.00149435	-3.153	-5.51464	Histone H1.0;Histone H1.0, N-terminally processed	sp|P10922|H10_MOUSE Histone H1.0 OS=Mus musculus GN=H1f0 PE=2 SV=4	P10922	P10922	H1f0
Dehydrogenase/reductase SDR family member 1	-2.71127	-2.65733	-2.241	-2.60438	-0.363767	0.698255	0.363452	-0.027812	0.120185	1.10235	0.91105	-2.42673	-1.61648	-2.68869	-1.72606	-0.480472	0.998197	0.027812	0.587617	0.758729	2.28362	0.29987				+	cere_mut_AX_cere_mut_UP	14	14	14	46	46	46	34,005	0	66,553	5275400000	187	5.0874e-05	-3.07994	-10.2298	Dehydrogenase/reductase SDR family member 1	sp|Q99L04|DHRS1_MOUSE Dehydrogenase/reductase SDR family member 1 OS=Mus musculus GN=Dhrs1 PE=2 SV=1	Q99L04	Q99L04	Dhrs1
Anion exchange protein;Sodium-driven chloride bicarbonate exchanger	-0.281979	-3.10153	-2.79467	-2.14531	1.07904	-0.2687	-0.00131035	1.06152	0.083725	0.724632	2.1069	-0.102528	-1.25166	0.0221119	0.00131035	0.344704	-0.00860023	-2.97144	1.29408	0.165863	-0.00761986	2.0259				+	cere_mut_AX_cere_mut_UP	16	16	11	16,3	16,3	11,4	124,61	0	74,137	4653200000	184	0.00676557	-3.07507	-4.04483	Anion exchange protein;Sodium-driven chloride bicarbonate exchanger	tr|B1AWV9|B1AWV9_MOUSE Anion exchange protein OS=Mus musculus GN=Slc4a10 PE=1 SV=1;sp|Q5DTL9|S4A10_MOUSE Sodium-driven chloride bicarbonate exchanger OS=Mus musculus GN=Slc4a10 PE=1 SV=2	B1AWV9;Q5DTL9	B1AWV9;Q5DTL9	Slc4a10
Heterogeneous nuclear ribonucleoprotein H;Heterogeneous nuclear ribonucleoprotein H, N-terminally processed	-2.74333	-1.49848	-3.50711	-2.8869	0.440757	0.625833	0.0272398	0.150203	1.05527	0.242435	0.207309	-5.04045	-1.6883	-5.67369	-2.85229	0.171411	1.04339	0.949605	-0.237573	1.10398	-0.119636	-0.0272398				+	cere_mut_AX_cere_mut_UP	15	15	7	41,9	41,9	20,8	51,217	0	293,38	42127000000	959	0.000628961	-3.07276	-6.50437	Heterogeneous nuclear ribonucleoprotein H;Heterogeneous nuclear ribonucleoprotein H, N-terminally processed	tr|Q8C2Q7|Q8C2Q7_MOUSE Heterogeneous nuclear ribonucleoprotein H OS=Mus musculus GN=Hnrnph1 PE=1 SV=1;sp|O35737|HNRH1_MOUSE Heterogeneous nuclear ribonucleoprotein H OS=Mus musculus GN=Hnrnph1 PE=1 SV=3	Q8C2Q7;O35737;D3Z6Y3	Q8C2Q7;O35737	Hnrnph1
Leucine-rich repeat-containing protein 59	-2.30964	-4.60515	-1.94486	-1.58071	0.278046	0.239309	0.140545	-0.178354	0.906208	0.490791	0.511028	-3.35538	-0.863018	-1.23339	-2.63915	-0.371498	0.223804	0.240761	-0.140545	0.917885	0.800285	0.441532				+	cere_mut_AX_cere_mut_UP	11	11	11	47,6	47,6	47,6	34,877	0	92,08	9751400000	273	0.00544153	-3.04251	-4.23971	Leucine-rich repeat-containing protein 59	sp|Q922Q8|LRC59_MOUSE Leucine-rich repeat-containing protein 59 OS=Mus musculus GN=Lrrc59 PE=1 SV=1	Q922Q8	Q922Q8	Lrrc59
Amine oxidase [flavin-containing] A	-0.812929	-3.16851	-2.28191	-4.28182	-2.2973	0.750208	0.56415	-0.0483017	0.420784	0.0347137	1.18898	-0.173458	-0.358292	0.705095	-1.85568	-0.388008	0.632092	0.232248	-0.0223083	0.0223083	0.680225	0.496416				+	cere_mut_AX_cere_mut_UP	7	7	7	20,2	20,2	20,2	59,601	0	41,284	4803300000	194	0.0083076	-3.03534	-3.86566	Amine oxidase [flavin-containing] A	sp|Q64133|AOFA_MOUSE Amine oxidase [flavin-containing] A OS=Mus musculus GN=Maoa PE=1 SV=3	Q64133	Q64133	Maoa
Heterogeneous nuclear ribonucleoprotein Q	-4.75776	-1.04823	-0.789045	-4.04099	0.52677	0.52688	0.171389	-0.321524	1.14556	0.590109	0.0420132	-2.43827	-1.47261	-1.54427	-3.02366	0.268738	0.278254	0.896849	-0.0420132	0.726204	0.457151	-0.264383				+	cere_mut_AX_cere_mut_UP	21	21	16	39,5	39,5	31,8	69,632	0	207,06	19772000000	531	0.029749	-3.02304	-2.83532	Heterogeneous nuclear ribonucleoprotein Q	sp|Q7TMK9|HNRPQ_MOUSE Heterogeneous nuclear ribonucleoprotein Q OS=Mus musculus GN=Syncrip PE=1 SV=2;tr|G3UZI2|G3UZI2_MOUSE Heterogeneous nuclear ribonucleoprotein Q OS=Mus musculus GN=Syncrip PE=1 SV=1;tr|G3V018|G3V018_MOUSE Heterogeneous nuclear ribonucl	Q7TMK9;G3UZI2;G3V018;G3UZ48;G3UXJ6;G3UWM1;G3XA76	Q7TMK9;G3UZI2;G3V018;G3UZ48;G3UXJ6	Syncrip
Glial fibrillary acidic protein	-2.40689	-3.18499	-0.432404	-1.55011	-0.489187	1.21025	1.53651	-0.12846	0.296667	2.73724	1.55408	-1.96964	-3.76694	0.00528526	-1.68719	-0.875626	2.1318	0.335518	-0.00528526	0.374794	3.02396	1.35699				+	cere_mut_AX_cere_mut_UP	33	31	29	69,8	66,3	64,2	49,899	0	323,31	72985000000	1593	0.013948	-3.00848	-3.43135	Glial fibrillary acidic protein	sp|P03995|GFAP_MOUSE Glial fibrillary acidic protein OS=Mus musculus GN=Gfap PE=1 SV=4	P03995	P03995	Gfap
40S ribosomal protein S12	-2.19725	-0.637902	-2.31679	-3.2404	1.43451	0.0568304	0.67183	1.6733	1.26006	-0.18551	0.75913	-4.61063	-0.986558	-1.03161	-2.8051	1.52275	-0.110391	0.999904	1.49746	1.51098	-0.0568304	0.52752				+	cere_mut_AX_cere_mut_UP	8	8	8	70,5	70,5	70,5	14,515	0	183,86	21645000000	495	0.00443689	-2.97483	-4.42711	40S ribosomal protein S12	tr|Q6ZWZ6|Q6ZWZ6_MOUSE 40S ribosomal protein S12 OS=Mus musculus GN=Rps12 PE=1 SV=1;sp|P63323|RS12_MOUSE 40S ribosomal protein S12 OS=Mus musculus GN=Rps12 PE=1 SV=2	Q6ZWZ6;P63323	Q6ZWZ6;P63323	Rps12
60S ribosomal protein L13	-2.44842	-1.21545	-4.2302	-2.57831	0.475123	0.517495	0.637649	-0.199082	1.3432	-0.389882	0.606683	-1.75516	-0.154164	-0.684739	-0.769719	0.184331	0.696473	1.13333	0.154164	0.89441	-0.25767	0.252557				+	cere_mut_AX_cere_mut_UP	8	8	8	37	37	37	24,305	0	160,58	14421000000	444	0.00695619	-2.95832	-4.02033	60S ribosomal protein L13	sp|P47963|RL13_MOUSE 60S ribosomal protein L13 OS=Mus musculus GN=Rpl13 PE=2 SV=3	P47963	P47963	Rpl13
Spliceosome RNA helicase Ddx39b	-2.47969	-1.91229	-2.96396	-2.96578	0.95984	0.39181	-0.490783	0.134542	1.29335	0.0298262	-0.0298262	-3.53672	-0.888381	-2.88048	-4.44469	0.457828	0.238709	1.34484	0.155656	0.999391	0.120215	-0.101464				+	cere_mut_AX_cere_mut_UP	20	20	9	53,3	53,3	23,8	49,035	0	225,39	25194000000	811	0.000333223	-2.9374	-7.31488	Spliceosome RNA helicase Ddx39b	sp|Q9Z1N5|DX39B_MOUSE Spliceosome RNA helicase Ddx39b OS=Mus musculus GN=Ddx39b PE=1 SV=1	Q9Z1N5;G3UXI6	Q9Z1N5	Ddx39b
DnaJ homolog subfamily A member 3, mitochondrial	-3.56154	-3.07662	-1.43362	-2.85932	0.0846643	0.0221224	0.679027	-0.382855	-0.17435	0.861527	0.478147	-2.65309	-2.26197	-0.0178556	-2.43048	0.0178556	0.143876	-0.606908	0.395648	0.0917196	0.842929	0.185056				+	cere_mut_AX_cere_mut_UP	6	6	6	16,7	16,7	16,7	52,443	0	27,396	2494800000	113	0.00163359	-2.92839	-5.41948	DnaJ homolog subfamily A member 3, mitochondrial	sp|Q99M87|DNJA3_MOUSE DnaJ homolog subfamily A member 3, mitochondrial OS=Mus musculus GN=Dnaja3 PE=1 SV=1	Q99M87	Q99M87	Dnaja3
40S ribosomal protein S20	-1.64018	-3.80497	-3.43959	-3.2807	0.709679	-0.113554	0.281271	0.557146	0.746408	-2.0149	0.213963	-4.57085	-1.1092	0.113554	-3.13958	0.453674	-0.708752	0.877012	0.564444	0.694748	-0.185583	0.127493				+	cere_mut_AX_cere_mut_UP	3	3	3	22,7	22,7	22,7	13,373	0	27,869	12135000000	216	0.0107346	-2.91701	-3.64779	40S ribosomal protein S20	sp|P60867|RS20_MOUSE 40S ribosomal protein S20 OS=Mus musculus GN=Rps20 PE=1 SV=1	P60867	P60867	Rps20
Heterogeneous nuclear ribonucleoprotein K	-3.51393	-1.13668	-2.73452	-3.76499	0.675703	0.331785	-0.15583	0.333752	0.46781	-0.525831	0.231211	-4.0304	-1.89489	-1.97874	-4.18255	0.222958	0.375597	0.777006	0.0249481	0.313477	0.0597935	-0.0249481				+	cere_mut_AX_cere_mut_UP	26	26	2	61,6	61,6	8	50,976	0	323,31	85282000000	2071	0.00367488	-2.91426	-4.60443	Heterogeneous nuclear ribonucleoprotein K	sp|P61979|HNRPK_MOUSE Heterogeneous nuclear ribonucleoprotein K OS=Mus musculus GN=Hnrnpk PE=1 SV=1;tr|H3BLL4|H3BLL4_MOUSE Heterogeneous nuclear ribonucleoprotein K OS=Mus musculus GN=Hnrnpk PE=1 SV=1;tr|D3YWG1|D3YWG1_MOUSE Uncharacterized protein OS=Mus m	P61979;H3BLL4;D3YWG1;H3BK96;H3BLP7;Q8BT23;H3BJ43	P61979;H3BLL4;D3YWG1;H3BK96	Hnrnpk;Gm7964
Heterogeneous nuclear ribonucleoprotein F;Heterogeneous nuclear ribonucleoprotein F, N-terminally processed	-2.01466	-1.52239	-1.46373	-3.59722	0.746532	0.483351	-1.23109	0.488144	1.61559	0.808933	-0.114094	-2.85895	-0.888376	-1.6997	-0.435957	0.342392	0.695827	1.31124	0.343695	1.30997	0.114094	-0.753424				+	cere_mut_AX_cere_mut_UP	11	9	9	43,1	36,6	36,6	45,729	0	95,634	7882500000	258	0.00356117	-2.84914	-4.63443	Heterogeneous nuclear ribonucleoprotein F;Heterogeneous nuclear ribonucleoprotein F, N-terminally processed	sp|Q9Z2X1|HNRPF_MOUSE Heterogeneous nuclear ribonucleoprotein F OS=Mus musculus GN=Hnrnpf PE=1 SV=3;tr|J3QM80|J3QM80_MOUSE Heterogeneous nuclear ribonucleoprotein F (Fragment) OS=Mus musculus GN=Hnrnpf PE=1 SV=5	Q9Z2X1;J3QM80;J3QMT0;J3QP45	Q9Z2X1;J3QM80	Hnrnpf
Heterogeneous nuclear ribonucleoproteins A2/B1	-3.46163	-1.29431	-2.16771	-3.89996	0.495892	0.489717	0.161228	0.248766	-0.0640202	-0.127359	0.515066	-1.84427	-1.54191	-2.54999	-1.78869	0.298	0.6451	0.0640202	0.354811	-0.290955	0.14469	0.518002				+	cere_mut_AX_cere_mut_UP	25	25	24	60,6	60,6	60,6	37,402	0	323,31	170970000000	2761	0.00357966	-2.84901	-4.62948	Heterogeneous nuclear ribonucleoproteins A2/B1	sp|O88569|ROA2_MOUSE Heterogeneous nuclear ribonucleoproteins A2/B1 OS=Mus musculus GN=Hnrnpa2b1 PE=1 SV=2	O88569	O88569	Hnrnpa2b1
KH domain-containing, RNA-binding, signal transduction-associated protein 1	-4.63523	-0.0786333	-3.92105	-0.940614	0.393846	0.857013	-0.179187	0.0830183	0.486993	0.46034	0.751887	-3.63536	-2.06496	-6.07508	-2.66159	-0.0331869	0.721437	0.696155	-0.0704279	0.0426645	0.0331869	0.497624				+	cere_mut_AX_cere_mut_UP	7	7	6	15,3	15,3	13,3	48,37	0	81,86	8114800000	183	0.0443797	-2.83944	-2.53499	KH domain-containing, RNA-binding, signal transduction-associated protein 1	sp|Q60749|KHDR1_MOUSE KH domain-containing, RNA-binding, signal transduction-associated protein 1 OS=Mus musculus GN=Khdrbs1 PE=1 SV=2	Q60749;A0A087WSL3;A0A087WR32;Q9WU01	Q60749	Khdrbs1
Neurofilament light polypeptide	-0.0513248	-1.75829	-1.499	-1.8615	1.02061	-0.929201	0.551533	0.566912	3.017	1.60977	0.852175	-0.486149	-3.69118	-0.0191174	0.0191174	-0.27253	-0.665588	-0.0738163	1.3697	1.15351	0.0244389	0.998266				+	cere_mut_AX_cere_mut_UP	18	14	14	36,3	30,9	30,9	61,508	0	59,53	3507200000	143	0.00665917	-2.80399	-4.05885	Neurofilament light polypeptide	sp|P08551|NFL_MOUSE Neurofilament light polypeptide OS=Mus musculus GN=Nefl PE=1 SV=5	P08551	P08551	Nefl
SH3 domain-binding glutamic acid-rich-like protein 3	-1.94774	-2.91017	-1.54923	-2.89024	1.44014	-0.68594	0.0271282	1.86672	0.811295	-0.842873	0.0638065	1.89795	0.353733	0.588104	0.89113	-1.52874	-0.0271282	-0.116077	-2.9193	0.309055	0.267138	-0.184885				+	cere_mut_AX_cere_mut_UP	3	3	3	31,2	31,2	31,2	10,477	0	80,457	5129000000	185	0.00576577	-2.79908	-4.18742	SH3 domain-binding glutamic acid-rich-like protein 3	sp|Q91VW3|SH3L3_MOUSE SH3 domain-binding glutamic acid-rich-like protein 3 OS=Mus musculus GN=Sh3bgrl3 PE=1 SV=1	Q91VW3;I7HPY0	Q91VW3	Sh3bgrl3
NADH dehydrogenase [ubiquinone] 1 alpha subcomplex subunit 10, mitochondrial	-0.49905	-0.881273	-4.31741	-4.41307	0.0212765	0.883181	0.794075	-0.226446	0.0140572	0.971478	0.267612	-0.652626	0.01791	-0.292456	-1.0516	-0.0140572	0.942589	-0.0586319	-0.38921	0.267487	0.193815	0.247614				+	cere_mut_AX_cere_mut_UP	17	17	17	63,4	63,4	63,4	40,603	0	193,03	14369000000	484	0.0439083	-2.78438	-2.54291	NADH dehydrogenase [ubiquinone] 1 alpha subcomplex subunit 10, mitochondrial	sp|Q99LC3|NDUAA_MOUSE NADH dehydrogenase [ubiquinone] 1 alpha subcomplex subunit 10, mitochondrial OS=Mus musculus GN=Ndufa10 PE=1 SV=1	Q99LC3;A0A087WR38	Q99LC3	Ndufa10
	-0.266156	-2.66407	-1.49067	-2.37662	-0.00565815	0.818776	-0.220775	0.131787	2.74489	1.15331	0.23478	-0.676965	-1.97664	-0.19616	-1.23043	0.27212	0.568931	-0.690597	0.404197	0.0291014	0.482358	0.00565815				+	cere_mut_AX_cere_mut_UP	46	36	36	24,8	20,2	20,2	270,92	0	121,53	5931300000	183	0.0142576	-2.76557	-3.41347		tr|Q68FG2|Q68FG2_MOUSE Protein Sptbn2 OS=Mus musculus GN=Sptbn2 PE=1 SV=1	Q68FG2;D3YWH8	Q68FG2	Sptbn2
Small nuclear ribonucleoprotein G	-2.33697	-2.7784	-0.589557	-2.96823	0.58837	0.217338	0.201718	0.892774	0.391644	-0.0792093	1.14199	-2.8463	-1.88195	-1.21173	-1.02173	-0.269765	1.41212	0.0792093	-0.856086	0.718806	0.315297	0.0876932				+	cere_mut_AX_cere_mut_UP	2	2	2	25	25	25	8,496	0,00078895	4,0686	3279100000	82	0.00392754	-2.75509	-4.54137	Small nuclear ribonucleoprotein G	sp|P62309|RUXG_MOUSE Small nuclear ribonucleoprotein G OS=Mus musculus GN=Snrpg PE=1 SV=1	P62309	P62309	Snrpg
Serine/arginine-rich splicing factor 1	-3.13093	-1.63073	-2.84009	-2.50063	1.05221	-0.0264378	0.157146	0.858391	0.481918	-0.451313	0.0264378	-3.39214	-1.43523	-2.54974	-3.06733	0.941257	0.166063	0.593521	0.614399	0.435781	-0.62809	0.214817				+	cere_mut_AX_cere_mut_UP	12	12	12	43,9	43,9	43,9	28,329	0	151,21	16430000000	654	0.000692209	-2.75445	-6.3886	Serine/arginine-rich splicing factor 1	tr|H7BX95|H7BX95_MOUSE Serine/arginine-rich-splicing factor 1 OS=Mus musculus GN=Srsf1 PE=1 SV=1;sp|Q6PDM2|SRSF1_MOUSE Serine/arginine-rich splicing factor 1 OS=Mus musculus GN=Srsf1 PE=1 SV=3	H7BX95;Q6PDM2;F7AI47;F6QXN3	H7BX95;Q6PDM2	Srsf1
Non-POU domain-containing octamer-binding protein	-3.58526	-1.60338	-2.1509	-2.44677	0.00861645	1.08489	0.55878	-0.490823	0.719226	0.430032	0.513225	-5.24439	-1.51583	-2.90493	-3.82213	-0.00861645	1.15962	0.831332	-0.0509348	0.306437	0.719529	0.140431				+	cere_mut_AX_cere_mut_UP	17	16	16	42,7	41	41	54,54	0	231,74	20468000000	597	0.00149045	-2.73949	-5.51745	Non-POU domain-containing octamer-binding protein	sp|Q99K48|NONO_MOUSE Non-POU domain-containing octamer-binding protein OS=Mus musculus GN=Nono PE=1 SV=3	Q99K48;B1AXT0	Q99K48	Nono
Microtubule-associated protein 6	-0.0478516	-2.48407	-4.06563	-3.2897	0.497313	0.422873	-0.104872	0.906029	-0.395311	0.494274	0.0478516	-0.658194	-1.4159	0.159817	-2.46244	0.354572	0.554216	-2.55247	0.841076	-0.492462	0.0634365	0.380205				+	cere_mut_AX_cere_mut_UP	35	35	35	50,2	50,2	50,2	96,449	0	255	12510000000	637	0.0242778	-2.73502	-2.99135	Microtubule-associated protein 6	sp|Q7TSJ2|MAP6_MOUSE Microtubule-associated protein 6 OS=Mus musculus GN=Map6 PE=1 SV=2;tr|D3Z6W1|D3Z6W1_MOUSE Microtubule-associated protein 6 OS=Mus musculus GN=Map6 PE=1 SV=1	Q7TSJ2;D3Z6W1	Q7TSJ2;D3Z6W1	Map6
Thiosulfate sulfurtransferase	-3.33357	-1.43626	-1.39399	-3.96057	-1.01718	0.134266	0.655769	-0.634382	0.697624	0.309187	0.394508	-1.31568	-4.63981	-2.10043	0.3778	-0.491993	0.441954	1.03933	0.050005	0.522575	0.94586	-0.050005				+	cere_mut_AX_cere_mut_UP	10	10	10	44,8	44,8	44,8	33,466	0	97,744	4179000000	168	0.00900427	-2.72283	-3.79653	Thiosulfate sulfurtransferase	sp|P52196|THTR_MOUSE Thiosulfate sulfurtransferase OS=Mus musculus GN=Tst PE=1 SV=3	P52196	P52196	Tst
Alpha-adducin	0.242278	-4.41746	-2.66589	-2.33822	-0.156081	0.742589	0.141686	0.0648489	0.532613	0.77892	0.294316	-0.51052	-4.61142	-0.322148	-1.13304	-0.0648489	0.844968	-0.274117	0.155866	-0.3299	0.850888	0.410615				+	cere_mut_AX_cere_mut_UP	19	19	18	49,1	49,1	47,9	73,163	0	273,24	9695300000	355	0.0316948	-2.7125	-2.78719	Alpha-adducin	tr|F8WHZ9|F8WHZ9_MOUSE Alpha-adducin OS=Mus musculus GN=Add1 PE=1 SV=1;tr|F8WGR0|F8WGR0_MOUSE Alpha-adducin OS=Mus musculus GN=Add1 PE=1 SV=1;sp|Q9QYC0|ADDA_MOUSE Alpha-adducin OS=Mus musculus GN=Add1 PE=1 SV=2;tr|E9Q1K3|E9Q1K3_MOUSE Alpha-adducin OS=Mus m	F8WHZ9;F8WGR0;Q9QYC0;E9Q1K3;F6RDR0;D3Z0T1;F6V4G5	F8WHZ9;F8WGR0;Q9QYC0;E9Q1K3	Add1
Glycogen phosphorylase, brain form	0.0221195	-2.2794	-3.3055	-2.4955	0.71283	-0.538534	1.44395	0.499056	1.54976	-0.457428	1.11199	-0.750717	-2.09124	-0.313835	-3.00032	0.380693	-0.731787	0.827749	0.885916	0.79051	-0.0221195	0.866686				+	cere_mut_AX_cere_mut_UP	39	29	29	56,1	41,5	41,5	96,729	0	219,33	15791000000	437	0.018173	-2.69042	-3.21843	Glycogen phosphorylase, brain form	sp|Q8CI94|PYGB_MOUSE Glycogen phosphorylase, brain form OS=Mus musculus GN=Pygb PE=1 SV=3	Q8CI94	Q8CI94	Pygb
Microtubule-associated protein;Microtubule-associated protein 4	-0.473995	-2.82169	-3.83935	-3.11097	0.428251	0.683199	0.794428	0.58436	-1.18562	0.511065	0.594387	-0.998154	-2.31405	-0.0449772	-1.4221	0.0449772	0.735067	-1.77232	0.100237	-0.969942	0.0716763	0.587803				+	cere_mut_AX_cere_mut_UP	28	28	19	36,6	36,6	25,7	117,23	0	215,68	16471000000	715	0.0194672	-2.68755	-3.16396	Microtubule-associated protein;Microtubule-associated protein 4	tr|A0A0B4J1F2|A0A0B4J1F2_MOUSE Microtubule-associated protein OS=Mus musculus GN=Map4 PE=1 SV=1;sp|P27546|MAP4_MOUSE Microtubule-associated protein 4 OS=Mus musculus GN=Map4 PE=1 SV=3;tr|A0A0B4J1M9|A0A0B4J1M9_MOUSE Microtubule-associated protein OS=Mus mus	A0A0B4J1F2;P27546;A0A0B4J1M9;Q78TF3	A0A0B4J1F2;P27546;A0A0B4J1M9	Map4
tRNA-splicing ligase RtcB homolog	-4.36723	-0.132152	-2.91506	-3.66348	0.033803	0.327905	-0.378146	-0.273646	0.293015	0.0386171	-0.397159	0.30605	0.244496	-0.575612	-3.61837	0.0451498	0.0324488	0.746655	0.107537	0.18703	-0.0324488	-0.836432				+	cere_mut_AX_cere_mut_UP	15	15	15	45,7	45,7	45,7	55,249	0	62,624	7843200000	147	0.0290368	-2.68469	-2.8538	tRNA-splicing ligase RtcB homolog	sp|Q99LF4|RTCB_MOUSE tRNA-splicing ligase RtcB homolog OS=Mus musculus GN=Rtcb PE=2 SV=1	Q99LF4	Q99LF4	Rtcb
Dolichyl-diphosphooligosaccharide--protein glycosyltransferase 48 kDa subunit	-3.78169	-1.02655	-2.29822	-0.456521	0.200721	0.803987	0.980498	-0.19267	0.677539	1.16535	1.43451	-2.18722	-2.01957	-1.86302	-3.7632	-0.230599	0.200955	0.770349	-0.363517	0.19267	0.830993	0.729821				+	cere_mut_AX_cere_mut_UP	14	14	14	47,2	47,2	47,2	49,027	0	304,15	13699000000	459	0.0175924	-2.66193	-3.24427	Dolichyl-diphosphooligosaccharide--protein glycosyltransferase 48 kDa subunit	sp|O54734|OST48_MOUSE Dolichyl-diphosphooligosaccharide--protein glycosyltransferase 48 kDa subunit OS=Mus musculus GN=Ddost PE=1 SV=2	O54734	O54734	Ddost
Aldehyde dehydrogenase, mitochondrial	-1.4995	-1.00387	-3.07135	-3.35859	-0.928205	1.27542	0.593865	-0.354491	1.0363	0.561887	0.460052	-1.10067	-0.37361	-0.943128	-2.64503	-0.0910883	0.809068	1.23129	0.0910883	1.08284	0.464217	0.46502				+	cere_mut_AX_cere_mut_UP	19	19	18	52,2	52,2	50,7	56,537	0	124,72	10789000000	438	0.00627533	-2.65926	-4.11157	Aldehyde dehydrogenase, mitochondrial	sp|P47738|ALDH2_MOUSE Aldehyde dehydrogenase, mitochondrial OS=Mus musculus GN=Aldh2 PE=1 SV=1	P47738;D3YYF3;G3UWP3;O35945;Q9JHW9	P47738	Aldh2
60S ribosomal protein L23	-1.82069	-1.90709	-2.07614	-2.83281	0.150063	0.545143	-0.36656	-0.615929	1.01215	0.647451	0.806028	-2.50942	0.818045	0.12932	-1.46674	0.20595	-1.52416	1.11539	0.430677	0.586626	-0.305305	-0.12932				+	cere_mut_AX_cere_mut_UP	5	5	5	43,6	43,6	43,6	14,865	0	82,015	3570700000	104	0.00092653	-2.62161	-6.0461	60S ribosomal protein L23	sp|P62830|RL23_MOUSE 60S ribosomal protein L23 OS=Mus musculus GN=Rpl23 PE=1 SV=1	P62830;A2A6F8	P62830	Rpl23
Glycerophosphodiester phosphodiesterase domain-containing protein 1	-2.95392	-1.60456	-2.01886	-2.74524	-0.218441	0.761566	0.0494461	-0.0956116	0.474424	0.825638	-0.0448265	-0.819319	-0.0518208	-0.281351	-1.57716	0.477571	0.580173	0.839487	0.0448265	0.592415	0.749928	0.140825				+	cere_mut_AX_cere_mut_UP	7	7	7	28,3	28,3	28,3	35,866	0	52,817	4077200000	152	0.000483724	-2.62055	-6.8301	Glycerophosphodiester phosphodiesterase domain-containing protein 1	sp|Q9CRY7|GDPD1_MOUSE Glycerophosphodiester phosphodiesterase domain-containing protein 1 OS=Mus musculus GN=Gdpd1 PE=2 SV=1	Q9CRY7	Q9CRY7	Gdpd1
Small nuclear ribonucleoprotein Sm D2	-1.7864	-3.32244	-2.01555	-2.38201	0.698656	0.437521	0.0462894	0.70997	0.0474396	-0.328535	0.314039	-2.51833	-2.50325	-1.62857	-3.33706	0.45294	0.436813	0.0501308	0.0573845	-0.172785	0.100246	-0.0462894				+	cere_mut_AX_cere_mut_UP	6	6	6	55,1	55,1	55,1	13,527	0	45,42	5027600000	184	0.000709387	-2.56233	-6.35924	Small nuclear ribonucleoprotein Sm D2	sp|P62317|SMD2_MOUSE Small nuclear ribonucleoprotein Sm D2 OS=Mus musculus GN=Snrpd2 PE=3 SV=1;tr|D3Z5N9|D3Z5N9_MOUSE MCG49198 OS=Mus musculus GN=Gm5449 PE=4 SV=1	P62317;D3Z5N9	P62317;D3Z5N9	Snrpd2;Gm5449
Heat shock 70 kDa protein 12A	0.727336	-3.10092	-3.62421	-2.89721	-0.12153	-0.372922	0.0174284	0.647933	0.783631	-0.264369	0.161338	-0.262553	-0.0174284	0.461881	-1.67524	1.02	-0.477038	-1.02592	0.882073	0.383098	0.58225	0.481101				+	cere_mut_AX_cere_mut_UP	17	17	15	32,9	32,9	29,9	74,87	0	79,271	5991400000	200	0.0467746	-2.55588	-2.4961	Heat shock 70 kDa protein 12A	sp|Q8K0U4|HS12A_MOUSE Heat shock 70 kDa protein 12A OS=Mus musculus GN=Hspa12a PE=1 SV=1	Q8K0U4	Q8K0U4	Hspa12a
Pre-mRNA-splicing factor ATP-dependent RNA helicase DHX15	-3.57749	-1.52548	-1.71217	-1.76619	0.0953102	1.66219	0.0107155	-0.395472	1.51225	1.01521	-0.503811	-2.41174	-1.28829	-1.23655	-1.95839	0.147348	0.89024	1.79055	0.206465	1.49581	0.829487	-0.0107155				+	cere_mut_AX_cere_mut_UP	14	14	14	20,9	20,9	20,9	91,006	0	31,075	3135300000	83	0.0105628	-2.55238	-3.66132	Pre-mRNA-splicing factor ATP-dependent RNA helicase DHX15	sp|O35286|DHX15_MOUSE Pre-mRNA-splicing factor ATP-dependent RNA helicase DHX15 OS=Mus musculus GN=Dhx15 PE=1 SV=2	O35286;Q05BH3;G3X8X0;A2A4N9;A2A4P0	O35286	Dhx15
Translocon-associated protein subunit alpha	-1.73149	-0.616946	0.153537	-0.741981	1.68537	-0.782825	2.37941	1.62614	2.24455	0.0132513	3.36496	-0.494086	-0.463202	-1.24701	0.0586119	-0.88988	-0.0132513	1.66206	2.03929	-0.340198	-0.781314	2.27024				+	cere_mut_AX_cere_mut_UP	4	4	4	19,2	19,2	19,2	32,065	0	34,417	4319000000	138	0.0189292	-2.54644	-3.18611	Translocon-associated protein subunit alpha	sp|Q9CY50|SSRA_MOUSE Translocon-associated protein subunit alpha OS=Mus musculus GN=Ssr1 PE=1 SV=1	Q9CY50	Q9CY50	Ssr1
Cathepsin B;Cathepsin B light chain;Cathepsin B heavy chain	-1.90793	-1.14407	-3.22639	-2.96841	-0.0914469	0.0417967	0.352338	0.0248003	0.209466	0.173497	0.420129	-1.89302	-1.75601	-1.79667	-1.80595	0.035924	-0.319005	0.664594	0.352094	-0.0248003	0.134545	0.349004				+	cere_mut_AX_cere_mut_UP	10	10	10	33,9	33,9	33,9	37,279	0	124,37	10374000000	302	0.00212246	-2.51867	-5.14652	Cathepsin B;Cathepsin B light chain;Cathepsin B heavy chain	sp|P10605|CATB_MOUSE Cathepsin B OS=Mus musculus GN=Ctsb PE=1 SV=2	P10605	P10605	Ctsb
	-2.07256	-1.15446	-2.97466	-2.46177	0.405647	0.112497	0.474234	-0.10998	0.135662	0.511078	0.857283	-3.26111	-1.53394	-0.509865	-3.1329	-0.016367	0.343458	-0.562361	0.116951	0.016367	0.570663	0.395018				+	cere_mut_AX_cere_mut_UP	8	8	8	49,1	49,1	49,1	25,2	0	86,543	9454800000	235	0.00123123	-2.51437	-5.72566		tr|D3YZZ5|D3YZZ5_MOUSE Protein Tmed7 OS=Mus musculus GN=Tmed7 PE=1 SV=1;tr|E9Q7G1|E9Q7G1_MOUSE Protein Tmed7 OS=Mus musculus GN=Tmed7 PE=1 SV=1	D3YZZ5;E9Q7G1	D3YZZ5;E9Q7G1	Tmed7
Small nuclear ribonucleoprotein Sm D3	-2.5245	-0.231168	-3.30464	-3.478	0.879123	0.0627508	0.0835257	0.410092	-0.367915	0.232814	0.241128	-3.7733	-3.0975	-1.43847	-2.90383	0.654157	0.21173	0.239259	0.158668	0.115531	-0.0627508	-0.0766287				+	cere_mut_AX_cere_mut_UP	4	4	4	37,3	37,3	37,3	13,916	0	114,43	10489000000	330	0.0168262	-2.51361	-3.27983	Small nuclear ribonucleoprotein Sm D3	sp|P62320|SMD3_MOUSE Small nuclear ribonucleoprotein Sm D3 OS=Mus musculus GN=Snrpd3 PE=1 SV=1	P62320	P62320	Snrpd3
Transcription intermediary factor 1-beta	-4.44147	-1.03331	-1.0993	-4.05788	0.559569	0.376365	0.406854	-0.0420942	0.575612	-1.38316	0.220527	-2.39443	0.0420942	-3.00467	-2.15872	0.147513	0.520745	0.909324	0.0492182	0.742045	-0.603868	-0.454997				+	cere_mut_AX_cere_mut_UP	20	20	20	32,6	32,6	32,6	88,846	0	239,21	7605400000	251	0.0491529	-2.50071	-2.4595	Transcription intermediary factor 1-beta	sp|Q62318|TIF1B_MOUSE Transcription intermediary factor 1-beta OS=Mus musculus GN=Trim28 PE=1 SV=3	Q62318	Q62318	Trim28
Solute carrier family 12 member 5	-0.202534	-2.49122	-1.69167	-4.83493	0.0544586	0.625546	0.378708	0.299286	0.279539	0.0141106	0.186815	-1.27548	-1.69344	-1.13625	-2.65753	-0.0141106	0.326395	-1.63849	0.0459042	-0.0202599	0.146223	0.757584				+	cere_mut_AX_cere_mut_UP	18	18	18	19,7	19,7	19,7	126,27	0	193,84	7014000000	267	0.0418659	-2.50002	-2.57828	Solute carrier family 12 member 5	sp|Q91V14|S12A5_MOUSE Solute carrier family 12 member 5 OS=Mus musculus GN=Slc12a5 PE=1 SV=2	Q91V14;Q6P6P5;Q3V0N8;Q924N4;A2A5L1;A2AGJ9;F8WIJ0;Q9JIS8	Q91V14	Slc12a5
Filamin-A	-1.73965	-1.98963	-1.09741	-1.55432	0.113047	-1.11709	1.46191	0.783001	1.90146	-0.281769	1.17949	-0.535271	-2.08662	0.22851	-1.00475	-0.852499	1.18325	2.60036	-0.113047	1.91297	0.836065	1.21903				+	cere_mut_AX_cere_mut_UP	22	22	20	12,5	12,5	11,8	274,63	0	70,666	2378700000	107	0.00232933	-2.4908	-5.05186	Filamin-A	tr|B7FAV1|B7FAV1_MOUSE Filamin, alpha (Fragment) OS=Mus musculus GN=Flna PE=1 SV=1;tr|B7FAU9|B7FAU9_MOUSE Filamin, alpha OS=Mus musculus GN=Flna PE=1 SV=1;sp|Q8BTM8|FLNA_MOUSE Filamin-A OS=Mus musculus GN=Flna PE=1 SV=5	B7FAV1;B7FAU9;Q8BTM8;F6XC15;Q80X90;J3JS91;F6Z2C0	B7FAV1;B7FAU9;Q8BTM8	Flna
Alpha-N-acetylgalactosaminidase	-2.75284	-1.91877	-1.50585	-1.36657	0.59743	-0.1456	0.794318	1.04267	-0.234509	0.920068	0.676597	0.0108213	0.457438	-0.343362	-0.308959	-0.38544	-0.0108213	-0.0902529	0.780915	0.111938	0.785836	0.110696				+	cere_mut_AX_cere_mut_UP	4	4	4	12,3	12,3	12,3	47,234	0	17,099	859110000	57	0.00109885	-2.48722	-5.8523	Alpha-N-acetylgalactosaminidase	sp|Q9QWR8|NAGAB_MOUSE Alpha-N-acetylgalactosaminidase OS=Mus musculus GN=Naga PE=2 SV=2	Q9QWR8	Q9QWR8	Naga
Fatty acid-binding protein, epidermal	-0.966113	-0.129947	-3.1644	-4.35064	0.267747	0.328782	0.0176783	0.429219	1.03352	-0.259662	0.112304	-0.0176783	-0.509397	0.343524	-0.946183	0.341567	-0.159432	1.41715	0.466779	0.935542	-0.0723295	-0.080308				+	cere_mut_AX_cere_mut_UP	11	11	11	77	77	77	15,137	0	318,35	50368000000	856	0.0494016	-2.48162	-2.45578	Fatty acid-binding protein, epidermal	sp|Q05816|FABP5_MOUSE Fatty acid-binding protein, epidermal OS=Mus musculus GN=Fabp5 PE=1 SV=3	Q05816	Q05816	Fabp5
Protein ERGIC-53	-1.89898	-1.12156	-0.683165	-1.06384	-1.66847	-0.417891	1.35029	0.417891	1.13615	1.54168	1.95741	-1.82489	-1.88564	-1.52822	-1.20717	0.657482	-0.516415	0.844616	0.865629	1.15871	1.56955	1.09506				+	cere_mut_AX_cere_mut_UP	7	7	7	23,8	23,8	23,8	57,788	0	24,232	1329700000	39	0.00104312	-2.45517	-5.91094	Protein ERGIC-53	sp|Q9D0F3|LMAN1_MOUSE Protein ERGIC-53 OS=Mus musculus GN=Lman1 PE=2 SV=1	Q9D0F3	Q9D0F3	Lman1
ER membrane protein complex subunit 1	-1.78374	-1.44667	-2.27522	-2.14354	-0.68951	0.225311	1.14677	0.851042	0.167757	-0.153748	1.30352	-3.00813	-1.2786	0.261446	-1.8391	0.109993	-0.0145569	1.12116	0.0145569	0.164864	-0.803423	0.810625				+	cere_mut_AX_cere_mut_UP	15	15	15	20,1	20,1	20,1	111,56	0	168,25	3718900000	146	0.000638186	-2.45443	-6.48667	ER membrane protein complex subunit 1	tr|Z4YJW0|Z4YJW0_MOUSE ER membrane protein complex subunit 1 OS=Mus musculus GN=Emc1 PE=1 SV=1;sp|Q8C7X2|EMC1_MOUSE ER membrane protein complex subunit 1 OS=Mus musculus GN=Emc1 PE=1 SV=1	Z4YJW0;Q8C7X2	Z4YJW0;Q8C7X2	Emc1
Guanine nucleotide-binding protein subunit beta-2-like 1;Guanine nucleotide-binding protein subunit beta-2-like 1, N-terminally processed	-1.57036	-0.171804	-2.41642	-2.38788	1.61794	-0.090168	0.754566	0.812168	1.61197	-0.0180359	0.85174	-2.52148	-0.72995	-0.796154	-0.557539	2.02516	0.0180359	1.61025	1.30132	1.19768	-0.0805092	1.23945				+	cere_mut_AX_cere_mut_UP	17	17	17	66,6	66,6	66,6	35,076	0	323,31	19298000000	655	0.00765777	-2.45108	-3.93622	Guanine nucleotide-binding protein subunit beta-2-like 1;Guanine nucleotide-binding protein subunit beta-2-like 1, N-terminally processed	sp|P68040|GBLP_MOUSE Guanine nucleotide-binding protein subunit beta-2-like 1 OS=Mus musculus GN=Gnb2l1 PE=1 SV=3	P68040	P68040	Gnb2l1
Heterogeneous nuclear ribonucleoprotein U-like protein 2	-3.64552	-0.920665	-2.4676	-1.22421	0.371419	0.94283	-0.298091	-0.238765	1.17548	0.0507898	0.541911	-3.76714	-0.80988	-1.44431	-1.43315	0.0372152	1.34325	0.202048	-0.0372152	1.09753	0.101073	0.601737				+	cere_mut_AX_cere_mut_UP	16	16	16	23,8	23,8	23,8	84,939	0	150,67	5478600000	175	0.0126495	-2.44685	-3.51142	Heterogeneous nuclear ribonucleoprotein U-like protein 2	sp|Q00PI9|HNRL2_MOUSE Heterogeneous nuclear ribonucleoprotein U-like protein 2 OS=Mus musculus GN=Hnrnpul2 PE=1 SV=2	Q00PI9	Q00PI9	Hnrnpul2
Pyrroline-5-carboxylate reductase 2	0.0038538	-1.79434	-3.42355	-3.22308	-0.556977	0.715232	-0.0628767	-0.0038538	0.158059	1.0009	0.157601	-0.662738	-2.41693	-0.217496	-1.88805	-0.493945	0.344918	0.0388575	0.334188	0.3817	0.853009	0.448045				+	cere_mut_AX_cere_mut_UP	8	8	6	33,1	33,1	25,6	33,659	0	30,807	4358300000	109	0.0253788	-2.43746	-2.95708	Pyrroline-5-carboxylate reductase 2	sp|Q922Q4|P5CR2_MOUSE Pyrroline-5-carboxylate reductase 2 OS=Mus musculus GN=Pycr2 PE=2 SV=1	Q922Q4	Q922Q4	Pycr2
Alpha-1,3/1,6-mannosyltransferase ALG2	-1.30298	-2.52376	-0.842211	-1.77026	-0.24715	0.303299	0.641439	-0.426407	1.56629	1.30473	0.822857	-1.44313	-1.78803	-1.98891	-1.03323	-1.15728	0.547462	0.286409	0.24715	1.42459	1.00805	0.974733				+	cere_mut_AX_cere_mut_UP	14	14	14	47,7	47,7	47,7	47,404	0	87,715	4602700000	127	0.00530821	-2.42667	-4.26223	Alpha-1,3/1,6-mannosyltransferase ALG2	sp|Q9DBE8|ALG2_MOUSE Alpha-1,3/1,6-mannosyltransferase ALG2 OS=Mus musculus GN=Alg2 PE=2 SV=2	Q9DBE8;F6RBY3	Q9DBE8	Alg2
ELAV-like protein 3	-2.28706	-2.53893	-0.992068	-1.67214	1.64212	1.0997	0.453946	0.16159	0.379851	1.83556	-0.16159	-1.95583	-2.24715	-2.64618	-1.30668	-1.64985	1.38879	0.694388	-2.6355	0.514195	1.11167	0.641164				+	cere_mut_AX_cere_mut_UP	12	12	7	31,9	31,9	19,1	39,533	0	47,02	4030600000	111	0.00493455	-2.4264	-4.32891	ELAV-like protein 3	sp|Q60900|ELAV3_MOUSE ELAV-like protein 3 OS=Mus musculus GN=Elavl3 PE=1 SV=1	Q60900	Q60900	Elavl3
Plasminogen activator inhibitor 1 RNA-binding protein	-2.33497	-0.54248	0.0955	-0.79153	2.40559	-0.538539	1.62947	1.91674	1.31144	0.985711	1.88727	-0.177737	-1.16399	-0.248837	-0.0955	2.18065	-0.316478	0.471904	1.38554	-0.731786	-0.123435	1.79507				+	cere_mut_AX_cere_mut_UP	8	8	8	23,6	23,6	23,6	44,714	0	54,404	3850900000	150	0.00513746	-2.41866	-4.29202	Plasminogen activator inhibitor 1 RNA-binding protein	sp|Q9CY58|PAIRB_MOUSE Plasminogen activator inhibitor 1 RNA-binding protein OS=Mus musculus GN=Serbp1 PE=1 SV=2	Q9CY58	Q9CY58	Serbp1
Protein disulfide-isomerase A4	-0.942095	-2.49792	-3.79087	-1.66889	0.313261	0.172211	0.824905	-0.337103	-0.145102	0.640919	0.608967	-2.02915	-0.430441	0.0178623	-1.9049	0.234808	0.606621	0.187593	0.0988159	-0.0550308	-0.0178623	0.368189				+	cere_mut_AX_cere_mut_UP	24	24	24	38,9	38,9	38,9	71,982	0	159,9	17599000000	483	0.0106583	-2.41687	-3.65377	Protein disulfide-isomerase A4	sp|P08003|PDIA4_MOUSE Protein disulfide-isomerase A4 OS=Mus musculus GN=Pdia4 PE=1 SV=3	P08003	P08003	Pdia4
Sorting nexin-3	-1.37499	-3.34866	-0.918143	-3.16845	0.0314035	-0.389316	0.0455389	0.367244	0.260011	-0.0767565	0.281514	0.402465	-1.04044	0.214597	0.0280962	-0.0280962	-0.171422	-0.227782	0.252069	0.144034	-0.0699511	0.140843				+	cere_mut_AX_cere_mut_UP	8	8	7	47,5	47,5	47,5	18,762	0	17,6	3571500000	101	0.00842509	-2.41056	-3.85356	Sorting nexin-3	tr|Q78ZM0|Q78ZM0_MOUSE Sorting nexin 3 OS=Mus musculus GN=Snx3 PE=1 SV=1;tr|D3Z789|D3Z789_MOUSE Sorting nexin-3 OS=Mus musculus GN=Snx3 PE=1 SV=1;tr|D3Z6Z0|D3Z6Z0_MOUSE Sorting nexin-3 OS=Mus musculus GN=Snx3 PE=1 SV=1;sp|O70492|SNX3_MOUSE Sorting nexin-3	Q78ZM0;D3Z789;D3Z6Z0;O70492	Q78ZM0;D3Z789;D3Z6Z0;O70492	Snx3
60S ribosomal protein L18a	-2.42744	-1.65583	-2.0586	-1.96869	-0.186554	0.623867	0.0092659	-0.646368	1.60215	-0.0092659	0.565842	-2.56088	-1.10574	-1.56105	-2.46079	0.223944	0.477354	1.59624	0.422258	1.13313	0.216434	0.0198116				+	cere_mut_AX_cere_mut_UP	7	7	7	39,2	39,2	39,2	20,732	0	24,463	3241700000	175	0.00305306	-2.40573	-4.78312	60S ribosomal protein L18a	sp|P62717|RL18A_MOUSE 60S ribosomal protein L18a OS=Mus musculus GN=Rpl18a PE=1 SV=1	P62717;F6YJW4	P62717	Rpl18a
40S ribosomal protein S14	-3.89967	-0.10698	-1.63894	-3.05681	0.334302	-0.124761	-0.451821	0.308394	0.591388	-0.203734	0.182071	-3.49614	-0.731076	-1.25422	-2.35537	0.128028	0.302867	0.443061	0.10698	0.731048	0.264052	0.479083				+	cere_mut_AX_cere_mut_UP	8	8	8	68,2	68,2	68,2	16,273	0	75,399	6991600000	329	0.0302657	-2.39513	-2.82222	40S ribosomal protein S14	sp|P62264|RS14_MOUSE 40S ribosomal protein S14 OS=Mus musculus GN=Rps14 PE=2 SV=3;tr|D3YVF4|D3YVF4_MOUSE 40S ribosomal protein S14 (Fragment) OS=Mus musculus GN=Rps14 PE=1 SV=1;tr|D3Z7I1|D3Z7I1_MOUSE 40S ribosomal protein S14 (Fragment) OS=Mus musculus GN=	P62264;D3YVF4;D3Z7I1	P62264;D3YVF4;D3Z7I1	Rps14
MAGUK p55 subfamily member 2	-0.323925	-1.15886	-1.62858	-3.0118	-0.251413	0.154804	1.04125	0.126514	0.22731	1.79909	1.21469	-2.32474	-1.99088	-0.126514	-0.636463	-0.993782	0.525442	-0.907408	0.627548	0.143272	1.57227	0.95418				+	cere_mut_AX_cere_mut_UP	14	14	12	32,2	32,2	29,9	61,554	0	36,058	4068400000	135	0.0139727	-2.37269	-3.42991	MAGUK p55 subfamily member 2	sp|Q9WV34|MPP2_MOUSE MAGUK p55 subfamily member 2 OS=Mus musculus GN=Mpp2 PE=1 SV=1	Q9WV34	Q9WV34	Mpp2
Trifunctional enzyme subunit beta, mitochondrial;3-ketoacyl-CoA thiolase	-1.93616	-1.84027	-1.75383	-2.42158	-0.0605316	1.12789	0.75761	-0.196638	1.12859	0.0605316	0.538208	-0.937918	-0.986074	-0.575766	-4.77714	-0.302755	1.1053	0.902933	0.218813	1.33722	0.229269	0.814558				+	cere_mut_AX_cere_mut_UP	17	17	17	43,4	43,4	43,4	51,386	0	95,953	5642600000	239	0.000353045	-2.37063	-7.23793	Trifunctional enzyme subunit beta, mitochondrial;3-ketoacyl-CoA thiolase	sp|Q99JY0|ECHB_MOUSE Trifunctional enzyme subunit beta, mitochondrial OS=Mus musculus GN=Hadhb PE=1 SV=1	Q99JY0;D3YXU1	Q99JY0	Hadhb
Neutral alpha-glucosidase AB	-0.782777	-0.361005	-3.11465	-3.79861	0.061923	0.497872	0.86419	-0.140431	0.148454	0.415009	0.982696	-0.940598	-0.747205	-0.0311499	-0.934079	0.00275135	0.535499	0.0338068	-0.0145006	-0.00275135	0.764766	0.41904				+	cere_mut_AX_cere_mut_UP	35	35	35	45,6	45,6	45,6	106,91	0	303,84	15527000000	454	0.0363958	-2.36569	-2.68289	Neutral alpha-glucosidase AB	sp|Q8BHN3|GANAB_MOUSE Neutral alpha-glucosidase AB OS=Mus musculus GN=Ganab PE=1 SV=1	Q8BHN3	Q8BHN3	Ganab
Histone H3.1;Histone H3	-2.04886	-3.99591	-0.41717	-3.1615	1.20464	0.839252	-0.575645	-0.743614	-0.722439	0.448227	0.813669	-1.54133	0.0714073	-0.163763	-3.65236	0.755455	1.40206	0.437059	0.27243	0.654078	-0.0714073	0.148735				+	cere_mut_AX_cere_mut_UP	9	1	1	57,4	23,5	23,5	15,404	0	129,06	26649000000	271	0.035444	-2.35482	-2.70279	Histone H3.1;Histone H3	sp|P68433|H31_MOUSE Histone H3.1 OS=Mus musculus GN=Hist1h3a PE=1 SV=2;tr|F8WI35|F8WI35_MOUSE Histone H3 OS=Mus musculus GN=H3f3a PE=3 SV=1	P68433;F8WI35;E0CYN1;E0CYR7	P68433;F8WI35	Hist1h3a;H3f3a
Transmembrane emp24 domain-containing protein 9	-2.69466	-0.603698	-1.29139	-3.45304	0.0818491	0.712537	0.294784	-0.252347	-0.0818491	1.13804	0.487952	-2.84561	-3.57677	-0.866904	-1.93288	0.457971	0.716084	0.22502	-0.359347	0.375371	0.770267	0.250789				+	cere_mut_AX_cere_mut_UP	7	7	7	34,5	34,5	34,5	27,127	0	55,408	4999800000	115	0.0177234	-2.33365	-3.23836	Transmembrane emp24 domain-containing protein 9	sp|Q99KF1|TMED9_MOUSE Transmembrane emp24 domain-containing protein 9 OS=Mus musculus GN=Tmed9 PE=1 SV=2	Q99KF1	Q99KF1	Tmed9
Endoplasmic reticulum-Golgi intermediate compartment protein 1	-1.27243	-1.72979	-2.02815	-2.3829	0.0819054	0.0825691	0.468164	0.112091	-0.0647354	0.889381	0.975449	-1.84755	-0.653748	-1.51715	-3.61341	0.0647354	-0.32025	-0.212624	0.192501	0.556292	0.777958	0.390444				+	cere_mut_AX_cere_mut_UP	9	9	9	35,9	35,9	35,9	32,562	0	41,035	7036500000	193	0.000593775	-2.33137	-6.57471	Endoplasmic reticulum-Golgi intermediate compartment protein 1	sp|Q9DC16|ERGI1_MOUSE Endoplasmic reticulum-Golgi intermediate compartment protein 1 OS=Mus musculus GN=Ergic1 PE=1 SV=1;tr|F6SLP4|F6SLP4_MOUSE Endoplasmic reticulum-Golgi intermediate compartment protein 1 (Fragment) OS=Mus musculus GN=Ergic1 PE=1 SV=1	Q9DC16;F6SLP4;F6Z6A5	Q9DC16;F6SLP4	Ergic1
40S ribosomal protein S28	-2.38853	-0.856395	-0.400546	-1.70111	2.00766	-1.19029	1.43609	2.22903	1.72552	-0.189445	0.189445	-1.95137	-0.558101	3.27615	-0.985263	2.34194	-0.334964	1.28812	2.34222	2.41988	-1.25448	1.4656				+	cere_mut_AX_cere_mut_UP	3	3	3	44,6	44,6	44,6	6,3442	0	44,168	4491800000	162	0.0193045	-2.32528	-3.17058	40S ribosomal protein S28	tr|G3UYV7|G3UYV7_MOUSE 40S ribosomal protein S28 (Fragment) OS=Mus musculus GN=Rps28 PE=1 SV=1;sp|P62858|RS28_MOUSE 40S ribosomal protein S28 OS=Mus musculus GN=Rps28 PE=3 SV=1	G3UYV7;P62858;J3QNN8	G3UYV7;P62858	Rps28
Glucosidase 2 subunit beta	-1.05513	-1.5759	-2.10204	-4.08841	0.0497093	0.174709	1.00493	-0.185194	-0.149757	-0.0497093	0.852367	-1.08987	-0.587547	-0.0540218	0.2153	0.280035	-0.188429	0.208042	0.170874	0.0911732	0.543203	0.239227				+	cere_mut_AX_cere_mut_UP	13	13	13	25	25	25	58,792	0	108,13	8225800000	388	0.0167732	-2.3223	-3.28235	Glucosidase 2 subunit beta	sp|O08795|GLU2B_MOUSE Glucosidase 2 subunit beta OS=Mus musculus GN=Prkcsh PE=1 SV=1	O08795	O08795	Prkcsh
40S ribosomal protein S3a	-2.24842	-1.70123	-1.26984	-4.40694	0.467196	0.0757523	0.110641	0.0874748	0.618385	-0.997282	-0.0757523	-2.82324	0.266714	-0.690613	-3.36341	0.112417	0.392429	0.773569	0.214975	0.353542	-0.504328	-0.158672				+	cere_mut_AX_cere_mut_UP	17	17	17	64	64	64	29,885	0	105,58	20081000000	532	0.0241925	-2.31482	-2.99408	40S ribosomal protein S3a	sp|P97351|RS3A_MOUSE 40S ribosomal protein S3a OS=Mus musculus GN=Rps3a PE=1 SV=3	P97351	P97351	Rps3a
Small nuclear ribonucleoprotein Sm D1	-2.20388	-2.36164	-1.78174	-2.85932	1.24353	0.972111	-1.67067	0.890314	-1.14612	-0.954762	1.20365	-1.77374	-1.73407	-0.230377	-1.77169	1.30021	0.819504	1.45581	0.230377	0.577808	0.29365	0.733271				+	cere_mut_AX_cere_mut_UP	2	2	2	27,7	27,7	27,7	13,281	0	38,261	3609500000	94	0.0121972	-2.29992	-3.54147	Small nuclear ribonucleoprotein Sm D1	sp|P62315|SMD1_MOUSE Small nuclear ribonucleoprotein Sm D1 OS=Mus musculus GN=Snrpd1 PE=3 SV=1	P62315	P62315	Snrpd1
Proliferation-associated protein 2G4	-1.66243	-0.391823	-2.03484	-3.12627	1.14224	0.39897	0.357212	0.527685	1.03466	-0.167715	0.567202	-3.99984	-1.48607	-1.09785	-1.09858	1.375	-0.193056	0.925844	0.538355	0.788864	-0.0541935	0.0541935				+	cere_mut_AX_cere_mut_UP	14	14	14	43,1	43,1	43,1	43,698	0	150,12	8285000000	307	0.00979583	-2.2943	-3.72487	Proliferation-associated protein 2G4	sp|P50580|PA2G4_MOUSE Proliferation-associated protein 2G4 OS=Mus musculus GN=Pa2g4 PE=1 SV=3;tr|D3YVH7|D3YVH7_MOUSE Proliferation-associated protein 2G4 (Fragment) OS=Mus musculus GN=Pa2g4 PE=1 SV=1	P50580;D3YVH7	P50580;D3YVH7	Pa2g4
26S proteasome non-ATPase regulatory subunit 2	-0.0835428	-1.32021	-2.94597	-3.99853	0.279302	0.166657	-0.0731325	0.0946589	0.917239	-0.446023	0.242183	-0.200675	-1.08034	0.0731325	-0.892919	0.493987	0.257562	0.915404	0.400569	0.508262	-0.0996847	-0.128625				+	cere_mut_AX_cere_mut_UP	29	29	29	48,3	48,3	48,3	100,2	0	303,82	15173000000	480	0.0455729	-2.28908	-2.51534	26S proteasome non-ATPase regulatory subunit 2	sp|Q8VDM4|PSMD2_MOUSE 26S proteasome non-ATPase regulatory subunit 2 OS=Mus musculus GN=Psmd2 PE=1 SV=1;tr|J3KMQ2|J3KMQ2_MOUSE Uncharacterized protein OS=Mus musculus GN=Gm5422 PE=4 SV=1	Q8VDM4;J3KMQ2	Q8VDM4;J3KMQ2	Psmd2;Gm5422
Non-specific lipid-transfer protein	-0.69237	-2.35353	-2.25439	-3.25306	-0.336551	0.169898	0.254527	-0.191483	0.174844	0.197276	0.419797	-3.53378	-0.46918	-0.0218668	-3.16269	-0.60959	0.567525	1.21308	0.0218668	0.348842	0.52452	0.776263				+	cere_mut_AX_cere_mut_UP	7	7	7	11,2	11,2	11,2	59,125	0	85,514	4952800000	238	0.00577114	-2.28845	-4.18658	Non-specific lipid-transfer protein	sp|P32020|NLTP_MOUSE Non-specific lipid-transfer protein OS=Mus musculus GN=Scp2 PE=1 SV=3	P32020	P32020	Scp2
DNA topoisomerase 1	-3.86941	-0.665172	-1.72817	-2.00977	0.569663	0.595342	0.828797	-0.338655	0.433272	0.0656061	0.661649	-1.87798	-2.46511	-1.44397	-1.94415	-0.144071	0.560275	0.601598	-0.0656061	0.231442	0.55815	0.393306				+	cere_mut_AX_cere_mut_UP	14	14	14	22,4	22,4	22,4	90,875	0	30,63	3753600000	175	0.0176775	-2.2736	-3.24042	DNA topoisomerase 1	sp|Q04750|TOP1_MOUSE DNA topoisomerase 1 OS=Mus musculus GN=Top1 PE=1 SV=2	Q04750;Q8R4U6	Q04750	Top1
Elongation factor 1-delta	-1.942	-1.17434	-2.31403	-2.34664	0.612059	0.440821	1.25519	0.364401	0.193703	-0.0135612	0.732016	-1.92294	-0.950136	-0.877954	-3.6205	0.479202	0.0815792	0.711702	-0.0280075	-0.127054	0.0135612	0.621984				+	cere_mut_AX_cere_mut_UP	10	10	1	49,8	49,8	8,5	31,292	0	266,38	12557000000	358	0.000367086	-2.26339	-7.18638	Elongation factor 1-delta	tr|Q80T06|Q80T06_MOUSE Elongation factor 1-delta OS=Mus musculus GN=Eef1d PE=1 SV=1;sp|P57776|EF1D_MOUSE Elongation factor 1-delta OS=Mus musculus GN=Eef1d PE=1 SV=3;tr|Q91VK2|Q91VK2_MOUSE Eef1d protein OS=Mus musculus GN=Eef1d PE=1 SV=1;tr|E9QN08|E9QN08_M	Q80T06;P57776;Q91VK2;E9QN08;D3YY68;D3YUQ9;D3YZT9	Q80T06;P57776;Q91VK2;E9QN08;D3YY68;D3YUQ9	Eef1d
Poly(rC)-binding protein 2	-1.73101	-0.665247	-3.2465	-2.39399	0.549841	0.347439	-0.367332	-0.38294	0.98601	0.367691	0.0455208	-3.60069	-0.242496	-1.46058	-3.31898	0.314091	0.349409	1.1165	-0.0455208	1.0398	0.560555	0.267969				+	cere_mut_AX_cere_mut_UP	13	13	7	60,5	60,5	40,3	38,221	0	130,32	11793000000	415	0.0104382	-2.26326	-3.67129	Poly(rC)-binding protein 2	sp|Q61990|PCBP2_MOUSE Poly(rC)-binding protein 2 OS=Mus musculus GN=Pcbp2 PE=1 SV=1	Q61990;G3UYM5;A0A087WR61;A0A087WSI1;A0A087WRH3;P57724	Q61990	Pcbp2
Heterogeneous nuclear ribonucleoprotein D-like	-2.73067	-1.24162	-1.11626	-3.13805	1.02262	0.999196	0.407748	0.129306	0.294061	-0.129306	0.528594	-2.36705	-2.47289	-2.44205	-2.19476	0.531787	1.0045	-1.00397	0.691175	0.42665	-0.48179	0.542127				+	cere_mut_AX_cere_mut_UP	9	8	8	24,8	22,3	22,3	35,534	0	33,316	4196900000	123	0.00538842	-2.26231	-4.2486	Heterogeneous nuclear ribonucleoprotein D-like	tr|F6VQH5|F6VQH5_MOUSE Heterogeneous nuclear ribonucleoprotein D-like (Fragment) OS=Mus musculus GN=Hnrnpdl PE=1 SV=1;tr|D3YTQ3|D3YTQ3_MOUSE Heterogeneous nuclear ribonucleoprotein D-like OS=Mus musculus GN=Hnrnpdl PE=1 SV=1;sp|Q9Z130|HNRDL_MOUSE Heterogen	F6VQH5;D3YTQ3;Q9Z130	F6VQH5;D3YTQ3;Q9Z130	Hnrnpdl
CD81 antigen	-2.01102	0.0030632	-0.309624	-1.49434	-0.686651	-1.79031	1.90582	0.99316	1.52689	-0.151588	2.83956	-1.77555	-0.971382	2.13253	-0.0030632	1.26045	2.95832	2.89877	1.0553	1.80655	-0.153059	-1.84563				+	cere_mut_AX_cere_mut_UP	2	2	2	19,1	19,1	19,1	25,814	0	77,743	2780900000	77	0.0281058	-2.25499	-2.87869	CD81 antigen	sp|P35762|CD81_MOUSE CD81 antigen OS=Mus musculus GN=Cd81 PE=1 SV=2	P35762	P35762	Cd81
Protein NDRG2	-0.228211	-2.5742	-1.79969	-2.77301	0.575887	-0.0872812	0.960868	0.674598	0.493484	-0.126731	0.573873	-0.253419	-2.08078	0.0133371	-0.330638	0.566287	-0.792676	0.624841	0.535352	0.31466	-0.0133371	0.600457				+	cere_mut_AX_cere_mut_UP	10	10	10	46,9	46,9	46,9	40,789	0	209,39	10692000000	287	0.00995255	-2.24758	-3.71145	Protein NDRG2	sp|Q9QYG0|NDRG2_MOUSE Protein NDRG2 OS=Mus musculus GN=Ndrg2 PE=1 SV=1	Q9QYG0	Q9QYG0	Ndrg2
Acyl-coenzyme A thioesterase 1	-1.80431	-1.04537	-1.14022	-1.88852	0.084466	-0.335683	1.78375	-0.084466	0.669532	1.11309	1.3256	-1.62396	-0.976697	-1.86044	-1.50172	-0.132739	0.936505	0.707702	0.610168	1.06733	1.23032	0.969306				+	cere_mut_AX_cere_mut_UP	13	13	5	40,8	40,8	14,3	46,135	0	56,085	4152400000	160	0.00110945	-2.22554	-5.84153	Acyl-coenzyme A thioesterase 1	sp|O55137|ACOT1_MOUSE Acyl-coenzyme A thioesterase 1 OS=Mus musculus GN=Acot1 PE=1 SV=1	O55137;Q32Q92;Q8BWN8;Q9QYR7;Q91YQ6;Q6Q2Z6	O55137	Acot1
Dephospho-CoA kinase domain-containing protein	-1.23151	-2.68596	-2.4441	-1.35311	-0.900283	0.93957	0.0859995	-0.701266	0.334889	0.977738	0.559043	0.140889	-0.111754	-0.937943	-0.170266	0.0314322	0.792233	0.678992	-0.690532	0.500415	-0.0314322	0.0583868				+	cere_mut_AX_cere_mut_UP	8	8	8	39,8	39,8	39,8	26,476	0	48,232	2291200000	123	0.0050339	-2.22127	-4.31064	Dephospho-CoA kinase domain-containing protein	sp|Q8BHC4|DCAKD_MOUSE Dephospho-CoA kinase domain-containing protein OS=Mus musculus GN=Dcakd PE=2 SV=1;tr|B0QZX9|B0QZX9_MOUSE Dephospho-CoA kinase domain-containing protein (Fragment) OS=Mus musculus GN=Dcakd PE=1 SV=1	Q8BHC4;B0QZX9	Q8BHC4;B0QZX9	Dcakd
NADH dehydrogenase [ubiquinone] 1 beta subcomplex subunit 7	-4.17089	-0.0593061	-1.80631	-2.31711	-0.174415	0.470555	0.196155	-0.334729	-0.011405	0.440183	0.412782	0.156459	-0.68187	0.423602	0.500585	-0.137944	0.187894	0.450387	0.011405	-0.233764	-0.121337	0.0338221				+	cere_mut_AX_cere_mut_UP	7	7	7	70,1	70,1	70,1	16,331	0	24,307	4455500000	154	0.0430198	-2.21511	-2.55808	NADH dehydrogenase [ubiquinone] 1 beta subcomplex subunit 7	sp|Q9CR61|NDUB7_MOUSE NADH dehydrogenase [ubiquinone] 1 beta subcomplex subunit 7 OS=Mus musculus GN=Ndufb7 PE=1 SV=3	Q9CR61	Q9CR61	Ndufb7
Lysosome-associated membrane glycoprotein 2	-1.67406	-3.11373	-1.24548	-1.10995	0.285407	0.0216856	1.34669	-0.0216856	0.433196	0.133346	1.16366	-1.16486	-1.61367	-0.594653	-1.2453	-0.194285	0.614623	0.781875	-0.25006	0.875587	0.859902	1.14211				+	cere_mut_AX_cere_mut_UP	6	6	6	13	13	13	45,681	0	10,996	5294000000	222	0.00577958	-2.21293	-4.18526	Lysosome-associated membrane glycoprotein 2	sp|P17047|LAMP2_MOUSE Lysosome-associated membrane glycoprotein 2 OS=Mus musculus GN=Lamp2 PE=2 SV=2	P17047	P17047	Lamp2
Sorting and assembly machinery component 50 homolog	-1.43018	-1.44605	-2.45226	-2.30089	-0.262527	0.362441	0.942348	-0.191434	0.245103	0.602153	0.554671	-0.447825	1.31653	0.0279722	-0.010932	-0.437577	0.448804	0.010932	0.1475	-0.0587931	-0.0217543	0.329728				+	cere_mut_AX_cere_mut_UP	9	9	9	21,3	21,3	21,3	51,863	0	27,48	5301500000	224	0.00052269	-2.20997	-6.73266	Sorting and assembly machinery component 50 homolog	sp|Q8BGH2|SAM50_MOUSE Sorting and assembly machinery component 50 homolog OS=Mus musculus GN=Samm50 PE=1 SV=1	Q8BGH2	Q8BGH2	Samm50
Eukaryotic initiation factor 4A-III;Eukaryotic initiation factor 4A-III, N-terminally processed	-3.19232	-1.15282	-0.337957	-1.76242	0.373619	1.34973	0.169918	-0.391182	1.7091	-0.153477	1.19388	-3.25751	-1.40559	-2.64283	-2.47354	0.612072	0.234879	1.08493	-0.215672	0.909624	0.364202	0.153477				+	cere_mut_AX_cere_mut_UP	20	16	16	46,5	40,4	40,4	46,839	0	52,484	4414200000	153	0.0317232	-2.20096	-2.78651	Eukaryotic initiation factor 4A-III;Eukaryotic initiation factor 4A-III, N-terminally processed	sp|Q91VC3|IF4A3_MOUSE Eukaryotic initiation factor 4A-III OS=Mus musculus GN=Eif4a3 PE=2 SV=3;tr|A2AFK7|A2AFK7_MOUSE Eukaryotic initiation factor 4A-III (Fragment) OS=Mus musculus GN=Eif4a3 PE=1 SV=1;tr|E9PV04|E9PV04_MOUSE Protein Gm8994 OS=Mus musculus GN	Q91VC3;A2AFK7;E9PV04;D6RJ60;D6RJ11	Q91VC3;A2AFK7;E9PV04	Eif4a3;Gm8994
Far upstream element-binding protein 1	-1.39366	-1.33108	-2.61874	-2.58405	0.973529	0.174165	0.242694	0.705298	0.515265	-0.370189	0.0200987	-2.3015	-2.04145	-3.30921	-1.30537	0.913098	-0.332595	0.0787992	0.0284948	-0.0200987	0.163478	0.0360308				+	cere_mut_AX_cere_mut_UP	12	11	11	21	19,9	19,9	67,443	0	48,1	3313000000	201	0.0022633	-2.1995	-5.08101	Far upstream element-binding protein 1	tr|Q3TUE1|Q3TUE1_MOUSE Far upstream element-binding protein 1 OS=Mus musculus GN=Fubp1 PE=1 SV=1;sp|Q91WJ8|FUBP1_MOUSE Far upstream element-binding protein 1 OS=Mus musculus GN=Fubp1 PE=1 SV=1	Q3TUE1;Q91WJ8	Q3TUE1;Q91WJ8	Fubp1
26S protease regulatory subunit 10B	0.403087	-2.98951	-2.27935	-3.06946	0.600076	-0.635934	-2.29039	0.275887	0.700385	0.0403872	-0.15661	-0.600856	-2.80643	0.412112	-1.78415	0.318252	0.0565443	1.23067	0.666219	0.449834	-0.0403872	-0.697574				+	cere_mut_AX_cere_mut_UP	16	16	16	52,4	52,4	52,4	44,172	0	125,22	5511800000	227	0.0390166	-2.19882	-2.63082	26S protease regulatory subunit 10B	sp|P62334|PRS10_MOUSE 26S protease regulatory subunit 10B OS=Mus musculus GN=Psmc6 PE=1 SV=1	P62334	P62334	Psmc6
ATPase family AAA domain-containing protein 3	0.0478182	-3.69085	-1.49835	-3.17338	-0.00122166	0.902699	0.149846	-0.331908	0.0916376	0.673293	0.00122166	0.0228949	0.376952	-0.0292921	-2.55556	-0.773713	0.761302	-0.991065	-0.518247	0.70926	0.521544	-0.256389				+	cere_mut_AX_cere_mut_UP	13	13	13	27,7	27,7	27,7	66,741	0	34,617	3618300000	178	0.0464904	-2.18725	-2.5006	ATPase family AAA domain-containing protein 3	sp|Q925I1|ATAD3_MOUSE ATPase family AAA domain-containing protein 3 OS=Mus musculus GN=Atad3 PE=1 SV=1	Q925I1;H3BK90;H3BKI6;V9GWS5	Q925I1	Atad3
Peroxisomal multifunctional enzyme type 2;(3R)-hydroxyacyl-CoA dehydrogenase;Enoyl-CoA hydratase 2	-2.34521	-1.31865	-1.8023	-2.07527	-0.832589	0.179004	0.249518	-0.427028	0.464347	0.371718	0.794412	-1.02807	0.545024	-0.62408	-1.00866	-0.77468	0.259715	0.506118	-0.179004	0.686114	0.411279	0.34484				+	cere_mut_AX_cere_mut_UP	17	17	17	30,9	30,9	30,9	79,481	0	111,65	10697000000	389	0.000660488	-2.18622	-6.44507	Peroxisomal multifunctional enzyme type 2;(3R)-hydroxyacyl-CoA dehydrogenase;Enoyl-CoA hydratase 2	sp|P51660|DHB4_MOUSE Peroxisomal multifunctional enzyme type 2 OS=Mus musculus GN=Hsd17b4 PE=1 SV=3	P51660	P51660	Hsd17b4
Histone H2B type 3-A;Histone H2B type 3-B;Histone H2B type 2-E	-1.71078	-0.901996	-2.04144	-2.12613	0.993272	0.524802	0.303329	-0.19901	0.581656	0.143512	1.42471	-2.66296	-0.820691	-0.563418	-2.70133	0.484782	0.883323	-0.143512	0.237021	0.153924	-0.714501	0.411206				+	cere_mut_AX_cere_mut_UP	10	3	3	58,7	13,5	13,5	13,994	0,00043745	6,2668	6710900000	128	0.00279752	-2.18281	-4.86889	Histone H2B type 3-A;Histone H2B type 3-B;Histone H2B type 2-E	sp|Q9D2U9|H2B3A_MOUSE Histone H2B type 3-A OS=Mus musculus GN=Hist3h2ba PE=1 SV=3;sp|Q8CGP0|H2B3B_MOUSE Histone H2B type 3-B OS=Mus musculus GN=Hist3h2bb PE=1 SV=3;sp|Q64524|H2B2E_MOUSE Histone H2B type 2-E OS=Mus musculus GN=Hist2h2be PE=1 SV=3	Q9D2U9;Q8CGP0;Q64524	Q9D2U9;Q8CGP0;Q64524	Hist3h2ba;Hist3h2bb;Hist2h2be
Mammalian ependymin-related protein 1	-1.61024	-2.55759	-1.09441	-1.0408	0.743534	-0.249735	0.462437	0.99332	-0.130913	0.451298	1.09995	-0.895035	-0.724062	-1.49106	-1.45413	0.842546	0.162655	-1.08945	1.34393	0.578609	0.130913	0.954344				+	cere_mut_AX_cere_mut_UP	6	6	6	29,5	29,5	29,5	25,485	0	19,463	2024500000	69	0.00291412	-2.17917	-4.8287	Mammalian ependymin-related protein 1	sp|Q99M71|EPDR1_MOUSE Mammalian ependymin-related protein 1 OS=Mus musculus GN=Epdr1 PE=2 SV=1	Q99M71	Q99M71	Epdr1
Nucleolar protein 56	-2.18974	-2.03449	-0.158309	-2.21811	-0.216098	1.30495	0.158309	-1.43311	1.45812	0.850356	1.23532	-1.93831	-2.81522	-0.243325	-2.08151	0.247569	1.46125	1.65027	-0.53552	1.40238	0.664025	0.278863				+	cere_mut_AX_cere_mut_UP	12	12	12	25,7	25,7	25,7	64,464	0	40,662	2916300000	87	0.0396779	-2.17783	-2.61827	Nucleolar protein 56	sp|Q9D6Z1|NOP56_MOUSE Nucleolar protein 56 OS=Mus musculus GN=Nop56 PE=1 SV=2;tr|F7CHQ7|F7CHQ7_MOUSE Nucleolar protein 56 (Fragment) OS=Mus musculus GN=Nop56 PE=1 SV=1	Q9D6Z1;F7CHQ7;F6U250;F6V095;E0CXZ0;A2APD7;F6USW7;F7CHP9	Q9D6Z1;F7CHQ7	Nop56
Paraspeckle component 1	-3.39166	-0.682156	-0.792511	-2.77333	0.618093	0.702238	0.232389	0.300333	0.0603371	0.422091	0.263678	-2.17117	-2.1715	-1.89848	-2.655	0.207338	0.681532	0.421669	-0.02845	-0.150801	-1.33155	0.02845				+	cere_mut_AX_cere_mut_UP	6	6	6	12	12	12	58,758	0	33,111	3014800000	127	0.0202468	-2.17152	-3.13302	Paraspeckle component 1	sp|Q8R326|PSPC1_MOUSE Paraspeckle component 1 OS=Mus musculus GN=Pspc1 PE=1 SV=1	Q8R326;F7D909	Q8R326	Pspc1
Thioredoxin-related transmembrane protein 2	-0.747114	-1.74351	-1.72595	-2.36222	-1.54148	1.45215	0.646503	0.561821	0.454268	0.707479	0.364498	-1.72678	-1.40949	-0.878748	-1.85791	-0.391802	2.62981	0.400181	-0.364498	0.563101	0.526667	0.690586				+	cere_mut_AX_cere_mut_UP	5	5	5	22,6	22,6	22,6	29,591	0	22,377	2049200000	100	0.000721868	-2.16671	-6.33842	Thioredoxin-related transmembrane protein 2	tr|D3Z2J6|D3Z2J6_MOUSE Thioredoxin-related transmembrane protein 2 OS=Mus musculus GN=Tmx2 PE=1 SV=1;sp|Q9D710|TMX2_MOUSE Thioredoxin-related transmembrane protein 2 OS=Mus musculus GN=Tmx2 PE=2 SV=1	D3Z2J6;Q9D710;D3YYX0	D3Z2J6;Q9D710	Tmx2
Cathepsin D	-1.95593	-1.06661	-3.27946	-2.23383	0.188066	0.400216	1.30019	-0.0667868	0.0667868	-0.385173	0.442315	-2.0202	-1.38422	-1.59696	-1.6708	0.202888	-0.274732	0.925748	0.12637	0.124701	0.27505	0.326959				+	cere_mut_AX_cere_mut_UP	14	14	14	42,7	42,7	42,7	44,953	0	153,62	23845000000	603	0.00451041	-2.14824	-4.41184	Cathepsin D	sp|P18242|CATD_MOUSE Cathepsin D OS=Mus musculus GN=Ctsd PE=1 SV=1;tr|F6Y6L6|F6Y6L6_MOUSE Cathepsin D (Fragment) OS=Mus musculus GN=Ctsd PE=1 SV=1;tr|F8WIR1|F8WIR1_MOUSE Cathepsin D OS=Mus musculus GN=Ctsd PE=1 SV=1	P18242;F6Y6L6;F8WIR1	P18242;F6Y6L6;F8WIR1	Ctsd
Inosine triphosphate pyrophosphatase	-0.626605	-1.35981	0.451776	0.00578976	2.34323	-0.00578976	-1.03884	1.26415	3.02785	0.565763	2.1975	1.06446	1.43241	-1.38552	-0.558993	-1.0487	0.158853	-0.560037	-0.844897	2.29077	-0.599151	-0.0446749				+	cere_mut_AX_cere_mut_UP	6	6	6	43,4	43,4	43,4	21,897	0	35,585	3032200000	59	0.0181523	-2.14603	-3.21934	Inosine triphosphate pyrophosphatase	sp|Q9D892|ITPA_MOUSE Inosine triphosphate pyrophosphatase OS=Mus musculus GN=Itpa PE=1 SV=2	Q9D892	Q9D892	Itpa
ATPase inhibitor, mitochondrial	-0.808882	-1.08863	-3.77868	-3.79419	-0.00960732	0.250858	0.779211	-0.618273	-0.689749	0.119915	0.288771	0.376215	-2.22963	-0.139296	-0.934795	0.409767	1.00196	-1.05721	0.341984	0.237535	0.00960732	0.50606				+	cere_mut_AX_cere_mut_UP	4	4	4	28,4	28,4	28,4	8,7887	0	11,954	8514400000	145	0.0467934	-2.14276	-2.4958	ATPase inhibitor, mitochondrial	tr|E9PV44|E9PV44_MOUSE ATPase inhibitor, mitochondrial OS=Mus musculus GN=Atpif1 PE=1 SV=1;sp|O35143|ATIF1_MOUSE ATPase inhibitor, mitochondrial OS=Mus musculus GN=Atpif1 PE=1 SV=2	E9PV44;O35143	E9PV44;O35143	Atpif1
60S ribosomal protein L38	-2.66496	-1.41732	-2.13533	-2.10891	0.892642	1.38126	0.850873	0.600259	0.348376	-1.32405	0.618327	-2.72822	-2.39422	0.0472059	-2.26387	0.929309	1.55212	-1.60142	-0.0491209	0.216575	0.313201	-0.0472059				+	cere_mut_AX_cere_mut_UP	2	2	2	35,7	35,7	35,7	8,2038	0	10,127	5252600000	118	0.00686339	-2.14236	-4.03217	60S ribosomal protein L38	sp|Q9JJI8|RL38_MOUSE 60S ribosomal protein L38 OS=Mus musculus GN=Rpl38 PE=3 SV=3	Q9JJI8	Q9JJI8	Rpl38
DAZ-associated protein 1	-0.921804	-2.2278	-0.696434	-1.35846	1.01228	0.796329	0.166506	0.831701	0.984741	0.215609	1.2943	-1.51187	-1.43019	-1.5576	-1.60247	0.724237	-0.811502	-0.100054	-0.00304985	0.00304985	0.015173	0.614367				+	cere_mut_AX_cere_mut_UP	8	8	8	31,3	31,3	31,3	43,157	0	81,46	3039600000	74	0.0019401	-2.13271	-5.23909	DAZ-associated protein 1	tr|Q3UGB5|Q3UGB5_MOUSE DAZ associated protein 1, isoform CRA_b OS=Mus musculus GN=Dazap1 PE=1 SV=1;sp|Q9JII5|DAZP1_MOUSE DAZ-associated protein 1 OS=Mus musculus GN=Dazap1 PE=2 SV=2;tr|D3Z4J1|D3Z4J1_MOUSE DAZ-associated protein 1 (Fragment) OS=Mus musculus	Q3UGB5;Q9JII5;D3Z4J1	Q3UGB5;Q9JII5;D3Z4J1	Dazap1
Far upstream element-binding protein 2	-3.55733	-1.21428	-0.530568	-1.88626	1.14842	0.54593	0.360711	0.552855	0.0225573	0.492557	0.258517	-3.05032	-1.68837	-2.96924	-0.814271	0.493602	0.56495	1.07203	-0.0225573	-0.0957804	0.573926	-2.13305				+	cere_mut_AX_cere_mut_UP	14	14	13	25	25	23,1	76,775	0	75,312	3990900000	135	0.0180061	-2.12873	-3.22576	Far upstream element-binding protein 2	sp|Q3U0V1|FUBP2_MOUSE Far upstream element-binding protein 2 OS=Mus musculus GN=Khsrp PE=1 SV=2	Q3U0V1	Q3U0V1	Khsrp
Splicing factor U2AF 65 kDa subunit	-3.01076	-0.753576	-0.614161	-2.24586	0.788704	1.04039	-0.0405178	0.672873	0.831591	0.458647	-0.0845203	-1.85682	-1.02504	-2.66921	-1.55063	0.0405178	0.898872	1.07401	0.584179	0.888166	0.149061	-1.27447				+	cere_mut_AX_cere_mut_UP	9	9	9	30,3	30,3	30,3	53,516	0	61,034	3831100000	124	0.0136763	-2.12574	-3.44741	Splicing factor U2AF 65 kDa subunit	sp|P26369|U2AF2_MOUSE Splicing factor U2AF 65 kDa subunit OS=Mus musculus GN=U2af2 PE=1 SV=3;tr|Q3KQM4|Q3KQM4_MOUSE Splicing factor U2AF 65 kDa subunit OS=Mus musculus GN=U2af2 PE=1 SV=1	P26369;Q3KQM4	P26369;Q3KQM4	U2af2
40S ribosomal protein S2	-2.90853	-0.2851	-0.839469	-2.6363	0.685838	0.442266	-0.168319	0.594426	1.16279	-0.49187	0.492879	-3.14844	-0.94348	-0.225266	-1.48901	0.398295	0.545711	1.50837	0.845149	0.884904	0.168319	-0.295539				+	cere_mut_AX_cere_mut_UP	15	15	15	48,8	48,8	48,8	31,231	0	98,434	17589000000	407	0.02864	-2.10691	-2.8643	40S ribosomal protein S2	sp|P25444|RS2_MOUSE 40S ribosomal protein S2 OS=Mus musculus GN=Rps2 PE=2 SV=3;tr|D3YVC1|D3YVC1_MOUSE 40S ribosomal protein S2 (Fragment) OS=Mus musculus GN=Rps2 PE=1 SV=1;tr|D3YWJ3|D3YWJ3_MOUSE 40S ribosomal protein S2 OS=Mus musculus GN=Rps2 PE=1 SV=1;tr	P25444;D3YVC1;D3YWJ3;J3QMG5;E9Q1N8;F6YTZ4;D3Z536	P25444;D3YVC1;D3YWJ3;J3QMG5;E9Q1N8;F6YTZ4	Rps2;Gm5786;Gm18025;Gm6576
Elongation factor G, mitochondrial	-0.162183	-1.95645	-0.879901	-3.22217	-0.0364885	-1.20787	0.195617	0.586606	0.396838	1.11633	0.0864439	-0.271985	-0.0434141	0.0364885	-2.96579	0.350768	-0.486876	-1.62198	0.573894	0.91496	0.614297	0.329484				+	cere_mut_AX_cere_mut_UP	12	12	12	18,9	18,9	18,9	83,549	0	21,209	1178700000	42	0.0240633	-2.10173	-2.99822	Elongation factor G, mitochondrial	sp|Q8K0D5|EFGM_MOUSE Elongation factor G, mitochondrial OS=Mus musculus GN=Gfm1 PE=2 SV=1	Q8K0D5	Q8K0D5	Gfm1
Neuronal migration protein doublecortin	-1.95812	-0.703525	-2.30126	-3.08161	-1.2816	0.297721	-0.37341	-0.986991	0.485707	0.415191	0.416657	-2.08025	-0.26662	0.567552	-3.17298	-0.378562	0.60003	1.19055	0.26662	1.18844	0.958041	0.586745				+	cere_mut_AX_cere_mut_UP	16	14	12	51,9	48,9	43,9	39,984	0	275,95	21267000000	546	0.0139712	-2.09377	-3.43	Neuronal migration protein doublecortin	tr|Q9CXL6|Q9CXL6_MOUSE Doublecortin, isoform CRA_a OS=Mus musculus GN=Dcx PE=1 SV=1;tr|Q6PGI2|Q6PGI2_MOUSE Dcx protein OS=Mus musculus GN=Dcx PE=1 SV=1;sp|O88809|DCX_MOUSE Neuronal migration protein doublecortin OS=Mus musculus GN=Dcx PE=1 SV=1	Q9CXL6;Q6PGI2;O88809	Q9CXL6;Q6PGI2;O88809	Dcx
Heme oxygenase 2	-0.495938	-0.809356	-0.199769	-0.717011	1.54064	0.146943	-1.00385	1.46584	1.53216	1.87511	1.2722	-1.72589	-0.146943	1.58238	-0.435792	1.5038	-0.627473	-1.28535	-0.735717	0.895152	1.84567	1.31842				+	cere_mut_AX_cere_mut_UP	7	7	7	43,9	43,9	43,9	26,385	0	50,11	3017300000	52	2.85195e-05	-2.09185	-11.315	Heme oxygenase 2	tr|D3YX62|D3YX62_MOUSE Heme oxygenase 2 (Fragment) OS=Mus musculus GN=Hmox2 PE=1 SV=1;sp|O70252|HMOX2_MOUSE Heme oxygenase 2 OS=Mus musculus GN=Hmox2 PE=2 SV=1	D3YX62;O70252;D3Z4A2;D3YXN4	D3YX62;O70252	Hmox2
RNA-binding protein 14	-1.25402	-1.34773	-0.901	-4.00154	0.398175	0.644378	0.346694	0.117232	-0.142545	0.229615	0.658042	-2.19776	-1.997	-2.46689	-2.08372	-0.412404	0.545913	0.231408	-0.117232	0.223533	0.264421	1.02225				+	cere_mut_AX_cere_mut_UP	12	12	10	23,3	23,3	18,8	69,448	0	30,309	3371300000	106	0.029222	-2.09166	-2.84895	RNA-binding protein 14	sp|Q8C2Q3|RBM14_MOUSE RNA-binding protein 14 OS=Mus musculus GN=Rbm14 PE=1 SV=1;tr|E9QL13|E9QL13_MOUSE MCG8382, isoform CRA_c OS=Mus musculus GN=Rbm14 PE=1 SV=2	Q8C2Q3;E9QL13;J3QN51;J3QPT3;B0LM42	Q8C2Q3;E9QL13	Rbm14
60S ribosomal protein L23a	-1.66138	-2.859	-1.31666	-2.39371	-0.0518408	0.669394	0.674357	0.0518408	0.475619	-1.44895	0.929786	-3.02645	-2.62529	-0.178256	-1.75125	0.129334	0.73113	0.112847	0.381377	0.142825	-0.261193	0.273202				+	cere_mut_AX_cere_mut_UP	7	7	7	37,8	37,8	37,8	17,695	0	21,001	4788900000	129	0.0162565	-2.05976	-3.30744	60S ribosomal protein L23a	sp|P62751|RL23A_MOUSE 60S ribosomal protein L23a OS=Mus musculus GN=Rpl23a PE=1 SV=1	P62751;D3YTY6	P62751	Rpl23a
Polypyrimidine tract-binding protein 2	-1.45756	-0.177715	-0.494331	-1.87523	1.50486	1.34244	2.82894	1.52535	0.790876	-0.598438	2.5004	-0.622925	-1.57927	-0.274202	-0.188974	1.74645	-0.682531	0.617523	-0.62454	0.177715	2.13033	1.50113				+	cere_mut_AX_cere_mut_UP	13	13	13	42,6	42,6	42,6	57,488	0	270	4051200000	150	0.0361711	-2.05576	-2.68754	Polypyrimidine tract-binding protein 2	sp|Q91Z31|PTBP2_MOUSE Polypyrimidine tract-binding protein 2 OS=Mus musculus GN=Ptbp2 PE=1 SV=2	Q91Z31	Q91Z31	Ptbp2
Anion exchange protein;Electrogenic sodium bicarbonate cotransporter 1	-0.219872	-2.06718	-1.18317	-1.99171	-1.23078	0.704941	0.213203	-0.151548	0.834616	1.19044	0.830109	-2.23461	-1.58274	-0.960836	-0.961674	-0.00251961	0.906347	0.0604897	0.162174	1.12822	0.00251961	0.713184				+	cere_mut_AX_cere_mut_UP	12	11	11	17,2	16,4	16,4	120,46	0	53,261	2938700000	109	0.00766339	-2.04139	-3.93559	Anion exchange protein;Electrogenic sodium bicarbonate cotransporter 1	tr|A7E1Z5|A7E1Z5_MOUSE Anion exchange protein OS=Mus musculus GN=Slc4a4 PE=1 SV=1;tr|E9Q8N8|E9Q8N8_MOUSE Anion exchange protein OS=Mus musculus GN=Slc4a4 PE=1 SV=1;sp|O88343|S4A4_MOUSE Electrogenic sodium bicarbonate cotransporter 1 OS=Mus musculus GN=Slc4	A7E1Z5;E9Q8N8;O88343;D3Z7G8	A7E1Z5;E9Q8N8;O88343	Slc4a4
Coronin-1B;Coronin	-0.637151	-2.13376	-0.0141954	-0.843268	0.463199	-1.03274	1.38676	1.21326	1.25319	0.959594	1.10773	0.0143938	-1.16299	0.511376	-0.232751	-0.377372	-0.559299	0.0141954	-0.158809	0.475844	-0.0418692	0.749907				+	cere_mut_AX_cere_mut_UP	6	6	6	12,8	12,8	12,8	53,912	0	6,8073	1329000000	66	0.00395813	-2.04054	-4.53405	Coronin-1B;Coronin	sp|Q9WUM3|COR1B_MOUSE Coronin-1B OS=Mus musculus GN=Coro1b PE=1 SV=1;tr|D3YUG6|D3YUG6_MOUSE Coronin (Fragment) OS=Mus musculus GN=Coro1b PE=1 SV=1	Q9WUM3;D3YUG6	Q9WUM3;D3YUG6	Coro1b
Glycerol-3-phosphate dehydrogenase [NAD(+)];Glycerol-3-phosphate dehydrogenase [NAD(+)], cytoplasmic	-2.19498	-1.03201	-1.64532	-2.00221	2.22947	-1.60876	2.63785	1.62104	0.710885	-0.840688	-0.216836	-2.96276	-0.714936	0.467786	-0.371001	2.7843	0.844699	1.58034	1.78578	0.216836	-3.3377	1.86158				+	cere_mut_AX_cere_mut_UP	11	11	9	39,6	39,6	34	35,231	0	31,13	1981800000	58	0.0141925	-2.03723	-3.4172	Glycerol-3-phosphate dehydrogenase [NAD(+)];Glycerol-3-phosphate dehydrogenase [NAD(+)], cytoplasmic	tr|E0CXN5|E0CXN5_MOUSE Glycerol-3-phosphate dehydrogenase [NAD(+)] OS=Mus musculus GN=Gpd1 PE=1 SV=1;sp|P13707|GPDA_MOUSE Glycerol-3-phosphate dehydrogenase [NAD(+)], cytoplasmic OS=Mus musculus GN=Gpd1 PE=1 SV=3	E0CXN5;P13707	E0CXN5;P13707	Gpd1
Protein arginine N-methyltransferase 1	-0.355007	-1.55252	-1.35616	-0.931568	1.05137	-1.19193	1.08286	1.1707	1.99626	-0.261475	0.964796	-1.18117	-1.35406	-1.9886	-1.37546	2.27431	-0.246843	2.07562	1.02034	1.72861	0.246843	1.08				+	cere_mut_AX_cere_mut_UP	10	10	10	41,8	41,8	41,8	36,567	0	43,116	3849400000	112	0.00941216	-2.01638	-3.75877	Protein arginine N-methyltransferase 1	tr|D3Z0A2|D3Z0A2_MOUSE Protein arginine N-methyltransferase 1 OS=Mus musculus GN=Prmt1 PE=1 SV=1;sp|Q9JIF0|ANM1_MOUSE Protein arginine N-methyltransferase 1 OS=Mus musculus GN=Prmt1 PE=1 SV=1;tr|F8WH01|F8WH01_MOUSE Protein arginine N-methyltransferase 1 OS	D3Z0A2;Q9JIF0;F8WH01;D3Z3N0;Q6PAK3	D3Z0A2;Q9JIF0;F8WH01;D3Z3N0	Prmt1
Catenin beta-1	-1.01365	-0.977721	-2.67412	-1.92563	-0.283227	0.553672	0.471416	-0.284486	0.557212	0.424024	0.738805	-1.87146	-1.25355	-0.0651007	-1.50199	0.0944414	0.333159	0.307496	0.325921	-0.0929804	0.0651007	0.176185				+	cere_mut_AX_cere_mut_UP	21	17	17	40,1	35,7	35,7	85,47	0	245,66	10692000000	362	0.00495698	-2.00667	-4.32475	Catenin beta-1	sp|Q02248|CTNB1_MOUSE Catenin beta-1 OS=Mus musculus GN=Ctnnb1 PE=1 SV=1;tr|E9Q6A9|E9Q6A9_MOUSE Catenin beta-1 OS=Mus musculus GN=Ctnnb1 PE=1 SV=1	Q02248;E9Q6A9;F7BAC9;F7CRC6;D3YUH4;D3Z5Q1;E9PW26;F6QZ47	Q02248;E9Q6A9	Ctnnb1
Protein disulfide-isomerase	-1.28583	-0.562805	-2.58779	-1.79557	-0.444298	0.396931	0.841511	0.0333576	0.200045	0.73341	0.825441	-1.38248	-0.880167	-0.0924282	-1.32834	-0.330193	0.588589	0.0514317	-0.0333576	0.561584	1.12536	0.668907				+	cere_mut_AX_cere_mut_UP	26	26	26	58	58	58	57,058	0	323,31	43236000000	1252	0.0052172	-2.00606	-4.27797	Protein disulfide-isomerase	sp|P09103|PDIA1_MOUSE Protein disulfide-isomerase OS=Mus musculus GN=P4hb PE=1 SV=2	P09103;E9Q8G8	P09103	P4hb
Ezrin	-2.40303	-1.94733	-0.815818	-1.63827	0.17446	1.05776	1.90812	0.0121756	0.101651	-0.732097	1.83691	-0.897183	-1.93981	-0.0204	-0.33936	-0.0877161	1.37892	1.30468	-0.0121756	0.752557	0.984973	1.34087				+	cere_mut_AX_cere_mut_UP	20	11	11	35,3	25,9	25,9	69,406	0	37,023	3271900000	119	0.0200183	-2.00577	-3.14195	Ezrin	sp|P26040|EZRI_MOUSE Ezrin OS=Mus musculus GN=Ezr PE=1 SV=3	P26040	P26040	Ezr
40S ribosomal protein S17	-2.21664	-0.732528	-2.19392	-2.36072	0.870255	-0.0878191	-0.0793276	0.0554018	0.920909	-0.582145	0.124425	-1.90097	0.0938749	0.0461187	-2.19772	0.155896	0.174191	0.54074	0.619756	0.815866	-0.0461187	-0.210114				+	cere_mut_AX_cere_mut_UP	8	8	8	57	57	57	15,524	0	24,932	5133700000	205	0.0064928	-2.0056	-4.08127	40S ribosomal protein S17	sp|P63276|RS17_MOUSE 40S ribosomal protein S17 OS=Mus musculus GN=Rps17 PE=1 SV=2	P63276	P63276	Rps17
Endoplasmic reticulum resident protein 44	0.110419	-1.90538	-2.19149	-2.52401	0.00773144	0.217046	0.310254	0.103852	-0.110314	0.835925	0.681211	0.698968	-0.660148	-0.608182	-2.54366	-0.79882	-0.0277948	0.132968	0.142591	-0.333089	-0.00773144	0.379062				+	cere_mut_AX_cere_mut_UP	10	10	10	28,6	28,6	28,6	46,852	0	108,3	7053100000	207	0.0195835	-2.00528	-3.15925	Endoplasmic reticulum resident protein 44	sp|Q9D1Q6|ERP44_MOUSE Endoplasmic reticulum resident protein 44 OS=Mus musculus GN=Erp44 PE=1 SV=1	Q9D1Q6	Q9D1Q6	Erp44
DNA (cytosine-5)-methyltransferase 3A	-1.53658	-1.00212	-2.42535	-2.46549	-0.00988674	0.960319	1.26309	-1.16826	0.191451	0.420651	1.08677	-2.5814	-0.727395	-1.74017	0.0815554	-0.266742	1.18487	0.0478487	0.00988674	0.404206	-0.250508	2.02323				+	cere_mut_AX_cere_mut_UP	10	10	10	13	13	13	101,67	0	16,608	1939700000	60	0.0152781	-1.99003	-3.35743	DNA (cytosine-5)-methyltransferase 3A	sp|O88508|DNM3A_MOUSE DNA (cytosine-5)-methyltransferase 3A OS=Mus musculus GN=Dnmt3a PE=1 SV=2;tr|G3UXY2|G3UXY2_MOUSE DNA (cytosine-5)-methyltransferase 3A (Fragment) OS=Mus musculus GN=Dnmt3a PE=1 SV=5	O88508;G3UXY2;G3UZG8;G3UZK0;G3UX63;G3UZN5;G3UX07	O88508;G3UXY2	Dnmt3a
Aspartate--tRNA ligase, cytoplasmic	-1.5792	-1.47223	-2.16784	-1.90101	0.385996	0.0474663	0.0662556	0.177906	0.507492	-0.0390549	0.177456	-3.35262	-1.42896	-0.973459	-3.49549	0.0390549	-0.408096	0.65974	-0.0966759	0.336966	0.241581	0.192108				+	cere_mut_AX_cere_mut_UP	22	22	22	48,5	48,5	48,5	57,147	0	85,069	10952000000	321	5.09946e-05	-1.98602	-10.2256	Aspartate--tRNA ligase, cytoplasmic	sp|Q922B2|SYDC_MOUSE Aspartate--tRNA ligase, cytoplasmic OS=Mus musculus GN=Dars PE=2 SV=2	Q922B2;Q8BJY7	Q922B2	Dars
Heterogeneous nuclear ribonucleoprotein D0	-2.8181	-0.753293	-1.43451	-2.21374	0.419536	0.061656	-0.061286	0.393693	0.0821791	0.0620871	0.174825	-3.62451	-1.76386	-1.95116	-2.79436	0.365979	0.198586	0.272206	0.061286	-0.184011	0.163369	-0.0945902				+	cere_mut_AX_cere_mut_UP	17	17	16	33,2	33,2	31	38,354	0	112,43	37753000000	800	0.00487735	-1.9831	-4.33962	Heterogeneous nuclear ribonucleoprotein D0	sp|Q60668|HNRPD_MOUSE Heterogeneous nuclear ribonucleoprotein D0 OS=Mus musculus GN=Hnrnpd PE=1 SV=2;tr|F6ZV59|F6ZV59_MOUSE Heterogeneous nuclear ribonucleoprotein D0 (Fragment) OS=Mus musculus GN=Hnrnpd PE=1 SV=1;tr|G5E8G0|G5E8G0_MOUSE Heterogeneous nucle	Q60668;F6ZV59;G5E8G0;G3X9W0;E9Q5B6;F6SHF3;F7A465;Q9D3U4	Q60668;F6ZV59;G5E8G0;G3X9W0;E9Q5B6	Hnrnpd
Erlin-2	-0.874514	-0.86331	-1.32132	-1.89194	-0.507832	0.956583	1.51958	-0.308184	0.952524	1.24853	1.0868	-1.25586	-0.0651245	-0.129686	-0.142595	0.0651245	0.900764	1.02856	-0.0990047	1.07922	1.52689	0.939659				+	cere_mut_AX_cere_mut_UP	11	11	11	39,1	39,1	39,1	37,872	0	37,709	3230300000	138	0.00369358	-1.98269	-4.5996	Erlin-2	sp|Q8BFZ9|ERLN2_MOUSE Erlin-2 OS=Mus musculus GN=Erlin2 PE=1 SV=1	Q8BFZ9;Q91X78;E9PUH5	Q8BFZ9	Erlin2
Tricarboxylate transport protein, mitochondrial	-0.537361	-1.42858	-1.25118	-1.03505	-0.708334	0.096899	0.451483	-0.306349	0.305586	1.81774	1.85194	-0.248001	-0.096899	-0.299845	-0.801693	0.420454	0.535757	0.573362	-0.224813	0.93911	2.17615	0.733093				+	cere_mut_AX_cere_mut_UP	8	8	8	30,9	30,9	30,9	33,931	0	31,65	3918200000	163	0.013987	-1.98027	-3.42908	Tricarboxylate transport protein, mitochondrial	sp|Q8JZU2|TXTP_MOUSE Tricarboxylate transport protein, mitochondrial OS=Mus musculus GN=Slc25a1 PE=2 SV=1	Q8JZU2;F6VVY4	Q8JZU2	Slc25a1
Ribosomal protein L15;60S ribosomal protein L15	-1.09093	-2.07986	-1.27833	-2.35543	0.357328	0.875477	0.124317	-1.13155	1.64373	0.25658	0.347164	-2.11567	-0.124317	-0.284668	-2.31175	0.537758	0.583458	1.25768	0.389835	1.50666	-0.582378	-0.131817				+	cere_mut_AX_cere_mut_UP	11	11	11	46,6	46,6	46,6	24,077	0	27,323	4741100000	197	0.0218366	-1.98012	-3.07376	Ribosomal protein L15;60S ribosomal protein L15	tr|E9QAZ2|E9QAZ2_MOUSE Ribosomal protein L15 OS=Mus musculus GN=Gm10020 PE=3 SV=1;sp|Q9CZM2|RL15_MOUSE 60S ribosomal protein L15 OS=Mus musculus GN=Rpl15 PE=2 SV=4	E9QAZ2;Q9CZM2;B8JKK2	E9QAZ2;Q9CZM2	Gm10020;Rpl15
NHP2-like protein 1;NHP2-like protein 1, N-terminally processed	-1.92607	-0.240267	-0.944695	-0.974638	1.60583	-0.658619	-1.3604	0.724585	1.59913	0.240267	1.26611	-1.75515	0.955175	-0.890694	-0.541134	-1.34612	1.48405	2.1869	-1.69018	1.83561	0.93819	0.960262				+	cere_mut_AX_cere_mut_UP	7	7	7	68	68	68	14,173	0	51,856	3476100000	141	0.00495541	-1.97894	-4.32504	NHP2-like protein 1;NHP2-like protein 1, N-terminally processed	sp|Q9D0T1|NH2L1_MOUSE NHP2-like protein 1 OS=Mus musculus GN=Nhp2l1 PE=1 SV=4	Q9D0T1;E9PZS4	Q9D0T1	Nhp2l1
Phosphoenolpyruvate carboxykinase [GTP], mitochondrial	-0.562201	-2.05552	-1.79474	-2.53477	-0.363665	0.273903	-0.0713749	-0.167053	0.370813	0.678541	0.0795631	0.430416	-0.709627	-0.158722	-1.28587	0.479502	1.39735	-0.112118	0.346552	1.00709	0.347361	0.0713749				+	cere_mut_AX_cere_mut_UP	11	11	11	24,2	24,2	24,2	70,527	0	35,277	1498900000	43	0.00502178	-1.97727	-4.31285	Phosphoenolpyruvate carboxykinase [GTP], mitochondrial	sp|Q8BH04|PCKGM_MOUSE Phosphoenolpyruvate carboxykinase [GTP], mitochondrial OS=Mus musculus GN=Pck2 PE=1 SV=1	Q8BH04	Q8BH04	Pck2
40S ribosomal protein S11	-2.25473	-1.32681	-0.7991	-2.60362	0.525081	0.874135	-0.595523	-0.0225439	1.47652	-1.29006	0.728089	-3.05722	0.064002	-3.71419	-1.27854	0.839425	1.61023	1.50742	0.921781	1.09855	0.0225439	-0.0253077				+	cere_mut_AX_cere_mut_UP	11	11	11	54,4	54,4	54,4	18,431	0	31,389	6225700000	129	0.0341859	-1.96907	-2.73	40S ribosomal protein S11	sp|P62281|RS11_MOUSE 40S ribosomal protein S11 OS=Mus musculus GN=Rps11 PE=1 SV=3	P62281	P62281	Rps11
60S ribosomal protein L27a	-0.458155	-2.03215	-1.52163	-0.623959	1.13747	0.80405	1.16987	-0.0393009	2.18712	-0.245398	1.32501	-1.64039	-1.20357	-1.54073	-0.642365	0.0393009	0.372616	1.61329	0.543764	1.05313	-1.88522	0.873455				+	cere_mut_AX_cere_mut_UP	3	3	3	22,3	22,3	22,3	16,605	0	23,453	5842600000	143	0.0287895	-1.96583	-2.86032	60S ribosomal protein L27a	sp|P14115|RL27A_MOUSE 60S ribosomal protein L27a OS=Mus musculus GN=Rpl27a PE=2 SV=5	P14115	P14115	Rpl27a
NADH dehydrogenase [ubiquinone] iron-sulfur protein 5;NADH dehydrogenase [ubiquinone] iron-sulfur protein 5, N-terminally processed	-2.09888	-0.0232992	-2.56216	-3.37985	0.490863	0.374286	1.49042	0.0800066	-0.453942	-0.373448	0.538833	-0.0529337	-1.22331	0.0232992	-1.00525	0.862514	0.41096	-0.368781	1.05777	-0.0353689	0.254748	0.603477				+	cere_mut_AX_cere_mut_UP	7	7	7	60,4	60,4	60,4	12,648	0	157,59	8463700000	317	0.039844	-1.96391	-2.61516	NADH dehydrogenase [ubiquinone] iron-sulfur protein 5;NADH dehydrogenase [ubiquinone] iron-sulfur protein 5, N-terminally processed	sp|Q99LY9|NDUS5_MOUSE NADH dehydrogenase [ubiquinone] iron-sulfur protein 5 OS=Mus musculus GN=Ndufs5 PE=1 SV=3;tr|B1ARW4|B1ARW4_MOUSE NADH dehydrogenase [ubiquinone] iron-sulfur protein 5 (Fragment) OS=Mus musculus GN=Ndufs5 PE=1 SV=1	Q99LY9;B1ARW4	Q99LY9;B1ARW4	Ndufs5
Bifunctional glutamate/proline--tRNA ligase;Glutamate--tRNA ligase;Proline--tRNA ligase	-1.10626	-1.54985	-2.33975	-2.98222	0.270435	0.351116	0.0059166	-0.167933	0.619398	-0.725878	0.147284	-1.82539	-1.11601	-1.19595	-2.72985	0.353678	0.477249	0.300735	-0.0059166	0.773539	0.332911	0.0266705				+	cere_mut_AX_cere_mut_UP	37	37	37	33,3	33,3	33,3	170,08	0	285,61	8641000000	330	0.00797546	-1.96274	-3.90092	Bifunctional glutamate/proline--tRNA ligase;Glutamate--tRNA ligase;Proline--tRNA ligase	sp|Q8CGC7|SYEP_MOUSE Bifunctional glutamate/proline--tRNA ligase OS=Mus musculus GN=Eprs PE=1 SV=4	Q8CGC7;A0A0A6YWH3;A0A0A6YWA4	Q8CGC7	Eprs
Eukaryotic translation initiation factor 2 subunit 3, X-linked;Eukaryotic translation initiation factor 2 subunit 3, Y-linked	-3.33173	-1.40867	-0.920201	-0.43543	0.711074	-0.276772	0.416747	0.293473	1.09144	-0.344407	0.662593	-2.78927	-0.485801	0.0063467	-0.0225496	0.729457	-0.540181	0.56343	0.696412	0.357163	-0.0063467	0.410426				+	cere_mut_AX_cere_mut_UP	10	10	10	31,4	31,4	31,4	51,065	0	45,87	2922900000	91	0.032373	-1.94978	-2.77116	Eukaryotic translation initiation factor 2 subunit 3, X-linked;Eukaryotic translation initiation factor 2 subunit 3, Y-linked	sp|Q9Z0N1|IF2G_MOUSE Eukaryotic translation initiation factor 2 subunit 3, X-linked OS=Mus musculus GN=Eif2s3x PE=1 SV=2;tr|A2AAW9|A2AAW9_MOUSE Eukaryotic translation initiation factor 2 subunit 3, X-linked OS=Mus musculus GN=Eif2s3x PE=1 SV=1;sp|Q9Z0N2|IF	Q9Z0N1;A2AAW9;Q9Z0N2	Q9Z0N1;A2AAW9;Q9Z0N2	Eif2s3x;Eif2s3y
Epoxide hydrolase 1	-1.87435	-2.517	0.0080862	-0.963056	-0.0080862	-1.21138	0.780196	0.127532	0.216388	1.28954	0.787929	-1.81978	-2.49974	-0.668834	-1.82208	-0.757976	1.47036	0.427892	-0.0877409	0.600738	1.99102	1.25224				+	cere_mut_AX_cere_mut_UP	12	12	12	33,8	33,8	33,8	52,576	0	45,438	5066200000	153	0.0193877	-1.94192	-3.16719	Epoxide hydrolase 1	sp|Q9D379|HYEP_MOUSE Epoxide hydrolase 1 OS=Mus musculus GN=Ephx1 PE=1 SV=2;tr|E9PWK1|E9PWK1_MOUSE Epoxide hydrolase 1 OS=Mus musculus GN=Ephx1 PE=1 SV=1;tr|F6YTS6|F6YTS6_MOUSE Epoxide hydrolase 1 (Fragment) OS=Mus musculus GN=Ephx1 PE=1 SV=2	Q9D379;E9PWK1;F6YTS6	Q9D379;E9PWK1;F6YTS6	Ephx1
60S ribosomal protein L10;60S ribosomal protein L10-like	-1.02574	-0.806386	-2.57553	-1.74198	0.0762987	0.631354	0.233321	-0.452291	1.54278	0.243825	0.256013	-0.723716	-0.939231	-2.97557	-2.72098	0.102151	0.930705	1.25084	-0.0762987	1.03508	-0.833236	0.30285				+	cere_mut_AX_cere_mut_UP	11	11	11	49,8	49,8	49,8	23,072	0	133,14	5956000000	183	0.0153364	-1.93499	-3.35436	60S ribosomal protein L10;60S ribosomal protein L10-like	tr|I7HLV2|I7HLV2_MOUSE 60S ribosomal protein L10 (Fragment) OS=Mus musculus GN=Rpl10 PE=1 SV=1;sp|Q6ZWV3|RL10_MOUSE 60S ribosomal protein L10 OS=Mus musculus GN=Rpl10 PE=1 SV=3;sp|P86048|RL10L_MOUSE 60S ribosomal protein L10-like OS=Mus musculus GN=Rpl10l	I7HLV2;Q6ZWV3;P86048;B7FAU6	I7HLV2;Q6ZWV3;P86048	Rpl10;Rpl10l
ELAV-like protein;ELAV-like protein 4	-3.22608	-0.496675	-1.49269	-2.5639	0.6619	0.588898	0.236784	-0.435457	0.0433636	0.318197	0.0153828	-2.83704	-1.52745	-0.585756	-2.36551	1.1123	0.777384	-0.497427	0.117186	0.0191441	0.512484	-0.0153828				+	cere_mut_AX_cere_mut_UP	10	5	3	29,8	16,9	10,4	40,375	0	43,573	2595200000	131	0.0208144	-1.93021	-3.1113	ELAV-like protein;ELAV-like protein 4	tr|A2A9S2|A2A9S2_MOUSE ELAV-like protein OS=Mus musculus GN=Elavl4 PE=1 SV=1;tr|A2A9R8|A2A9R8_MOUSE ELAV-like protein OS=Mus musculus GN=Elavl4 PE=1 SV=1;tr|A2A9R6|A2A9R6_MOUSE ELAV-like protein OS=Mus musculus GN=Elavl4 PE=1 SV=1;tr|Q8BVA9|Q8BVA9_MOUSE EL	A2A9S2;A2A9R8;A2A9R6;Q8BVA9;A2A9S0;Q61701;A2A9S3;A2A9S1;A2A9R5;H3BLG7;A2A9R4	A2A9S2;A2A9R8;A2A9R6;Q8BVA9;A2A9S0;Q61701;A2A9S3	Elavl4
BAG family molecular chaperone regulator 2	0.147781	-2.40124	-1.246	-2.74546	0.0233574	-0.128822	0.385502	-0.0627384	0.0735378	1.18034	0.273916	0.63179	-0.181887	0.601511	-0.52116	-0.241991	0.389105	-2.32641	0.143469	-0.0233574	0.927597	-0.266346				+	cere_mut_AX_cere_mut_UP	6	6	6	30	30	30	23,473	0	64,62	1360700000	49	0.0350908	-1.92749	-2.71033	BAG family molecular chaperone regulator 2	sp|Q91YN9|BAG2_MOUSE BAG family molecular chaperone regulator 2 OS=Mus musculus GN=Bag2 PE=1 SV=1	Q91YN9;A0A087WNX9	Q91YN9	Bag2
Protein 4.1	0.0757542	-2.87232	-0.995274	-1.88947	-0.158998	1.82957	0.515751	0.109106	-0.152004	1.24496	0.806313	-0.248611	-3.44983	-0.0967941	-3.31502	-0.0201035	1.69511	-3.18103	0.127073	0.0201035	0.71176	0.755472				+	cere_mut_AX_cere_mut_UP	21	18	18	27,6	23,8	23,8	97,239	0	50,676	2219200000	79	0.0344308	-1.92242	-2.72462	Protein 4.1	tr|A2A841|A2A841_MOUSE Protein 4.1 OS=Mus musculus GN=Epb4.1 PE=1 SV=1;sp|P48193|41_MOUSE Protein 4.1 OS=Mus musculus GN=Epb41 PE=1 SV=2;tr|A2A839|A2A839_MOUSE Protein 4.1 OS=Mus musculus GN=Epb4.1 PE=1 SV=1;tr|A2A838|A2A838_MOUSE Protein 4.1 (Fragment) OS	A2A841;P48193;A2A839;A2A838;A2A842;A2AD32;F7BUB8;F6S4K9;F7CR30	A2A841;P48193;A2A839;A2A838;A2A842;A2AD32	Epb4.1;Epb41
Prelamin-A/C;Lamin-A/C	-2.01151	-1.23099	-0.504632	-0.248916	1.56896	0.0577364	1.0069	0.983047	1.59398	-0.767325	1.85963	-1.51657	-2.50147	0.142867	-0.872649	-2.06836	-0.0577364	-2.89097	0.301789	1.08754	0.686563	1.56665				+	cere_mut_AX_cere_mut_UP	16	14	14	25,7	24,4	24,4	74,237	0	26,968	2285200000	79	0.0358841	-1.91635	-2.69352	Prelamin-A/C;Lamin-A/C	sp|P48678|LMNA_MOUSE Prelamin-A/C OS=Mus musculus GN=Lmna PE=1 SV=2	P48678;D3YUF7	P48678	Lmna
	-0.99297	-1.22188	-0.579879	-1.23412	0.708766	0.853065	0.919002	1.4073	0.562755	-0.137128	1.77831	-2.19253	-0.147296	-0.941518	-0.789229	-0.0107622	0.317657	-0.4054	0.0107622	1.12149	0.51286	2.0018				+	cere_mut_AX_cere_mut_UP	35	2	0	54,7	2,5	0	93,491	0	72,182	4426600000	214	0.00577551	-1.91002	-4.1859		tr|A0A0A6YY47|A0A0A6YY47_MOUSE Neural cell adhesion molecule 1 OS=Mus musculus GN=Ncam1 PE=1 SV=1;tr|E9Q589|E9Q589_MOUSE Neural cell adhesion molecule 1 OS=Mus musculus GN=Ncam1 PE=1 SV=1	A0A0A6YY47;E9Q589	A0A0A6YY47;E9Q589	Ncam1
	-1.31458	-0.944158	-0.519086	-1.71965	0.546502	0.776355	-0.707026	0.121491	1.03342	0.937047	1.02043	-0.892261	-0.793509	-1.90311	-0.889037	0.0608816	0.987201	-1.60334	0.130937	0.579623	-0.0608816	0.308679				+	cere_mut_AX_cere_mut_UP	5	4	4	16,9	14,5	14,5	35,181	0	8,4982	1340500000	69	0.00134195	-1.90246	-5.63113		tr|D3YWT1|D3YWT1_MOUSE MCG11326, isoform CRA_b OS=Mus musculus GN=Hnrnph3 PE=1 SV=1;tr|D3Z3N4|D3Z3N4_MOUSE MCG11326, isoform CRA_a OS=Mus musculus GN=Hnrnph3 PE=1 SV=1	D3YWT1;D3Z3N4	D3YWT1;D3Z3N4	Hnrnph3
Ubiquinone biosynthesis protein COQ9, mitochondrial	-1.56465	-1.86766	-0.345776	-1.69991	-0.195301	0.19886	0.904541	1.22281	-0.325886	0.801254	0.411352	-0.0173893	-0.121971	-2.24967	-0.354607	0.0173893	0.0178928	-1.65211	0.849918	0.690479	0.404114	0.441311				+	cere_mut_AX_cere_mut_UP	7	7	7	28,4	28,4	28,4	35,082	0	16,016	914050000	67	0.00739156	-1.89688	-3.96709	Ubiquinone biosynthesis protein COQ9, mitochondrial	sp|Q8K1Z0|COQ9_MOUSE Ubiquinone biosynthesis protein COQ9, mitochondrial OS=Mus musculus GN=Coq9 PE=1 SV=1;tr|F6SFF5|F6SFF5_MOUSE Ubiquinone biosynthesis protein COQ9, mitochondrial (Fragment) OS=Mus musculus GN=Coq9 PE=1 SV=1	Q8K1Z0;F6SFF5	Q8K1Z0;F6SFF5	Coq9
60S ribosomal protein L32	-3.06091	-1.06553	-1.11166	-1.22416	-0.0263882	0.917545	0.327616	-0.627169	1.36082	-0.0993843	0.476156	-2.5865	-1.20294	-0.753254	-1.5637	0.268654	0.796814	0.883825	0.192987	0.724581	0.0263882	0.113382				+	cere_mut_AX_cere_mut_UP	5	5	5	38,5	38,5	38,5	15,86	0	29,843	3520900000	150	0.0259112	-1.89317	-2.94108	60S ribosomal protein L32	sp|P62911|RL32_MOUSE 60S ribosomal protein L32 OS=Mus musculus GN=Rpl32 PE=1 SV=2	P62911	P62911	Rpl32
Aldehyde dehydrogenase;Fatty aldehyde dehydrogenase	0.445437	-2.4452	-1.92209	-1.51496	-0.207837	0.413697	0.539685	0.499341	-0.00794315	0.578572	1.03228	-0.0235529	-3.48612	0.302958	-1.7716	-0.0316496	-1.65235	0.272544	0.00794315	0.787982	-0.120254	0.158507				+	cere_mut_AX_cere_mut_UP	7	7	7	17,9	17,9	17,9	54,33	0	19,601	1978200000	55	0.0299527	-1.88477	-2.83013	Aldehyde dehydrogenase;Fatty aldehyde dehydrogenase	tr|B1AV77|B1AV77_MOUSE Aldehyde dehydrogenase OS=Mus musculus GN=Aldh3a2 PE=1 SV=1;tr|B1ATI0|B1ATI0_MOUSE Aldehyde dehydrogenase OS=Mus musculus GN=Aldh3a2 PE=1 SV=1;sp|P47740|AL3A2_MOUSE Fatty aldehyde dehydrogenase OS=Mus musculus GN=Aldh3a2 PE=2 SV=2	B1AV77;B1ATI0;P47740;P47739	B1AV77;B1ATI0;P47740	Aldh3a2
Calumenin	-1.89641	-0.598258	-0.978623	-2.37575	0.603583	0.427144	1.4433	0.78786	-0.356614	-0.117532	1.35256	-0.858378	-0.879079	-0.123637	-1.26058	-0.102847	0.391957	0.102847	0.434674	0.151027	0.847957	0.915164				+	cere_mut_AX_cere_mut_UP	14	14	14	48,9	48,9	48,9	37,063	0	252,94	9010700000	299	0.0164996	-1.87883	-3.29553	Calumenin	sp|O35887|CALU_MOUSE Calumenin OS=Mus musculus GN=Calu PE=1 SV=1;tr|Q6XLQ8|Q6XLQ8_MOUSE Calumenin OS=Mus musculus GN=Calu PE=1 SV=1;tr|G3UWV3|G3UWV3_MOUSE Calumenin OS=Mus musculus GN=Calu PE=1 SV=1;tr|G3V004|G3V004_MOUSE Calumenin OS=Mus musculus GN=Calu	O35887;Q6XLQ8;G3UWV3;G3V004;G3UWR0;G3UXA3;G3UY49;G3UXA8;G3UYI3	O35887;Q6XLQ8;G3UWV3;G3V004;G3UWR0	Calu
Tripartite motif-containing protein 2	-0.211392	-1.64577	-0.682631	-1.24892	1.1586	-1.03469	1.29341	0.816913	0.958566	1.56873	0.353002	-0.924764	-1.25283	0.693704	-1.99687	0.79691	-1.54333	-0.976434	1.63091	-1.78842	0.266978	0.211392				+	cere_mut_AX_cere_mut_UP	16	16	15	29	29	27,6	83,315	0	212,57	4940600000	120	0.0035083	-1.87148	-4.64874	Tripartite motif-containing protein 2	tr|Q3UHH4|Q3UHH4_MOUSE Tripartite motif-containing protein 2 OS=Mus musculus GN=Trim2 PE=1 SV=1;tr|E9QKC6|E9QKC6_MOUSE Tripartite motif-containing protein 2 OS=Mus musculus GN=Trim2 PE=1 SV=1;sp|Q9ESN6|TRIM2_MOUSE Tripartite motif-containing protein 2 OS=M	Q3UHH4;E9QKC6;Q9ESN6;D3YY12;D3YTN5;D3YY69;D3YZJ0	Q3UHH4;E9QKC6;Q9ESN6	Trim2
Phosphatidylinositol-binding clathrin assembly protein	0.266671	-1.98928	-2.64709	-2.65238	0.226369	0.562005	-0.369254	0.25665	-0.131274	0.346185	-0.0133734	0.128362	-0.424069	0.311393	-0.253091	-2.51655	0.352902	-0.164832	0.337745	0.0133734	0.712569	-0.20667				+	cere_mut_AX_cere_mut_UP	8	6	6	17,1	14,1	14,1	71,543	0	37,589	2406600000	82	0.037106	-1.87007	-2.66839	Phosphatidylinositol-binding clathrin assembly protein	sp|Q7M6Y3|PICAL_MOUSE Phosphatidylinositol-binding clathrin assembly protein OS=Mus musculus GN=Picalm PE=1 SV=1	Q7M6Y3	Q7M6Y3	Picalm
Hypoxia up-regulated protein 1	-0.991298	-0.622457	-2.87656	-2.35649	-0.265943	0.347266	0.514829	-0.072547	0.175006	0.370543	0.154078	-1.22207	0.180034	-0.362651	-0.550193	-0.307475	0.373729	0.110629	0.0651522	0.210824	0.42736	-0.0651522				+	cere_mut_AX_cere_mut_UP	30	30	30	42,5	42,5	42,5	111,18	0	281,36	19794000000	599	0.0141015	-1.86847	-3.42244	Hypoxia up-regulated protein 1	sp|Q9JKR6|HYOU1_MOUSE Hypoxia up-regulated protein 1 OS=Mus musculus GN=Hyou1 PE=1 SV=1	Q9JKR6;F6TRP3;E0CYZ2	Q9JKR6	Hyou1
Caprin-1	-2.09967	-2.48363	-0.453873	-1.56359	1.43061	0.0882397	0.277327	0.907906	0.624149	-1.0737	0.368074	-0.655674	-1.68051	-2.05771	0.00169945	0.84557	-1.07058	0.631901	1.43106	0.326891	-0.504484	-0.00169945				+	cere_mut_AX_cere_mut_UP	8	8	8	17,5	17,5	17,5	78,168	0	34,417	3521300000	91	0.0247173	-1.8568	-2.97747	Caprin-1	sp|Q60865|CAPR1_MOUSE Caprin-1 OS=Mus musculus GN=Caprin1 PE=1 SV=2	Q60865;F6YLI0	Q60865	Caprin1
Myelin expression factor 2	-2.24723	0.0879021	-2.4728	-2.56859	0.744888	0.477009	0.142624	-0.333612	0.283142	-0.0637608	0.318272	-3.35849	-3.31809	-2.91765	-0.117643	0.780586	1.38898	0.0637608	-0.600868	-0.251057	0.40102	0.428911				+	cere_mut_AX_cere_mut_UP	13	13	13	25,2	25,2	25,2	63,294	0	42,233	5762400000	186	0.0295178	-1.85119	-2.84127	Myelin expression factor 2	sp|Q8C854|MYEF2_MOUSE Myelin expression factor 2 OS=Mus musculus GN=Myef2 PE=1 SV=1;tr|G8JL68|G8JL68_MOUSE Myelin expression factor 2 (Fragment) OS=Mus musculus GN=Myef2 PE=1 SV=1;tr|A2ATP5|A2ATP5_MOUSE Myelin expression factor 2 OS=Mus musculus GN=Myef2 P	Q8C854;G8JL68;A2ATP5;A2ATP6;F6XJA1	Q8C854;G8JL68;A2ATP5;A2ATP6;F6XJA1	Myef2
Synaptobrevin homolog YKT6	-0.225614	-0.944942	-0.538472	-2.00126	-0.690928	-1.18212	-0.815831	0.904874	1.15733	0.505141	1.0988	0.0690603	-0.0690603	-1.21564	0.740344	0.077733	0.707347	-0.452527	-0.807853	1.54469	0.754991	0.971126				+	cere_mut_AX_cere_mut_UP	9	9	9	58,1	58,1	58,1	22,314	0	86,868	3393800000	90	0.00431432	-1.84411	-4.4532	Synaptobrevin homolog YKT6	sp|Q9CQW1|YKT6_MOUSE Synaptobrevin homolog YKT6 OS=Mus musculus GN=Ykt6 PE=2 SV=1	Q9CQW1	Q9CQW1	Ykt6
Transcriptional activator protein Pur-beta	-1.70091	-0.429357	-0.26397	-1.26725	1.1364	0.142816	0.23483	1.55794	0.459914	0.851256	0.820951	-0.29206	-0.944762	-0.687217	-1.41437	1.17813	-1.85745	-0.5153	1.00387	0.0336752	-0.0336752	1.12222				+	cere_mut_AX_cere_mut_UP	9	9	9	42,3	42,3	42,3	33,901	0	63,477	2694900000	112	0.00426715	-1.83789	-4.46347	Transcriptional activator protein Pur-beta	sp|O35295|PURB_MOUSE Transcriptional activator protein Pur-beta OS=Mus musculus GN=Purb PE=1 SV=3	O35295	O35295	Purb
Ganglioside GM2 activator	-2.10814	0.0127153	-1.29602	-1.06921	0.519938	0.59562	1.36023	1.20934	-0.249528	-0.0127153	1.94099	-2.07011	-0.91582	-0.261203	-0.813037	-0.0143023	0.702971	-0.341369	1.54988	0.499339	0.248233	1.70765				+	cere_mut_AX_cere_mut_UP	6	6	6	30,1	30,1	30,1	20,824	0	50,601	4828700000	129	0.0349342	-1.83719	-2.71369	Ganglioside GM2 activator	sp|Q60648|SAP3_MOUSE Ganglioside GM2 activator OS=Mus musculus GN=Gm2a PE=1 SV=2	Q60648	Q60648	Gm2a
60S ribosomal protein L8	-1.51919	-0.972305	-0.706387	-3.05129	0.531031	0.607239	0.259243	-0.00587654	1.1643	-0.512835	0.43672	-1.85233	-1.20064	-1.36966	-1.68324	0.00587654	0.366518	0.90951	0.0600548	0.681658	-0.633144	0.381369				+	cere_mut_AX_cere_mut_UP	8	8	8	38,9	38,9	38,9	28,024	0	70,106	9404300000	261	0.0275794	-1.83287	-2.89317	60S ribosomal protein L8	sp|P62918|RL8_MOUSE 60S ribosomal protein L8 OS=Mus musculus GN=Rpl8 PE=1 SV=2	P62918	P62918	Rpl8
Leucine--tRNA ligase, cytoplasmic	-1.252	-0.576224	-0.836406	-0.736587	1.65	0.316861	-0.630385	0.462277	1.84767	1.00632	0.605989	-0.505477	-1.98411	-2.05852	-0.0948915	1.19539	-0.892072	1.09679	1.54595	1.18229	-1.17104	0.0948915				+	cere_mut_AX_cere_mut_UP	15	15	15	17,7	17,7	17,7	134,19	0	33,102	2919800000	102	0.00176266	-1.83087	-5.33918	Leucine--tRNA ligase, cytoplasmic	sp|Q8BMJ2|SYLC_MOUSE Leucine--tRNA ligase, cytoplasmic OS=Mus musculus GN=Lars PE=1 SV=2	Q8BMJ2	Q8BMJ2	Lars
NADH dehydrogenase [ubiquinone] iron-sulfur protein 8, mitochondrial	-0.447879	-3.39388	-1.0985	-1.8541	0.668384	0.554242	0.894185	0.540341	-0.0791159	-0.0400667	0.0659609	-0.276584	-0.0801973	0.0400667	-1.05694	-0.144788	0.729753	0.353518	0.0444422	-0.175305	0.740846	0.551534				+	cere_mut_AX_cere_mut_UP	4	4	4	23,1	23,1	23,1	24,038	0	64,112	5978000000	208	0.0311115	-1.82037	-2.80128	NADH dehydrogenase [ubiquinone] iron-sulfur protein 8, mitochondrial	sp|Q8K3J1|NDUS8_MOUSE NADH dehydrogenase [ubiquinone] iron-sulfur protein 8, mitochondrial OS=Mus musculus GN=Ndufs8 PE=1 SV=1	Q8K3J1	Q8K3J1	Ndufs8
Vesicle-associated membrane protein-associated protein A	-0.342566	-1.12399	-0.641365	-2.76655	-0.0617447	0.589211	0.671547	0.0495625	0.324097	1.14174	0.81242	-0.0495625	-0.371592	-0.0901604	-2.96245	-0.364405	0.622648	-0.902395	0.0818539	0.146996	0.578392	0.749262				+	cere_mut_AX_cere_mut_UP	12	12	11	47,4	47,4	47,4	27,855	0	108,97	23633000000	699	0.0229341	-1.80057	-3.03553	Vesicle-associated membrane protein-associated protein A	sp|Q9WV55|VAPA_MOUSE Vesicle-associated membrane protein-associated protein A OS=Mus musculus GN=Vapa PE=1 SV=2	Q9WV55	Q9WV55	Vapa
40S ribosomal protein S27;40S ribosomal protein S27-like	-1.56197	-1.49241	-1.61875	-0.974586	0.648936	0.914998	0.0712233	-0.324689	1.14853	0.0517817	0.66723	-1.24148	-2.23128	-2.2229	-2.42754	0.563342	0.976882	0.906154	-0.0517817	0.894952	-0.154477	0.289123				+	cere_mut_AX_cere_mut_UP	4	4	4	39,3	39,3	39,3	9,461	0	24,838	3765300000	152	0.00241013	-1.79764	-5.01746	40S ribosomal protein S27;40S ribosomal protein S27-like	sp|Q6ZWU9|RS27_MOUSE 40S ribosomal protein S27 OS=Mus musculus GN=Rps27 PE=1 SV=3;sp|Q6ZWY3|RS27L_MOUSE 40S ribosomal protein S27-like OS=Mus musculus GN=Rps27l PE=3 SV=3	Q6ZWU9;Q6ZWY3;D6RH49;D3YYB0	Q6ZWU9;Q6ZWY3	Rps27;Rps27l
Acidic leucine-rich nuclear phosphoprotein 32 family member E	-0.748747	-1.06298	0.158207	-1.30798	2.3054	0.781021	-0.955776	1.63811	2.40429	-0.060133	0.237442	-1.22137	-0.622414	-2.17049	0.311207	1.52698	0.0389271	-0.528061	1.20746	1.80214	-0.0389271	-1.44809				+	cere_mut_AX_cere_mut_UP	5	5	5	57,9	57,9	57,9	12,078	0	44,329	3606300000	84	0.0355851	-1.7953	-2.69981	Acidic leucine-rich nuclear phosphoprotein 32 family member E	tr|E9Q5H2|E9Q5H2_MOUSE Acidic leucine-rich nuclear phosphoprotein 32 family member E (Fragment) OS=Mus musculus GN=Anp32e PE=1 SV=1;tr|E9PZF5|E9PZF5_MOUSE Acidic leucine-rich nuclear phosphoprotein 32 family member E (Fragment) OS=Mus musculus GN=Anp32e PE	E9Q5H2;E9PZF5;P97822;E9Q0X5	E9Q5H2;E9PZF5;P97822	Anp32e
Coronin-1C	-0.687772	-0.381391	-2.03462	-3.4951	-0.269364	0.312053	0.597278	-0.0875959	0.304698	0.170972	0.167703	-0.620454	-1.17024	0.0954008	-2.48065	-0.290397	0.424077	-0.0289831	0.0311003	0.379941	0.206655	0.0289831				+	cere_mut_AX_cere_mut_UP	15	15	15	36,9	36,9	36,9	53,12	0	120,95	10979000000	415	0.0468556	-1.78867	-2.49482	Coronin-1C	sp|Q9WUM4|COR1C_MOUSE Coronin-1C OS=Mus musculus GN=Coro1c PE=1 SV=2	Q9WUM4;E9PX03;E9PZJ0;E9PVJ1;B9EIZ7;Q920M5	Q9WUM4	Coro1c
Prolow-density lipoprotein receptor-related protein 1;Low-density lipoprotein receptor-related protein 1 85 kDa subunit;Low-density lipoprotein receptor-related protein 1 515 kDa subunit;Low-density lipoprotein receptor-related protein 1 intracellular domain	-1.63852	-0.24914	-2.09052	-2.10471	-1.40157	0.350933	0.454359	-0.751169	0.290432	1.0034	0.512911	-2.03799	0.0330257	-0.0330257	-1.00243	-2.02826	0.369905	0.208231	-2.08453	0.0367489	0.627707	0.108732				+	cere_mut_AX_cere_mut_UP	60	60	60	17,4	17,4	17,4	504,74	0	318,07	20189000000	606	0.0206927	-1.78461	-3.1159	Prolow-density lipoprotein receptor-related protein 1;Low-density lipoprotein receptor-related protein 1 85 kDa subunit;Low-density lipoprotein receptor-related protein 1 515 kDa subunit;Low-density lipoprotein receptor-related protein 1 intracellular domain	sp|Q91ZX7|LRP1_MOUSE Prolow-density lipoprotein receptor-related protein 1 OS=Mus musculus GN=Lrp1 PE=1 SV=1	Q91ZX7;Q3U5J2;D3Z5M3	Q91ZX7	Lrp1
MARCKS-related protein	-1.04412	-1.2447	-2.04619	-1.54493	-0.227934	0.937399	0.115068	0.267952	-0.881283	0.820669	1.04417	-2.98763	-2.66494	1.24009	-0.682016	0.460499	1.0343	-0.115068	1.11318	0.132935	-1.2272	1.7265				+	cere_mut_AX_cere_mut_UP	5	5	5	39	39	39	20,165	0	35,768	11874000000	596	0.0101218	-1.78286	-3.69721	MARCKS-related protein	sp|P28667|MRP_MOUSE MARCKS-related protein OS=Mus musculus GN=Marcksl1 PE=1 SV=2	P28667	P28667	Marcksl1
Thioredoxin domain-containing protein 5	-0.158442	-2.81241	-1.4539	-1.66048	0.398831	-0.0582304	0.794978	0.191783	-0.31644	0.425561	0.611627	-1.01754	1.87032	-0.341397	0.709811	-0.63799	0.427197	0.385076	-0.490905	0.0582304	-0.452725	0.453355				+	cere_mut_AX_cere_mut_UP	8	8	8	33,1	33,1	33,1	38,532	0	49,225	3972600000	159	0.0234574	-1.74944	-3.018	Thioredoxin domain-containing protein 5	tr|E9PXX7|E9PXX7_MOUSE Thioredoxin domain-containing protein 5 OS=Mus musculus GN=Txndc5 PE=1 SV=1;sp|Q91W90|TXND5_MOUSE Thioredoxin domain-containing protein 5 OS=Mus musculus GN=Txndc5 PE=1 SV=2	E9PXX7;Q91W90	E9PXX7;Q91W90	Txndc5
Cation-dependent mannose-6-phosphate receptor	-1.78537	-0.700042	-0.914615	-2.22598	0.425082	0.0647707	0.425334	0.200456	0.138196	0.50566	0.504394	-1.89132	-1.71313	-0.810245	0.239017	0.493258	-1.56332	-0.263457	0.318534	-0.0647707	0.158074	-0.0695982				+	cere_mut_AX_cere_mut_UP	3	3	3	14,7	14,7	14,7	31,172	0	16,735	1670100000	71	0.00342056	-1.74368	-4.67305	Cation-dependent mannose-6-phosphate receptor	sp|P24668|MPRD_MOUSE Cation-dependent mannose-6-phosphate receptor OS=Mus musculus GN=M6pr PE=1 SV=1	P24668	P24668	M6pr
Protein transport protein Sec23A	-1.85272	-1.42286	0.408688	-1.70885	1.01573	-1.00786	0.18071	1.32112	0.789083	-0.428209	0.693924	-0.428404	-0.986441	-0.922676	0.0439854	-1.29264	-0.382429	0.453056	-0.0439854	0.576124	0.497211	0.203613				+	cere_mut_AX_cere_mut_UP	9	9	9	16,6	16,6	16,6	82,955	0	64,302	1872400000	66	0.0350607	-1.73792	-2.71097	Protein transport protein Sec23A	tr|E9Q1S3|E9Q1S3_MOUSE Protein transport protein Sec23A OS=Mus musculus GN=Sec23a PE=1 SV=1;sp|Q01405|SC23A_MOUSE Protein transport protein Sec23A OS=Mus musculus GN=Sec23a PE=1 SV=2	E9Q1S3;Q01405;A2AN97;A2AN98;A2AN99;A2ANA0;Q9D662	E9Q1S3;Q01405	Sec23a
cAMP-dependent protein kinase type II-beta regulatory subunit	0.0849876	-1.02829	-1.72133	-2.58072	-0.861469	0.840849	0.0733032	-0.156218	0.684132	1.12255	0.043911	-1.60848	-1.03493	0.323858	-4.47453	-0.285177	0.497328	0.247355	-0.0587273	0.525871	0.708954	-0.043911				+	cere_mut_AX_cere_mut_UP	17	17	15	58,7	58,7	51,7	46,167	0	312,44	23545000000	720	0.0341811	-1.73493	-2.73011	cAMP-dependent protein kinase type II-beta regulatory subunit	sp|P31324|KAP3_MOUSE cAMP-dependent protein kinase type II-beta regulatory subunit OS=Mus musculus GN=Prkar2b PE=1 SV=3;tr|H3BK84|H3BK84_MOUSE cAMP-dependent protein kinase type II-beta regulatory subunit OS=Mus musculus GN=Prkar2b PE=1 SV=1	P31324;H3BK84	P31324;H3BK84	Prkar2b
Ribosomal protein;60S ribosomal protein L10a	-1.44448	-0.267487	-2.24574	-3.01227	0.837759	0.547768	0.536959	-0.0475864	0.118418	-0.423363	0.320261	-1.63999	-0.408468	-0.163336	-3.65414	0.788433	0.579473	0.245615	0.537582	-0.191799	0.0475864	0.143368				+	cere_mut_AX_cere_mut_UP	14	14	14	63,1	63,1	63,1	24,831	0	65,023	17415000000	412	0.0289803	-1.73443	-2.85528	Ribosomal protein;60S ribosomal protein L10a	tr|Q5XJF6|Q5XJF6_MOUSE Ribosomal protein OS=Mus musculus GN=Rpl10a PE=1 SV=1;sp|P53026|RL10A_MOUSE 60S ribosomal protein L10a OS=Mus musculus GN=Rpl10a PE=1 SV=3	Q5XJF6;P53026;D6RE43	Q5XJF6;P53026	Rpl10a
Protein lin-7 homolog A	-0.403564	-0.86001	-0.907343	-1.64856	0.515562	0.431257	1.00633	1.55743	-0.380753	0.766758	1.17474	0.738134	-2.23169	-0.372803	-0.443769	-0.00848961	0.00848961	-2.03149	0.62364	-0.153961	0.870441	1.3398				+	cere_mut_AX_cere_mut_UP	8	6	4	33,5	26,6	19,3	25,992	0	17,904	2325400000	98	0.0124336	-1.73441	-3.52561	Protein lin-7 homolog A	sp|Q8JZS0|LIN7A_MOUSE Protein lin-7 homolog A OS=Mus musculus GN=Lin7a PE=1 SV=2	Q8JZS0;O88951	Q8JZS0	Lin7a
Acyl-CoA dehydrogenase family member 9, mitochondrial	-0.406058	-1.09498	-0.509463	-3.13479	-0.652335	0.49006	0.766391	-0.0574217	0.457368	0.769532	0.585275	-0.238816	-0.200788	-0.0585051	-0.357461	-0.243779	0.695415	0.576982	0.0574217	0.277738	0.341784	0.317931				+	cere_mut_AX_cere_mut_UP	17	17	17	36,5	36,5	36,5	68,721	0	151,77	5967600000	243	0.039684	-1.72501	-2.61816	Acyl-CoA dehydrogenase family member 9, mitochondrial	sp|Q8JZN5|ACAD9_MOUSE Acyl-CoA dehydrogenase family member 9, mitochondrial OS=Mus musculus GN=Acad9 PE=1 SV=2	Q8JZN5	Q8JZN5	Acad9
Eukaryotic initiation factor 4A-II;Eukaryotic initiation factor 4A-II, N-terminally processed	-1.5633	-1.4188	-0.632889	-0.950254	2.45106	-1.42841	0.668161	1.24226	1.50989	-1.04351	0.602745	-2.15587	-0.940193	0.236675	-0.236675	2.33336	-1.23656	0.76104	1.80173	0.584116	0.820694	-0.66065				+	cere_mut_AX_cere_mut_UP	18	7	7	50,6	24,1	24,1	46,402	0	93,736	4488800000	122	0.0307318	-1.71916	-2.8106	Eukaryotic initiation factor 4A-II;Eukaryotic initiation factor 4A-II, N-terminally processed	sp|P10630|IF4A2_MOUSE Eukaryotic initiation factor 4A-II OS=Mus musculus GN=Eif4a2 PE=2 SV=2;tr|Q8BTU6|Q8BTU6_MOUSE Eukaryotic initiation factor 4A-II OS=Mus musculus GN=Eif4a2 PE=1 SV=1;tr|E9Q561|E9Q561_MOUSE Eukaryotic initiation factor 4A-II OS=Mus musc	P10630;Q8BTU6;E9Q561	P10630;Q8BTU6;E9Q561	Eif4a2
ATPase Asna1	-0.202188	-0.702431	-2.93629	-2.40099	0.579082	-0.608236	0.0342331	-0.0878372	0.604935	0.080843	0.0131226	0.13512	-0.814631	-0.12796	0.5165	-0.0131226	-0.261642	0.313581	0.0636406	0.0412121	0.221306	-0.469486				+	cere_mut_AX_cere_mut_UP	9	9	9	35,9	35,9	35,9	38,822	0	56,18	8300500000	220	0.0441924	-1.71324	-2.53813	ATPase Asna1	sp|O54984|ASNA_MOUSE ATPase Asna1 OS=Mus musculus GN=Asna1 PE=1 SV=2	O54984	O54984	Asna1
NADPH--cytochrome P450 reductase	-0.606436	-0.71026	-2.20971	-2.48284	0.0763779	0.426647	-0.157038	-0.10203	0.368994	0.368435	0.200033	-0.00203705	-0.600336	-0.170107	-1.63679	0.127934	0.487307	0.00203705	-0.193632	0.175562	0.251286	0.105288				+	cere_mut_AX_cere_mut_UP	21	21	21	35,7	35,7	35,7	77,043	0	98,978	8105500000	354	0.0144966	-1.71117	-3.39996	NADPH--cytochrome P450 reductase	sp|P37040|NCPR_MOUSE NADPH--cytochrome P450 reductase OS=Mus musculus GN=Por PE=2 SV=2;tr|Q05DV1|Q05DV1_MOUSE NADPH--cytochrome P450 reductase OS=Mus musculus GN=Por PE=1 SV=1	P37040;Q05DV1;E9Q997;E9PVT9;F6R7H8	P37040;Q05DV1	Por
Multifunctional protein ADE2;Phosphoribosylaminoimidazole-succinocarboxamide synthase;Phosphoribosylaminoimidazole carboxylase	-0.521749	-2.39102	-1.71921	-2.09363	0.17675	-0.257502	0.0145531	0.222113	0.306307	-0.538004	0.00515175	0.0967884	-1.3926	-0.358488	-3.5813	0.208868	-0.112244	0.154945	0.534924	0.340073	0.356798	-0.00515175				+	cere_mut_AX_cere_mut_UP	14	14	14	43,3	43,3	43,3	47,006	0	63,374	6436100000	210	0.00988803	-1.68029	-3.71694	Multifunctional protein ADE2;Phosphoribosylaminoimidazole-succinocarboxamide synthase;Phosphoribosylaminoimidazole carboxylase	sp|Q9DCL9|PUR6_MOUSE Multifunctional protein ADE2 OS=Mus musculus GN=Paics PE=1 SV=4	Q9DCL9;D3Z6P1;D6RCU8	Q9DCL9	Paics
Heterogeneous nuclear ribonucleoprotein H2	-2.13931	-0.44449	-1.69009	-1.68241	0.622158	0.565758	0.0304489	0.00607872	0.630489	0.407244	-0.285702	-2.74164	-1.65771	-2.30663	-3.36538	0.356358	0.699249	0.0491543	-0.00607872	0.537716	0.302055	-0.470854				+	cere_mut_AX_cere_mut_UP	11	4	4	32,1	13,6	13,6	49,279	0	41,053	4970800000	167	0.00696484	-1.6786	-4.01924	Heterogeneous nuclear ribonucleoprotein H2	sp|P70333|HNRH2_MOUSE Heterogeneous nuclear ribonucleoprotein H2 OS=Mus musculus GN=Hnrnph2 PE=2 SV=1	P70333	P70333	Hnrnph2
Prosaposin	-2.66481	-1.82811	-0.915809	-1.4545	0.287541	0.0445013	0.485728	0.268512	-0.711267	-0.0347071	0.317052	-1.79521	-0.984603	-0.869411	-1.22523	0.416848	0.142024	-0.0238733	0.424726	0.0238733	0.507567	0.203712				+	cere_mut_AX_cere_mut_UP	15	15	15	33,8	33,8	33,8	60,672	0	251,33	84477000000	1207	0.00863979	-1.67571	-3.83192	Prosaposin	tr|E9PZ00|E9PZ00_MOUSE Prosaposin OS=Mus musculus GN=Psap PE=1 SV=1;tr|Q8BFQ1|Q8BFQ1_MOUSE Prosaposin OS=Mus musculus GN=Psap PE=1 SV=1;tr|K3W4L3|K3W4L3_MOUSE Prosaposin OS=Mus musculus GN=Psap PE=1 SV=1;tr|J3QPG5|J3QPG5_MOUSE Prosaposin OS=Mus musculus GN	E9PZ00;Q8BFQ1;K3W4L3;J3QPG5;Q61207	E9PZ00;Q8BFQ1;K3W4L3;J3QPG5;Q61207	Psap
Splicing factor 3A subunit 1	-1.30519	-1.04622	-1.19837	-0.225384	1.36265	0.164434	0.931099	1.37654	1.22443	-0.227318	0.542366	0.390455	-0.164434	-0.714998	-0.327524	-0.569118	-0.175875	0.987738	-0.264292	1.25103	1.00322	0.768473				+	cere_mut_AX_cere_mut_UP	7	7	7	11	11	11	88,544	0	22,222	1614400000	53	0.00906009	-1.67279	-3.79125	Splicing factor 3A subunit 1	sp|Q8K4Z5|SF3A1_MOUSE Splicing factor 3A subunit 1 OS=Mus musculus GN=Sf3a1 PE=1 SV=1	Q8K4Z5	Q8K4Z5	Sf3a1
Translocon-associated protein subunit delta	-2.39001	0.275758	-1.3184	-0.923074	-0.2438	-0.118888	0.567637	0.942428	0.453238	0.081069	0.800725	-1.91428	-1.80805	-0.0119333	-2.27869	0.0538301	0.0119333	0.39574	-0.59241	0.144885	-0.124515	0.815721				+	cere_mut_AX_cere_mut_UP	6	6	6	53,2	53,2	53,2	19,007	0	36,009	3603200000	149	0.0294134	-1.6583	-2.84397	Translocon-associated protein subunit delta	tr|Q9D8L3|Q9D8L3_MOUSE Signal sequence receptor, delta OS=Mus musculus GN=Ssr4 PE=1 SV=1;sp|Q62186|SSRD_MOUSE Translocon-associated protein subunit delta OS=Mus musculus GN=Ssr4 PE=2 SV=1	Q9D8L3;Q62186	Q9D8L3;Q62186	Ssr4
Cell adhesion molecule 1	0.225147	-2.17253	-1.65482	-1.85022	0.272358	0.894087	0.0312424	0.0034008	-0.284613	1.02451	0.361778	0.540621	-2.29147	0.216309	-1.51618	0.962034	1.65679	-0.922289	-0.520416	-0.579012	-0.162861	-0.0034008				+	cere_mut_AX_cere_mut_UP	6	6	6	27,9	27,9	27,9	42,892	0	75,161	3219500000	77	0.0360441	-1.63937	-2.69018	Cell adhesion molecule 1	tr|E0CY16|E0CY16_MOUSE Cell adhesion molecule 1 OS=Mus musculus GN=Cadm1 PE=1 SV=1;tr|E9PYN1|E9PYN1_MOUSE Cell adhesion molecule 1 OS=Mus musculus GN=Cadm1 PE=1 SV=1;sp|Q8R5M8|CADM1_MOUSE Cell adhesion molecule 1 OS=Mus musculus GN=Cadm1 PE=1 SV=2	E0CY16;E9PYN1;Q8R5M8	E0CY16;E9PYN1;Q8R5M8	Cadm1
Lipid phosphate phosphatase-related protein type 4	-0.210121	-2.14721	-0.230652	-1.86659	0.210539	0.974804	0.542431	0.327583	0.0407467	0.207451	1.48105	-1.51599	-3.2115	-0.808575	-1.29593	0.0453014	0.741095	-1.45178	-0.185783	-0.0407467	0.429262	1.29257				+	cere_mut_AX_cere_mut_UP	13	13	13	22,6	22,6	22,6	83,289	0	35,982	1056100000	102	0.0378943	-1.62785	-2.65265	Lipid phosphate phosphatase-related protein type 4	sp|Q7TME0|LPPR4_MOUSE Lipid phosphate phosphatase-related protein type 4 OS=Mus musculus GN=Lppr4 PE=2 SV=2	Q7TME0	Q7TME0	Lppr4
Succinate dehydrogenase [ubiquinone] cytochrome b small subunit, mitochondrial	0.110583	-1.34595	-1.7043	-1.83655	-0.973817	0.542724	-0.128766	-0.113702	0.264497	1.11841	0.442407	-0.405526	0.880393	0.399575	0.890468	-0.310233	0.380971	-0.110583	-0.343255	0.21371	0.983954	-0.134139				+	cere_mut_AX_cere_mut_UP	3	3	3	27	27	27	17,014	0	7,1084	2000500000	69	0.0199868	-1.62196	-3.14319	Succinate dehydrogenase [ubiquinone] cytochrome b small subunit, mitochondrial	sp|Q9CXV1|DHSD_MOUSE Succinate dehydrogenase [ubiquinone] cytochrome b small subunit, mitochondrial OS=Mus musculus GN=Sdhd PE=2 SV=2	Q9CXV1	Q9CXV1	Sdhd
Beta-adducin	-0.283996	-1.58181	-1.20614	-0.361268	0.0771704	0.594962	0.328128	-0.229022	0.910966	1.47213	0.779983	-3.53966	0.35208	-0.0771704	-1.665	-0.114655	1.09056	-1.17408	1.11594	-0.125064	1.24691	0.816632				+	cere_mut_AX_cere_mut_UP	13	12	12	24,4	23,3	23,3	80,641	0	74,357	5513700000	135	0.0156274	-1.59182	-3.33919	Beta-adducin	sp|Q9QYB8|ADDB_MOUSE Beta-adducin OS=Mus musculus GN=Add2 PE=1 SV=4	Q9QYB8	Q9QYB8	Add2
Vimentin	-1.33485	-1.16573	-0.319379	-0.296433	-0.689588	0.518001	0.918992	-0.348277	0.596053	1.79873	1.20376	-1.29662	-0.443892	0.12032	-0.517505	-0.769946	1.08282	1.04742	-0.12032	0.723117	1.95282	0.684003				+	cere_mut_AX_cere_mut_UP	47	47	41	86,1	86,1	76,4	53,687	0	323,31	143050000000	2972	0.0246267	-1.59166	-2.98031	Vimentin	sp|P20152|VIME_MOUSE Vimentin OS=Mus musculus GN=Vim PE=1 SV=3;tr|A0A0A6YWC8|A0A0A6YWC8_MOUSE Vimentin OS=Mus musculus GN=Vim PE=1 SV=1	P20152;A0A0A6YWC8;A2AKJ2;P31001	P20152;A0A0A6YWC8	Vim
Transferrin receptor protein 1	-1.3729	-0.152249	-1.8463	-0.768384	0.0489435	0.490169	0.390412	0.404706	0.483237	-0.126866	1.4241	-1.37352	0.263585	-0.865205	-0.0489435	-0.342721	0.0897017	-0.762946	-0.465869	0.586558	0.555985	0.99121				+	cere_mut_AX_cere_mut_UP	29	29	29	48,2	48,2	48,2	85,73	0	105,28	15958000000	583	0.017841	-1.58125	-3.23309	Transferrin receptor protein 1	sp|Q62351|TFR1_MOUSE Transferrin receptor protein 1 OS=Mus musculus GN=Tfrc PE=1 SV=1;tr|Q8C872|Q8C872_MOUSE Transferrin receptor protein 1 OS=Mus musculus GN=Tfrc PE=1 SV=1	Q62351;Q8C872	Q62351;Q8C872	Tfrc
Spectrin alpha chain, non-erythrocytic 1	0.0996103	-1.48175	-1.3911	-2.4024	-0.266236	0.280486	0.508855	0.0151854	0.320481	0.560279	0.246436	-0.052228	-1.14684	-0.0679007	-1.008	-0.333663	0.298411	-0.760907	0.195424	-0.0151854	0.471583	0.299088				+	cere_mut_AX_cere_mut_UP	158	158	2	72,2	72,2	0,9	285,15	0	323,31	281710000000	6779	0.0245726	-1.5795	-2.98201	Spectrin alpha chain, non-erythrocytic 1	tr|A3KGU7|A3KGU7_MOUSE Spectrin alpha chain, non-erythrocytic 1 OS=Mus musculus GN=Sptan1 PE=1 SV=1;sp|P16546|SPTN1_MOUSE Spectrin alpha chain, non-erythrocytic 1 OS=Mus musculus GN=Sptan1 PE=1 SV=4	A3KGU7;P16546;A3KGU9;A3KGU4	A3KGU7;P16546	Sptan1
Very long-chain specific acyl-CoA dehydrogenase, mitochondrial	-0.183754	-1.36133	-1.48447	-1.46831	-0.568624	1.20477	1.23821	-0.22085	0.621683	0.857283	0.558424	-0.562237	-2.18558	-0.392355	-1.56509	-0.301394	1.09734	0.272417	0.183754	0.96987	1.02168	0.872952				+	cere_mut_AX_cere_mut_UP	14	14	14	31,1	31,1	31,1	70,875	0	67,85	2409700000	83	0.00692043	-1.5786	-4.02487	Very long-chain specific acyl-CoA dehydrogenase, mitochondrial	sp|P50544|ACADV_MOUSE Very long-chain specific acyl-CoA dehydrogenase, mitochondrial OS=Mus musculus GN=Acadvl PE=1 SV=3;tr|B1AR28|B1AR28_MOUSE Very long-chain-specific acyl-CoA dehydrogenase, mitochondrial OS=Mus musculus GN=Acadvl PE=1 SV=1	P50544;B1AR28	P50544;B1AR28	Acadvl
Seizure 6-like protein 2	-1.9613	-2.44632	0.309453	-1.14596	0.277085	0.489161	0.275338	0.67542	-0.331601	0.349607	0.354577	-2.49042	-1.61344	-2.2063	-1.12902	0.592521	0.0663462	-1.43383	0.0908251	-0.0454969	0.0105162	-0.0105162				+	cere_mut_AX_cere_mut_UP	6	6	6	7,7	7,7	7,7	97,503	0	24,161	1831200000	91	0.049083	-1.57303	-2.46055	Seizure 6-like protein 2	sp|Q4V9Z5|SE6L2_MOUSE Seizure 6-like protein 2 OS=Mus musculus GN=Sez6l2 PE=2 SV=1	Q4V9Z5	Q4V9Z5	Sez6l2
Serine-threonine kinase receptor-associated protein	-0.115829	-1.51629	-0.649526	-2.23073	1.00714	0.0800791	0.476468	0.94634	0.807277	0.0220079	-0.0220079	-0.11974	-3.24139	0.436231	-1.7619	0.840669	-0.421344	0.925887	0.678081	0.779058	-0.135579	-0.46104				+	cere_mut_AX_cere_mut_UP	14	14	14	49,4	49,4	49,4	38,442	0	48,873	5209900000	192	0.0258436	-1.5665	-2.94309	Serine-threonine kinase receptor-associated protein	sp|Q9Z1Z2|STRAP_MOUSE Serine-threonine kinase receptor-associated protein OS=Mus musculus GN=Strap PE=1 SV=2	Q9Z1Z2	Q9Z1Z2	Strap
Valine--tRNA ligase	-1.07941	-0.78244	-1.34634	-0.938679	0.266382	0.672966	0.440369	0.0932236	1.51519	0.017477	0.436825	-1.93061	-1.14321	-1.64828	-0.49291	0.686459	-3.08405	1.29053	0.456406	1.54594	-0.261532	-0.017477				+	cere_mut_AX_cere_mut_UP	19	19	19	21,8	21,8	21,8	141,41	0	143,65	2632100000	112	0.00540221	-1.55239	-4.24628	Valine--tRNA ligase	tr|G3UY93|G3UY93_MOUSE Valine--tRNA ligase (Fragment) OS=Mus musculus GN=Vars PE=1 SV=1;sp|Q9Z1Q9|SYVC_MOUSE Valine--tRNA ligase OS=Mus musculus GN=Vars PE=2 SV=1	G3UY93;Q9Z1Q9;G3UZ22;G3UYW2	G3UY93;Q9Z1Q9	Vars
Fascin	-0.271968	-2.17473	-0.33335	-1.61828	-0.148269	-0.368228	0.419034	0.566806	1.22813	-0.658959	0.6669	-0.0371752	-1.10602	0.431989	0.314893	0.0371752	-0.897704	1.28208	0.876697	1.31619	-0.184497	0.478814				+	cere_mut_AX_cere_mut_UP	32	32	32	68,6	68,6	68,6	54,507	0	323,31	60876000000	1860	0.0461605	-1.5503	-2.50587	Fascin	sp|Q61553|FSCN1_MOUSE Fascin OS=Mus musculus GN=Fscn1 PE=1 SV=4	Q61553;F7BDR1;D3Z1X1;D3YWW3;D3YZR7	Q61553	Fscn1
RNA-binding protein 39	-1.44069	-0.999428	-0.118578	-1.07376	0.697563	1.27666	-0.0505009	-0.276365	1.33661	1.38999	0.0505009	-0.641661	-2.22337	0.541788	-0.282269	1.01602	1.7547	0.691921	-1.36289	0.862349	1.88764	-0.895054				+	cere_mut_AX_cere_mut_UP	9	9	9	23,2	23,2	23,2	59,406	0	28,203	1536500000	79	0.0246367	-1.5333	-2.98	RNA-binding protein 39	sp|Q8VH51|RBM39_MOUSE RNA-binding protein 39 OS=Mus musculus GN=Rbm39 PE=1 SV=2;tr|E9Q8F0|E9Q8F0_MOUSE RNA-binding protein 39 OS=Mus musculus GN=Rbm39 PE=1 SV=1;tr|F7AA45|F7AA45_MOUSE RNA-binding protein 39 (Fragment) OS=Mus musculus GN=Rbm39 PE=1 SV=1	Q8VH51;E9Q8F0;F7AA45;B7ZD61;B7ZD63	Q8VH51;E9Q8F0;F7AA45	Rbm39
Hepatocyte cell adhesion molecule	-0.756706	-0.129108	-0.0361156	-0.326908	0.735479	0.33885	1.91381	1.07169	1.4979	-0.163961	2.47613	-1.16488	-0.800066	-0.117283	-0.820332	-0.108932	1.75492	1.24033	1.52732	-0.151417	0.0361156	1.04495				+	cere_mut_AX_cere_mut_UP	5	5	5	18,9	18,9	18,9	46,366	0	53,467	1581700000	55	0.0361272	-1.53265	-2.68845	Hepatocyte cell adhesion molecule	sp|Q640R3|HECAM_MOUSE Hepatocyte cell adhesion molecule OS=Mus musculus GN=Hepacam PE=1 SV=2	Q640R3	Q640R3	Hepacam
3-ketoacyl-CoA thiolase, mitochondrial	-0.369753	-0.614828	-2.00995	-2.03905	-0.362171	0.761786	0.920214	-0.031992	0.700268	0.031992	0.353811	0.164612	0.722637	-2.6149	0.11684	-0.559145	-2.54222	0.838028	-0.291592	0.719875	-0.125097	0.301273				+	cere_mut_AX_cere_mut_UP	12	12	12	42,1	42,1	42,1	41,829	0	41,88	4075700000	107	0.0186502	-1.52191	-3.19787	3-ketoacyl-CoA thiolase, mitochondrial	sp|Q8BWT1|THIM_MOUSE 3-ketoacyl-CoA thiolase, mitochondrial OS=Mus musculus GN=Acaa2 PE=1 SV=3	Q8BWT1	Q8BWT1	Acaa2
SWI/SNF complex subunit SMARCC2	-1.81451	-0.556849	-1.50158	-0.0602646	0.0250797	1.30071	-0.0250797	0.281523	0.166658	1.1351	0.541033	-1.90828	-1.61998	-2.00335	-1.35534	0.266741	1.53713	0.271097	-0.587278	1.01851	-0.136732	0.483648				+	cere_mut_AX_cere_mut_UP	11	11	6	12,4	12,4	7,5	124,68	0	56,912	2083300000	103	0.0167604	-1.51438	-3.28296	SWI/SNF complex subunit SMARCC2	tr|Q3UID0|Q3UID0_MOUSE SWI/SNF complex subunit SMARCC2 OS=Mus musculus GN=Smarcc2 PE=1 SV=1;sp|Q6PDG5|SMRC2_MOUSE SWI/SNF complex subunit SMARCC2 OS=Mus musculus GN=Smarcc2 PE=1 SV=2	Q3UID0;Q6PDG5	Q3UID0;Q6PDG5	Smarcc2
Eukaryotic translation initiation factor 1A, X-chromosomal;Eukaryotic translation initiation factor 1A	-1.29012	-0.959322	-0.992853	-0.868118	1.22453	-0.83169	-1.05526	0.977497	0.951326	-0.702238	0.698303	-0.629753	-1.53359	0.406965	0.933609	1.87125	-0.406965	1.26472	0.967739	1.17984	-2.36943	0.973198				+	cere_mut_AX_cere_mut_UP	5	5	5	34,7	34,7	34,7	16,46	0	27,692	2530500000	29	0.0103076	-1.50883	-3.68188	Eukaryotic translation initiation factor 1A, X-chromosomal;Eukaryotic translation initiation factor 1A	sp|Q8BMJ3|IF1AX_MOUSE Eukaryotic translation initiation factor 1A, X-chromosomal OS=Mus musculus GN=Eif1ax PE=2 SV=3;sp|Q60872|IF1A_MOUSE Eukaryotic translation initiation factor 1A OS=Mus musculus GN=Eif1a PE=2 SV=3	Q8BMJ3;Q60872;J3QNT6;J3QPQ5;Q8BX20;Q3UTA4;Q3UT53;Q3TQZ4;M0QWL1;J3QQ02;J3QPI8;J3QP87;J3QMW5;D3Z367	Q8BMJ3;Q60872	Eif1ax;Eif1a
Astrocytic phosphoprotein PEA-15	-0.860062	-0.693882	-0.547842	0.29422	2.08349	-0.503172	2.78659	2.1032	0.811525	0.0464363	1.2495	-1.44928	-1.20134	-0.734426	-0.613791	0.233652	1.18386	-0.758059	1.05481	-0.675991	-0.0464363	1.08537				+	cere_mut_AX_cere_mut_UP	6	6	6	44,6	44,6	44,6	15,054	0	121,9	8062800000	220	0.0237899	-1.50455	-3.00708	Astrocytic phosphoprotein PEA-15	sp|Q62048|PEA15_MOUSE Astrocytic phosphoprotein PEA-15 OS=Mus musculus GN=Pea15 PE=1 SV=1;tr|D3Z375|D3Z375_MOUSE Astrocytic phosphoprotein PEA-15 (Fragment) OS=Mus musculus GN=Pea15a PE=1 SV=1	Q62048;D3Z375	Q62048;D3Z375	Pea15;Pea15a
Programmed cell death protein 6	-0.784005	-0.295308	-0.583556	-1.34752	1.79962	-0.0124502	0.425891	1.12902	0.902028	-0.572127	1.49205	1.10986	-0.936753	-1.23227	0.0124502	0.696376	-0.352645	1.71458	1.22355	-0.92213	-0.884974	1.72405				+	cere_mut_AX_cere_mut_UP	5	5	5	23,6	23,6	23,6	21,867	0	18,422	3500700000	116	0.0255284	-1.49034	-2.95255	Programmed cell death protein 6	sp|P12815|PDCD6_MOUSE Programmed cell death protein 6 OS=Mus musculus GN=Pdcd6 PE=1 SV=2	P12815	P12815	Pdcd6
Latexin	-0.0386982	0.167976	-0.614145	-1.17189	-0.0303612	-0.367977	-0.985163	0.387381	1.63558	0.575386	1.66168	-0.986742	0.00621414	-0.384668	1.02266	-0.884869	-0.00621414	0.987743	0.0197926	-0.0378551	0.160391	0.999241				+	cere_mut_AX_cere_mut_UP	7	7	7	51,4	51,4	51,4	25,492	0	78,45	2780000000	71	0.0173045	-1.4792	-3.25742	Latexin	sp|P70202|LXN_MOUSE Latexin OS=Mus musculus GN=Lxn PE=1 SV=2	P70202	P70202	Lxn
Staphylococcal nuclease domain-containing protein 1	-2.06558	-0.403231	-0.563927	-0.638041	-0.172256	0.851122	1.04001	0.172256	0.56703	0.966572	0.535568	-2.34532	-3.65325	-1.34087	-0.627466	-0.928257	-1.40468	0.190424	0.291082	0.927544	0.626337	0.343109				+	cere_mut_AX_cere_mut_UP	20	20	20	34,2	34,2	34,2	102,09	0	73,884	2304400000	60	0.0123442	-1.47805	-3.53157	Staphylococcal nuclease domain-containing protein 1	sp|Q78PY7|SND1_MOUSE Staphylococcal nuclease domain-containing protein 1 OS=Mus musculus GN=Snd1 PE=1 SV=1	Q78PY7;Q3TJ56;E9Q3E9	Q78PY7	Snd1
GTP:AMP phosphotransferase AK3, mitochondrial	-0.145139	-0.434468	-2.099	-2.00188	-0.388314	0.663056	0.575356	-0.385194	0.67937	0.625718	0.307574	-0.0430517	0.0430517	0.145232	-2.66553	-0.246484	0.858665	0.143319	-0.0500231	0.421002	0.625144	-0.12247				+	cere_mut_AX_cere_mut_UP	9	9	9	46,7	46,7	46,7	25,426	0	23,616	3263300000	113	0.0405397	-1.47699	-2.60225	GTP:AMP phosphotransferase AK3, mitochondrial	sp|Q9WTP7|KAD3_MOUSE GTP:AMP phosphotransferase AK3, mitochondrial OS=Mus musculus GN=Ak3 PE=1 SV=3	Q9WTP7;F6RP11	Q9WTP7	Ak3
Polypyrimidine tract-binding protein 1	-0.567353	-0.793826	0.312173	-1.81721	-0.949576	0.939481	0.078311	-0.193812	1.34964	1.34597	0.517015	-0.078311	-0.94226	-1.9114	-0.358691	-1.56899	0.880387	0.798841	-0.72211	0.835931	0.711537	0.133649				+	cere_mut_AX_cere_mut_UP	8	8	8	21,9	21,9	21,9	56,891	0	17,748	1166600000	39	0.0428002	-1.47126	-2.56188	Polypyrimidine tract-binding protein 1	tr|Q8BGJ5|Q8BGJ5_MOUSE MCG13402, isoform CRA_a OS=Mus musculus GN=Ptbp1 PE=1 SV=1;tr|Q922I7|Q922I7_MOUSE MCG13402, isoform CRA_c OS=Mus musculus GN=Ptbp1 PE=1 SV=1;tr|Q8CB58|Q8CB58_MOUSE MCG13402, isoform CRA_d OS=Mus musculus GN=Ptbp1 PE=1 SV=1;sp|P17225|	Q8BGJ5;Q922I7;Q8CB58;P17225;E9QMW9;F7DCW4;E9Q0W3;F7C521;F7AXP1;G8JL74;G3UXA6;Q8BHD7	Q8BGJ5;Q922I7;Q8CB58;P17225;E9QMW9	Ptbp1
Protein mago nashi homolog;Protein mago nashi homolog 2	-0.811867	-2.23553	-0.0210228	-1.06983	1.21363	1.3803	0.555786	0.395599	0.727051	-0.0406036	0.617109	-2.32502	-1.28196	-1.78304	-1.35195	0.921572	0.0210228	-1.26215	0.526407	-1.21454	1.1577	0.921839				+	cere_mut_AX_cere_mut_UP	4	4	4	37	37	37	17,163	0	18,702	1547100000	46	0.0244448	-1.45935	-2.98605	Protein mago nashi homolog;Protein mago nashi homolog 2	sp|P61327|MGN_MOUSE Protein mago nashi homolog OS=Mus musculus GN=Magoh PE=2 SV=1;tr|A0A023T778|A0A023T778_MOUSE Mago nashi protein OS=Mus musculus GN=Magohb PE=1 SV=1;sp|Q9CQL1|MGN2_MOUSE Protein mago nashi homolog 2 OS=Mus musculus GN=Magohb PE=2 SV=1;tr	P61327;A0A023T778;Q9CQL1;G3UZW7;G3UYI5	P61327;A0A023T778;Q9CQL1;G3UZW7;G3UYI5	Magoh;Magohb
Long-chain fatty acid transport protein 4	-1.74482	-1.18631	-1.2536	0.0734329	-2.29473	1.03891	-1.95153	-0.268791	0.805416	1.05384	0.0953465	-0.0937691	-1.6821	-0.0612431	-2.30881	0.178152	0.714651	0.0612431	0.204805	0.938555	0.110182	-0.0650311				+	cere_mut_AX_cere_mut_UP	9	9	9	18,4	18,4	18,4	72,318	0	68,339	1525600000	63	0.0262379	-1.44928	-2.93144	Long-chain fatty acid transport protein 4	sp|Q91VE0|S27A4_MOUSE Long-chain fatty acid transport protein 4 OS=Mus musculus GN=Slc27a4 PE=1 SV=1	Q91VE0	Q91VE0	Slc27a4
Small nuclear ribonucleoprotein-associated protein B;Small nuclear ribonucleoprotein-associated protein N	-1.76428	-1.50041	-0.651222	-1.28302	0.441114	0.308254	0.181278	0.146322	-0.0227318	0.0227318	0.440807	-2.71953	-1.32683	-2.26194	-2.13992	0.816502	0.680395	-1.79638	0.367395	0.118315	0.78319	-0.392933				+	cere_mut_AX_cere_mut_UP	6	6	6	22,5	22,5	22,5	23,656	0	22,98	3820700000	200	0.00141141	-1.44652	-5.57626	Small nuclear ribonucleoprotein-associated protein B;Small nuclear ribonucleoprotein-associated protein N	sp|P27048|RSMB_MOUSE Small nuclear ribonucleoprotein-associated protein B OS=Mus musculus GN=Snrpb PE=1 SV=1;sp|P63163|RSMN_MOUSE Small nuclear ribonucleoprotein-associated protein N OS=Mus musculus GN=Snrpn PE=2 SV=1	P27048;P63163	P27048;P63163	Snrpb;Snrpn
Eukaryotic translation initiation factor 5	-0.714356	0.0753736	-0.471551	-0.323434	0.885491	-0.999719	-0.56277	-0.0823355	1.25609	1.59356	1.50709	1.10251	-1.14162	-0.0554209	-0.192466	1.32699	-0.113906	0.0554209	0.964465	1.13676	-0.150523	0.542037				+	cere_mut_AX_cere_mut_UP	11	11	11	30,3	30,3	30,3	48,968	0	20,869	1610800000	60	0.01511	-1.42709	-3.36638	Eukaryotic translation initiation factor 5	sp|P59325|IF5_MOUSE Eukaryotic translation initiation factor 5 OS=Mus musculus GN=Eif5 PE=1 SV=1	P59325	P59325	Eif5
Tyrosine-protein phosphatase non-receptor type substrate 1	-0.72813	-0.231035	0.222681	-0.892113	-2.17641	0.0719891	1.23716	1.54715	1.25621	0.600027	0.663412	-1.66478	1.24339	1.32057	-0.0719891	-1.32032	-1.68658	-0.678802	-1.07918	-0.354366	1.2687	1.29477				+	cere_mut_AX_cere_mut_UP	12	12	12	32,4	32,4	32,4	55,986	0	111,54	4653000000	126	0.0059179	-1.42385	-4.16401	Tyrosine-protein phosphatase non-receptor type substrate 1	tr|Q6P6I8|Q6P6I8_MOUSE Signal-regulatory protein alpha OS=Mus musculus GN=Sirpa PE=1 SV=1;tr|E0CYM8|E0CYM8_MOUSE Tyrosine-protein phosphatase non-receptor type substrate 1 OS=Mus musculus GN=Sirpa PE=1 SV=1;sp|P97797|SHPS1_MOUSE Tyrosine-protein phosphatas	Q6P6I8;E0CYM8;P97797;E9QPT7;E0CX65;A2ANC1	Q6P6I8;E0CYM8;P97797	Sirpa
Succinyl-CoA ligase [ADP/GDP-forming] subunit alpha, mitochondrial	-0.295804	-0.909329	-2.51599	-2.15651	0.00842381	0.109735	0.24862	-0.0584669	0.0113573	0.12967	-0.296073	0.0438757	-0.782975	0.125464	-1.06376	-0.178252	0.177564	-0.288169	0.172622	0.232137	0.105573	-0.00842381				+	cere_mut_AX_cere_mut_UP	10	10	10	37,9	37,9	37,9	36,154	0	117,12	14458000000	500	0.0366337	-1.41603	-2.678	Succinyl-CoA ligase [ADP/GDP-forming] subunit alpha, mitochondrial	sp|Q9WUM5|SUCA_MOUSE Succinyl-CoA ligase [ADP/GDP-forming] subunit alpha, mitochondrial OS=Mus musculus GN=Suclg1 PE=1 SV=4	Q9WUM5	Q9WUM5	Suclg1
Dolichyl-diphosphooligosaccharide--protein glycosyltransferase subunit STT3B	-1.24057	-0.680355	-0.506096	-1.4731	-1.03374	-0.639458	0.0206585	-0.716539	1.06198	0.927183	0.473545	-0.803749	0.0758686	-2.14658	-0.0206585	-1.26992	0.433317	0.185154	0.669548	0.924433	0.84351	0.347826				+	cere_mut_AX_cere_mut_UP	6	5	5	8,4	7,5	7,5	93,245	0	54,066	1263900000	60	0.0228188	-1.41157	-3.03946	Dolichyl-diphosphooligosaccharide--protein glycosyltransferase subunit STT3B	sp|Q3TDQ1|STT3B_MOUSE Dolichyl-diphosphooligosaccharide--protein glycosyltransferase subunit STT3B OS=Mus musculus GN=Stt3b PE=1 SV=2	Q3TDQ1	Q3TDQ1	Stt3b
Enoyl-CoA hydratase, mitochondrial	-0.188997	-0.600061	-1.35863	-1.8025	-0.544514	0.103657	0.42141	0.0534325	-0.0442963	1.25764	0.294809	-0.580898	-0.940063	-0.186357	-0.565639	-0.247602	0.314566	0.0442963	0.107389	0.366283	0.506388	0.395813				+	cere_mut_AX_cere_mut_UP	11	11	11	39	39	39	31,474	0	98,758	14644000000	489	0.0262753	-1.37794	-2.93035	Enoyl-CoA hydratase, mitochondrial	sp|Q8BH95|ECHM_MOUSE Enoyl-CoA hydratase, mitochondrial OS=Mus musculus GN=Echs1 PE=1 SV=1;tr|F6T930|F6T930_MOUSE Enoyl-CoA hydratase, mitochondrial (Fragment) OS=Mus musculus GN=Echs1 PE=1 SV=1	Q8BH95;F6T930	Q8BH95;F6T930	Echs1
Histone deacetylase 2;Histone deacetylase 1	-1.90696	-1.02036	-0.236898	-1.93311	0.166019	0.43087	0.0375118	0.0288792	0.615971	-0.488297	0.199898	-2.44126	-0.917255	-0.829571	-1.58694	0.423794	0.723507	0.552151	-0.0157642	0.27449	0.0157642	-0.243263				+	cere_mut_AX_cere_mut_UP	7	7	7	16,8	16,8	16,8	55,302	0	43,572	1651900000	78	0.0263521	-1.36344	-2.9281	Histone deacetylase 2;Histone deacetylase 1	sp|P70288|HDAC2_MOUSE Histone deacetylase 2 OS=Mus musculus GN=Hdac2 PE=1 SV=1;tr|Q8BQ10|Q8BQ10_MOUSE Histone deacetylase 2 OS=Mus musculus GN=Hdac2 PE=1 SV=1;sp|O09106|HDAC1_MOUSE Histone deacetylase 1 OS=Mus musculus GN=Hdac1 PE=1 SV=1	P70288;Q8BQ10;O09106;D3YYI8	P70288;Q8BQ10;O09106	Hdac2;Hdac1
Splicing factor 3B subunit 1	-0.21316	-0.351673	0.0348225	-1.14035	1.5098	-0.267155	1.21353	0.245077	1.0297	1.53674	0.964888	-0.830891	-0.0348225	-0.47665	-0.12952	-0.896935	1.87089	2.38008	-0.264896	1.44103	1.52492	-0.268814				+	cere_mut_AX_cere_mut_UP	16	16	16	18,4	18,4	18,4	145,83	0	63,896	1659200000	64	0.0100272	-1.36169	-3.70513	Splicing factor 3B subunit 1	tr|G5E866|G5E866_MOUSE Splicing factor 3B subunit 1 OS=Mus musculus GN=Sf3b1 PE=1 SV=1;sp|Q99NB9|SF3B1_MOUSE Splicing factor 3B subunit 1 OS=Mus musculus GN=Sf3b1 PE=1 SV=1	G5E866;Q99NB9;A0A087WNS2	G5E866;Q99NB9	Sf3b1
Redox-regulatory protein FAM213A	-0.259588	-1.80638	-0.794382	-1.29922	-0.260511	1.1104	0.631514	-0.0144882	-0.0770493	0.230026	1.11358	0.0248909	-3.09978	0.0144882	-1.96582	0.645721	2.50137	0.0709152	-0.0646229	-0.0845757	1.87675	0.434927				+	cere_mut_AX_cere_mut_UP	5	5	5	25,8	25,8	25,8	25,682	0	11,851	3683800000	129	0.0201287	-1.35291	-3.13762	Redox-regulatory protein FAM213A	tr|Q3U125|Q3U125_MOUSE Redox-regulatory protein FAM213A OS=Mus musculus GN=Fam213a PE=1 SV=1;sp|Q9CYH2|F213A_MOUSE Redox-regulatory protein FAM213A OS=Mus musculus GN=Fam213a PE=1 SV=2;tr|D3YYG8|D3YYG8_MOUSE Redox-regulatory protein FAM213A (Fragment) OS=M	Q3U125;Q9CYH2;D3YYG8;D3Z398;D3Z252;D3Z0A8;D3Z143;D3YWL4	Q3U125;Q9CYH2;D3YYG8;D3Z398;D3Z252;D3Z0A8	Fam213a
Very-long-chain 3-oxoacyl-CoA reductase	-0.593458	-0.990429	-0.900299	0.00747871	-0.335093	1.00085	-0.0739307	0.335373	-0.00747871	1.20814	1.35814	-1.11134	0.39904	0.276791	-0.83988	-0.00887299	0.36557	-0.680588	0.403654	-0.0494308	0.756901	1.07438				+	cere_mut_AX_cere_mut_UP	17	17	17	62,5	62,5	62,5	34,741	0	75,286	11555000000	222	0.0155029	-1.34272	-3.34564	Very-long-chain 3-oxoacyl-CoA reductase	sp|O70503|DHB12_MOUSE Very-long-chain 3-oxoacyl-CoA reductase OS=Mus musculus GN=Hsd17b12 PE=2 SV=1	O70503	O70503	Hsd17b12
Chloride intracellular channel protein 1	-0.852715	-0.0893641	-0.0543242	-1.69334	-2.32837	0.409392	0.156711	0.460359	1.55925	0.507638	0.0543242	-0.630048	-0.910007	0.61559	-0.506223	-0.432448	-0.521161	1.45119	0.494798	1.30338	0.352462	-0.407582				+	cere_mut_AX_cere_mut_UP	8	8	8	37,8	37,8	37,8	27,013	0	12,276	1195000000	54	0.0395526	-1.31783	-2.62063	Chloride intracellular channel protein 1	sp|Q9Z1Q5|CLIC1_MOUSE Chloride intracellular channel protein 1 OS=Mus musculus GN=Clic1 PE=1 SV=3	Q9Z1Q5	Q9Z1Q5	Clic1
Prenylcysteine oxidase	-1.12402	-0.845764	-0.136778	-0.957232	0.33016	-0.840408	1.22136	-0.391905	0.534843	0.698763	1.29541	-0.511265	-1.68703	0.136778	-0.929987	-1.50594	0.408987	0.230528	-0.545374	0.269548	1.01594	0.975479				+	cere_mut_AX_cere_mut_UP	7	7	7	21,6	21,6	21,6	56,494	0	67,94	3617600000	121	0.0195571	-1.30023	-3.16032	Prenylcysteine oxidase	sp|Q9CQF9|PCYOX_MOUSE Prenylcysteine oxidase OS=Mus musculus GN=Pcyox1 PE=1 SV=1;tr|F7CIP8|F7CIP8_MOUSE Prenylcysteine oxidase (Fragment) OS=Mus musculus GN=Pcyox1 PE=1 SV=1	Q9CQF9;F7CIP8;D3Z275	Q9CQF9;F7CIP8	Pcyox1
N-acylneuraminate cytidylyltransferase	-1.87504	-1.21029	-0.267641	-0.658808	0.630083	0.661314	0.76726	0.133598	-0.133598	0.454611	0.712072	-1.22224	-1.81673	-0.872175	-1.223	0.958887	0.75098	-1.85103	0.705429	-0.382158	0.77846	0.365768				+	cere_mut_AX_cere_mut_UP	8	8	8	24,3	24,3	24,3	48,057	0	35,809	2235200000	74	0.0168653	-1.29462	-3.27797	N-acylneuraminate cytidylyltransferase	sp|Q99KK2|NEUA_MOUSE N-acylneuraminate cytidylyltransferase OS=Mus musculus GN=Cmas PE=1 SV=2	Q99KK2	Q99KK2	Cmas
Electron transfer flavoprotein-ubiquinone oxidoreductase, mitochondrial	-0.309914	-0.214218	-1.48831	-1.7693	-0.448442	0.278339	0.484158	-0.0988579	0.0988579	0.185743	1.04312	-0.201748	-0.384085	0.214378	-0.167686	-0.27965	0.503647	-0.416039	0.222054	0.336073	0.221361	0.816616				+	cere_mut_AX_cere_mut_UP	14	14	14	31,8	31,8	31,8	61,16	0	37,82	3311100000	136	0.0379113	-1.25265	-2.65231	Electron transfer flavoprotein-ubiquinone oxidoreductase, mitochondrial	tr|Q6PF96|Q6PF96_MOUSE Electron transfer flavoprotein-ubiquinone oxidoreductase, mitochondrial OS=Mus musculus GN=Etfdh PE=1 SV=1;sp|Q921G7|ETFD_MOUSE Electron transfer flavoprotein-ubiquinone oxidoreductase, mitochondrial OS=Mus musculus GN=Etfdh PE=1 SV=	Q6PF96;Q921G7	Q6PF96;Q921G7	Etfdh
ATPase family AAA domain-containing protein 1	-0.265398	-0.452358	-1.52438	-2.13871	-0.615906	0.686991	0.523329	-0.325417	0.0932312	0.574337	0.280661	-0.00291252	-3.16616	0.00291252	-0.0643845	-0.387896	0.349466	-0.233234	0.0571232	0.143499	0.714701	0.304991				+	cere_mut_AX_cere_mut_UP	9	9	9	32,1	32,1	32,1	40,744	0	48,011	2542000000	91	0.041262	-1.25092	-2.5891	ATPase family AAA domain-containing protein 1	sp|Q9D5T0|ATAD1_MOUSE ATPase family AAA domain-containing protein 1 OS=Mus musculus GN=Atad1 PE=1 SV=1	Q9D5T0	Q9D5T0	Atad1
Band 4.1-like protein 3;Band 4.1-like protein 3, N-terminally processed	0.0615845	-0.950367	-0.805096	-1.73877	-0.0615845	0.493216	0.159487	0.464584	-0.227846	0.97954	0.312805	0.223797	-0.517269	-0.172655	-0.883259	-0.250172	0.45175	-1.83021	0.476896	-0.126339	0.550924	0.396803				+	cere_mut_AX_cere_mut_UP	38	38	32	49,7	49,7	44,6	103,34	0	211,01	16513000000	680	0.0316086	-1.24043	-2.78925	Band 4.1-like protein 3;Band 4.1-like protein 3, N-terminally processed	sp|Q9WV92|E41L3_MOUSE Band 4.1-like protein 3 OS=Mus musculus GN=Epb41l3 PE=1 SV=1	Q9WV92	Q9WV92	Epb41l3
GrpE protein homolog 1, mitochondrial	-0.658357	-0.499818	-1.49433	-1.82813	-0.114516	-0.793181	0.327394	0.0341539	-0.388612	-0.0174074	0.834218	0.0426493	-0.459067	0.151114	0.211577	-0.452315	-0.769326	0.625869	0.0174074	0.037776	0.330831	0.433703				+	cere_mut_AX_cere_mut_UP	8	8	8	46,1	46,1	46,1	24,307	0	41,299	7942600000	294	0.0239668	-1.23575	-3.00134	GrpE protein homolog 1, mitochondrial	sp|Q99LP6|GRPE1_MOUSE GrpE protein homolog 1, mitochondrial OS=Mus musculus GN=Grpel1 PE=1 SV=1	Q99LP6	Q99LP6	Grpel1
Pyrroline-5-carboxylate reductase 1, mitochondrial	-0.0528088	-0.717003	-0.50503	-1.24198	-0.0993195	0.293915	-0.0234699	0.351357	0.122408	1.20682	0.726164	0.333326	-0.0984898	-0.325977	-1.02288	-0.0644283	0.0234699	-1.50421	0.792316	0.900068	0.452662	0.264879				+	cere_mut_AX_cere_mut_UP	7	5	5	28,8	21	21	32,373	0	31,069	1161300000	79	0.0114023	-1.23089	-3.59738	Pyrroline-5-carboxylate reductase 1, mitochondrial	sp|Q922W5|P5CR1_MOUSE Pyrroline-5-carboxylate reductase 1, mitochondrial OS=Mus musculus GN=Pycr1 PE=2 SV=1;tr|A2ABZ2|A2ABZ2_MOUSE Pyrroline-5-carboxylate reductase 1, mitochondrial (Fragment) OS=Mus musculus GN=Pycr1 PE=1 SV=1	Q922W5;A2ABZ2;A2ABZ3;A2ABZ0	Q922W5;A2ABZ2	Pycr1
Propionyl-CoA carboxylase beta chain, mitochondrial	-0.765039	-1.25392	-0.937561	-1.32911	-0.0342159	0.550692	0.513838	0.0719967	0.0273304	0.233002	0.265812	-0.806952	-0.335428	-0.939217	-2.09568	-0.217871	0.437292	0.624634	-0.0174751	0.153244	0.451014	0.0174751				+	cere_mut_AX_cere_mut_UP	11	11	11	27,5	27,5	27,5	58,408	0	39,826	2039600000	117	0.000154055	-1.22094	-8.40976	Propionyl-CoA carboxylase beta chain, mitochondrial	sp|Q99MN9|PCCB_MOUSE Propionyl-CoA carboxylase beta chain, mitochondrial OS=Mus musculus GN=Pccb PE=1 SV=2;tr|E9Q1J7|E9Q1J7_MOUSE Propionyl-CoA carboxylase beta chain, mitochondrial OS=Mus musculus GN=Pccb PE=1 SV=1	Q99MN9;E9Q1J7;D3YZC1;A0A087WQV1	Q99MN9;E9Q1J7	Pccb
Receptor expression-enhancing protein;Receptor expression-enhancing protein 5	-0.581953	-0.829271	-1.14269	-1.62091	0.22958	1.15954	0.525932	0.551405	-0.0208302	-0.578869	0.742802	-0.304087	-0.356207	-0.0600471	-1.14841	0.6525	0.819359	-0.483574	0.28241	0.457161	0.0208302	0.752947				+	cere_mut_AX_cere_mut_UP	8	8	8	23,3	23,3	23,3	21,447	0	40,89	4107900000	176	0.0172411	-1.21733	-3.26036	Receptor expression-enhancing protein;Receptor expression-enhancing protein 5	tr|G3X8R0|G3X8R0_MOUSE Receptor expression-enhancing protein OS=Mus musculus GN=Reep5 PE=1 SV=1;sp|Q60870|REEP5_MOUSE Receptor expression-enhancing protein 5 OS=Mus musculus GN=Reep5 PE=1 SV=1	G3X8R0;Q60870	G3X8R0;Q60870	Reep5
Long-chain specific acyl-CoA dehydrogenase, mitochondrial	-0.746694	-0.404952	-1.4817	-2.03457	-1.94578	0.043025	0.395478	-0.614015	0.422795	0.161904	0.212995	0.0200911	0.46222	-0.4287	-0.15315	-0.703044	0.262919	0.754992	-0.183932	0.285302	0.217082	-0.0200911				+	cere_mut_AX_cere_mut_UP	14	14	14	39,8	39,8	39,8	47,907	0	111,17	12910000000	471	0.0305599	-1.2129	-2.81487	Long-chain specific acyl-CoA dehydrogenase, mitochondrial	sp|P51174|ACADL_MOUSE Long-chain specific acyl-CoA dehydrogenase, mitochondrial OS=Mus musculus GN=Acadl PE=1 SV=2	P51174	P51174	Acadl
NADH dehydrogenase [ubiquinone] 1 beta subcomplex subunit 10	-0.536901	-0.306985	-1.62287	-1.62037	0.0658426	0.542575	0.872306	0.0587835	-0.118384	0.413125	0.408694	-0.0337973	0.0337973	-0.400073	-1.20665	-0.0356226	0.629613	-0.442445	-0.162169	0.387801	0.20394	0.488009				+	cere_mut_AX_cere_mut_UP	11	11	11	60,2	60,2	60,2	21,024	0	140,25	14068000000	490	0.0175903	-1.21234	-3.24436	NADH dehydrogenase [ubiquinone] 1 beta subcomplex subunit 10	sp|Q9DCS9|NDUBA_MOUSE NADH dehydrogenase [ubiquinone] 1 beta subcomplex subunit 10 OS=Mus musculus GN=Ndufb10 PE=1 SV=3;tr|D3YUK4|D3YUK4_MOUSE NADH dehydrogenase [ubiquinone] 1 beta subcomplex subunit 10 (Fragment) OS=Mus musculus GN=Ndufb10 PE=1 SV=1	Q9DCS9;D3YUK4	Q9DCS9;D3YUK4	Ndufb10
Annexin;Annexin A6	-0.694947	-2.11045	-0.946456	-0.674651	0.427016	-0.482095	2.02403	-0.0506582	0.424352	-0.776017	0.778153	-0.726798	0.722186	-0.837001	0.217126	0.0458632	-0.0458632	1.61169	0.192676	0.508416	-0.587071	1.15462				+	cere_mut_AX_cere_mut_UP	30	30	30	53,7	53,7	53,7	75,288	0	319,06	15988000000	522	0.0458739	-1.20058	-2.51047	Annexin;Annexin A6	tr|F8WIT2|F8WIT2_MOUSE Annexin OS=Mus musculus GN=Anxa6 PE=1 SV=1;sp|P14824|ANXA6_MOUSE Annexin A6 OS=Mus musculus GN=Anxa6 PE=1 SV=3	F8WIT2;P14824	F8WIT2;P14824	Anxa6
PR domain zinc finger protein 16	-0.579985	-0.815451	-1.3219	-1.3035	0.320465	0.498465	0.380568	0.0126076	1.15009	-0.791933	0.160833	-4.7538	-3.04633	-0.0126076	-0.331051	0.702692	-1.4482	1.2396	0.53429	0.549206	0.832914	-0.278566				+	cere_mut_AX_cere_mut_UP	2	2	2	1,8	1,8	1,8	130,34	0,0098405	2,2155	4383200000	100	0.0410329	-1.13811	-2.59324	PR domain zinc finger protein 16	tr|A2A934|A2A934_MOUSE PR domain zinc finger protein 16 OS=Mus musculus GN=Prdm16 PE=1 SV=1;tr|A2A930|A2A930_MOUSE PR domain zinc finger protein 16 OS=Mus musculus GN=Prdm16 PE=1 SV=1;tr|A2A931|A2A931_MOUSE PR domain zinc finger protein 16 OS=Mus musculus	A2A934;A2A930;A2A931;A2A933;A2A935	A2A934;A2A930;A2A931;A2A933;A2A935	Prdm16
SRA stem-loop-interacting RNA-binding protein, mitochondrial	-0.687488	0.776721	0.2023	-0.321462	1.14015	0.178447	-0.466376	1.0031	1.43182	0.962823	1.0823	-0.426913	-0.151961	0.701394	0.620782	0.151961	-0.973645	-0.621999	-1.73513	-0.519038	-0.609674	-0.824126				+	cere_mut_AX_cere_mut_UP	6	6	6	71,4	71,4	71,4	12,605	0	18,524	1112200000	48	0.0153649	-1.12749	-3.35286	SRA stem-loop-interacting RNA-binding protein, mitochondrial	sp|Q9D8T7|SLIRP_MOUSE SRA stem-loop-interacting RNA-binding protein, mitochondrial OS=Mus musculus GN=Slirp PE=1 SV=2;tr|F8WHU8|F8WHU8_MOUSE SRA stem-loop-interacting RNA-binding protein, mitochondrial (Fragment) OS=Mus musculus GN=Slirp PE=1 SV=1;tr|F7DE8	Q9D8T7;F8WHU8;F7DE82	Q9D8T7;F8WHU8;F7DE82	Slirp
Estradiol 17-beta-dehydrogenase 11	-0.367883	-0.316457	0.606376	-0.457143	-0.163709	0.965459	-0.935319	0.480029	1.51698	0.918946	0.959527	-1.38825	-1.20603	-0.697713	-0.202865	0.246097	0.163709	0.211371	-1.02022	1.00865	-0.582429	0.322423				+	cere_mut_AX_cere_mut_UP	3	3	3	15,1	15,1	15,1	32,88	0	6,6973	317200000	8	0.0149903	-1.10265	-3.37281	Estradiol 17-beta-dehydrogenase 11	sp|Q9EQ06|DHB11_MOUSE Estradiol 17-beta-dehydrogenase 11 OS=Mus musculus GN=Hsd17b11 PE=2 SV=1	Q9EQ06	Q9EQ06	Hsd17b11
Protein BRICK1	-0.137072	-0.30789	-0.463123	0.13035	0.991796	0.983789	1.01948	1.27404	0.920004	-0.0721836	1.43471	-1.23511	-0.110264	-0.191492	-0.739697	-0.639809	-0.248817	0.168291	-0.454679	0.0721836	0.802017	0.950373				+	cere_mut_AX_cere_mut_UP	4	4	4	46,7	46,7	46,7	8,7608	0	13,349	2708100000	99	0.0239849	-1.08358	-3.00075	Protein BRICK1	sp|Q91VR8|BRK1_MOUSE Protein BRICK1 OS=Mus musculus GN=Brk1 PE=3 SV=1	Q91VR8	Q91VR8	Brk1
Lon protease homolog, mitochondrial	0.146152	-1.65992	-0.548396	-1.11578	-0.319123	0.252677	0.296884	0.233201	0.069272	0.668303	0.182836	-0.069272	-0.902808	-0.192985	-3.91923	-0.553775	0.416873	-0.743409	0.726159	0.271991	0.982141	-0.100976				+	cere_mut_AX_cere_mut_UP	23	23	23	27,6	27,6	27,6	105,84	0	105,63	6570400000	235	0.0380383	-1.08289	-2.64981	Lon protease homolog, mitochondrial	sp|Q8CGK3|LONM_MOUSE Lon protease homolog, mitochondrial OS=Mus musculus GN=Lonp1 PE=1 SV=2	Q8CGK3	Q8CGK3	Lonp1
Nck-associated protein 1	0.516463	-0.710071	-0.377032	-0.391141	0.510491	-1.04488	-0.185868	0.690305	1.7854	0.324494	0.540271	0.064887	-1.5381	-0.981397	-0.657626	-0.989829	-2.26162	0.182708	-0.064887	0.784726	0.685439	1.35238				+	cere_mut_AX_cere_mut_UP	19	19	19	18,9	18,9	18,9	129,51	0	29,799	2389700000	89	0.0424998	-1.07556	-2.56711	Nck-associated protein 1	tr|A2AS98|A2AS98_MOUSE Nck-associated protein 1 OS=Mus musculus GN=Nckap1 PE=1 SV=1;sp|P28660|NCKP1_MOUSE Nck-associated protein 1 OS=Mus musculus GN=Nckap1 PE=1 SV=2	A2AS98;P28660	A2AS98;P28660	Nckap1
Phenylalanine--tRNA ligase alpha subunit	-0.872102	-0.56227	-0.0303144	-0.653806	1.29547	0.0924006	1.47007	0.0432596	1.31777	0.28654	0.464749	-0.094779	-1.23509	-0.519732	-0.170718	1.02561	-0.84648	0.0303144	1.36542	-0.328424	-0.578202	0.567012				+	cere_mut_AX_cere_mut_UP	10	10	10	29,8	29,8	29,8	57,47	0	85,573	2612100000	95	0.0184022	-1.0577	-3.20848	Phenylalanine--tRNA ligase alpha subunit	tr|E9PWY9|E9PWY9_MOUSE Phenylalanine--tRNA ligase alpha subunit OS=Mus musculus GN=Farsa PE=1 SV=1;sp|Q8C0C7|SYFA_MOUSE Phenylalanine--tRNA ligase alpha subunit OS=Mus musculus GN=Farsa PE=2 SV=1	E9PWY9;Q8C0C7;D6RIJ2	E9PWY9;Q8C0C7	Farsa
Thioredoxin domain-containing protein 12	-0.553277	-1.52	-0.61506	-0.694289	0.607499	0.209985	0.742105	0.446818	-0.0863504	-0.571933	1.05917	0.576301	-0.15772	-0.638297	0.0203238	-0.0203238	0.373464	0.138871	-0.432384	-0.0852556	0.606423	0.492604				+	cere_mut_AX_cere_mut_UP	7	7	7	63,5	63,5	63,5	19,048	0	15,644	2354700000	84	0.0445289	-1.05758	-2.53251	Thioredoxin domain-containing protein 12	sp|Q9CQU0|TXD12_MOUSE Thioredoxin domain-containing protein 12 OS=Mus musculus GN=Txndc12 PE=2 SV=1	Q9CQU0	Q9CQU0	Txndc12
Alpha-internexin	-0.00687981	-0.662622	0.181026	-1.07068	0.000144958	-0.612282	0.63213	0.433687	0.367447	1.13431	0.715639	-0.215338	-0.369888	-0.0326977	-1.21446	-0.000144958	-0.747873	-0.993109	0.60647	0.0705719	1.03901	0.27949				+	cere_mut_AX_cere_mut_UP	34	33	30	75,8	74,1	70,1	55,382	0	323,31	56001000000	1704	0.0208733	-1.05256	-3.10908	Alpha-internexin	sp|P46660|AINX_MOUSE Alpha-internexin OS=Mus musculus GN=Ina PE=1 SV=3	P46660	P46660	Ina
Endoplasmin	-0.923497	-0.263419	-0.37597	-0.905519	-0.0773172	0.667945	0.769233	-0.0776625	0.425452	0.455562	0.665505	-1.01864	-0.31375	-0.10629	-0.990794	-0.00266933	0.66113	0.168956	0.00266933	0.486773	0.780311	0.438594				+	cere_mut_AX_cere_mut_UP	49	47	47	61,3	59,6	59,6	92,475	0	323,31	110800000000	2678	0.00567152	-0.984315	-4.20227	Endoplasmin	sp|P08113|ENPL_MOUSE Endoplasmin OS=Mus musculus GN=Hsp90b1 PE=1 SV=2;tr|F7C312|F7C312_MOUSE Endoplasmin (Fragment) OS=Mus musculus GN=Hsp90b1 PE=1 SV=1	P08113;F7C312	P08113;F7C312	Hsp90b1
MICOS complex subunit Mic60	-0.287292	-0.0884295	-1.67327	-0.842351	-0.26114	0.469375	0.818168	-0.0110388	-0.0529337	0.538596	0.55099	0.0110388	0.226556	-0.324523	-0.279826	-0.0857744	0.293025	-0.41327	0.161391	0.360536	0.531478	0.324929				+	cere_mut_AX_cere_mut_UP	38	38	38	62,1	62,1	62,1	83,899	0	323,31	46808000000	1782	0.0466265	-0.979238	-2.49844	MICOS complex subunit Mic60	sp|Q8CAQ8|MIC60_MOUSE MICOS complex subunit Mic60 OS=Mus musculus GN=Immt PE=1 SV=1;tr|E9Q800|E9Q800_MOUSE MICOS complex subunit Mic60 OS=Mus musculus GN=Immt PE=1 SV=1;tr|E9QAY6|E9QAY6_MOUSE MICOS complex subunit Mic60 OS=Mus musculus GN=Immt PE=1 SV=1	Q8CAQ8;E9Q800;E9QAY6;Q3TZK4;E9PVS5	Q8CAQ8;E9Q800;E9QAY6	Immt
Adipocyte plasma membrane-associated protein	-0.350398	-0.677655	-0.71588	-1.75798	0.151362	-2.50047	0.0126047	0.211904	-0.583453	0.17866	0.578053	-0.0126047	0.871968	-0.381883	-0.160165	-0.20481	-1.98713	0.865592	0.298581	0.120339	0.611997	0.417026				+	cere_mut_AX_cere_mut_UP	8	8	8	30,4	30,4	30,4	46,434	0	37,153	2161300000	114	0.0474104	-0.971769	-2.48612	Adipocyte plasma membrane-associated protein	sp|Q9D7N9|APMAP_MOUSE Adipocyte plasma membrane-associated protein OS=Mus musculus GN=Apmap PE=1 SV=1	Q9D7N9	Q9D7N9	Apmap
Short/branched chain specific acyl-CoA dehydrogenase, mitochondrial	-0.156668	-0.596462	-1.0615	-1.56575	-1.04227	0.272881	-0.0103722	0.0841618	-0.2111	0.5259	0.0953007	-0.396746	0.746664	0.0103722	-0.707228	-0.990345	0.160839	0.0919819	-0.0252266	0.203457	0.529409	0.267906				+	cere_mut_AX_cere_mut_UP	9	9	9	33,3	33,3	33,3	47,874	0	121,47	3201000000	133	0.0288644	-0.96866	-2.85834	Short/branched chain specific acyl-CoA dehydrogenase, mitochondrial	sp|Q9DBL1|ACDSB_MOUSE Short/branched chain specific acyl-CoA dehydrogenase, mitochondrial OS=Mus musculus GN=Acadsb PE=1 SV=1;tr|E9Q5L3|E9Q5L3_MOUSE Short/branched chain-specific acyl-CoA dehydrogenase, mitochondrial OS=Mus musculus GN=Acadsb PE=1 SV=1	Q9DBL1;E9Q5L3	Q9DBL1;E9Q5L3	Acadsb
78 kDa glucose-regulated protein	-1.04556	-0.409275	-0.58432	-0.985283	-0.101648	0.0946331	0.6192	-0.147526	0.284224	0.227442	0.257782	-0.708939	-0.208658	-0.542849	-0.742477	0.00263596	0.336493	0.0787926	-0.00263596	0.269068	0.334826	0.193748				+	cere_mut_AX_cere_mut_UP	39	37	37	54,2	52,5	52,5	72,421	0	323,31	125320000000	3072	0.00262788	-0.911589	-4.93089	78 kDa glucose-regulated protein	sp|P20029|GRP78_MOUSE 78 kDa glucose-regulated protein OS=Mus musculus GN=Hspa5 PE=1 SV=3	P20029	P20029	Hspa5
Phosphate carrier protein, mitochondrial	-0.496381	-0.270469	-0.834046	-0.804711	-0.172334	0.218352	0.404107	0.146888	0.177665	0.268346	0.645104	-0.113484	0.341796	-0.367545	-0.642419	-0.146237	0.113484	-0.576404	-0.147691	0.12445	0.505828	0.597239				+	cere_mut_AX_cere_mut_UP	21	21	21	67,5	67,5	67,5	39,632	0	183,33	64968000000	1173	0.00209742	-0.910903	-5.15868	Phosphate carrier protein, mitochondrial	sp|Q8VEM8|MPCP_MOUSE Phosphate carrier protein, mitochondrial OS=Mus musculus GN=Slc25a3 PE=1 SV=1;tr|G5E902|G5E902_MOUSE MCG10343, isoform CRA_b OS=Mus musculus GN=Slc25a3 PE=1 SV=1	Q8VEM8;G5E902	Q8VEM8;G5E902	Slc25a3
cAMP-dependent protein kinase type II-alpha regulatory subunit	-0.151822	-0.372972	-1.39397	-0.751575	-0.0839968	0.310138	0.111579	0.267812	0.461795	0.0264349	0.126992	-0.578593	-0.19341	0.208755	-0.965907	-0.0264349	-0.0753832	-0.164729	0.110101	0.365092	0.126639	0.0742464				+	cere_mut_AX_cere_mut_UP	11	9	9	37,8	30,6	30,6	45,589	0	110,1	3307500000	141	0.0214968	-0.888342	-3.08602	cAMP-dependent protein kinase type II-alpha regulatory subunit	tr|Q8K1M3|Q8K1M3_MOUSE Protein kinase, cAMP dependent regulatory, type II alpha OS=Mus musculus GN=Prkar2a PE=1 SV=1;tr|A0A0A6YX73|A0A0A6YX73_MOUSE cAMP-dependent protein kinase type II-alpha regulatory subunit OS=Mus musculus GN=Prkar2a PE=1 SV=1;sp|P1236	Q8K1M3;A0A0A6YX73;P12367;A0A0A6YY28	Q8K1M3;A0A0A6YX73;P12367	Prkar2a
Adenylosuccinate lyase	-0.77663	-0.434063	-0.45067	-0.517963	1.04763	-0.341963	-0.940084	0.918407	0.662941	-0.324402	0.0759926	0.683849	-1.13688	0.320169	0.456823	1.07449	-1.14755	0.264185	1.11446	0.324812	-0.306343	-0.0759926				+	cere_mut_AX_cere_mut_UP	4	4	4	16,6	16,6	16,6	53,13	0	77,776	1152200000	52	0.0238898	-0.878067	-3.00383	Adenylosuccinate lyase	tr|E9Q242|E9Q242_MOUSE Adenylosuccinate lyase OS=Mus musculus GN=Adsl PE=1 SV=1;sp|P54822|PUR8_MOUSE Adenylosuccinate lyase OS=Mus musculus GN=Adsl PE=2 SV=2;tr|E9Q3T7|E9Q3T7_MOUSE Adenylosuccinate lyase OS=Mus musculus GN=Adsl PE=1 SV=1	E9Q242;P54822;E9Q3T7	E9Q242;P54822;E9Q3T7	Adsl
Cell adhesion molecule 2	-0.00390434	-0.390236	-0.0556412	-0.338585	-0.338036	-0.0503902	0.538006	0.00390434	0.320333	1.27074	1.02889	0.849829	-0.556957	0.863783	-1.92305	-0.129545	0.436544	-3.79032	-0.0605965	0.218546	1.0598	0.943872				+	cere_mut_AX_cere_mut_UP	14	14	14	40,7	40,7	40,7	47,345	0	231,72	20294000000	616	0.0340707	-0.853059	-2.73255	Cell adhesion molecule 2	tr|G3UZM4|G3UZM4_MOUSE Cell adhesion molecule 2 (Fragment) OS=Mus musculus GN=Cadm2 PE=1 SV=1;sp|Q8BLQ9|CADM2_MOUSE Cell adhesion molecule 2 OS=Mus musculus GN=Cadm2 PE=1 SV=2	G3UZM4;Q8BLQ9;D3Z0N3	G3UZM4;Q8BLQ9	Cadm2
ATP synthase subunit gamma;ATP synthase subunit gamma, mitochondrial	-0.533253	-0.709877	-0.732948	-0.71512	-0.028553	0.360304	0.59	-0.202591	-0.0343742	0.580481	0.316769	-0.13102	0.239767	0.028553	-0.476082	-0.163048	0.223927	-0.591719	0.145552	0.268433	0.278349	0.0653038				+	cere_mut_AX_cere_mut_UP	15	15	15	57,7	57,7	57,7	30,255	0	166,84	88788000000	2024	0.00366212	-0.837871	-4.60774	ATP synthase subunit gamma;ATP synthase subunit gamma, mitochondrial	tr|Q8C2Q8|Q8C2Q8_MOUSE ATP synthase subunit gamma OS=Mus musculus GN=Atp5c1 PE=1 SV=1;sp|Q91VR2|ATPG_MOUSE ATP synthase subunit gamma, mitochondrial OS=Mus musculus GN=Atp5c1 PE=1 SV=1;tr|A2AKU9|A2AKU9_MOUSE ATP synthase subunit gamma OS=Mus musculus GN=At	Q8C2Q8;Q91VR2;A2AKU9;A2AKV2;A2AKV3;A2AKV1;A2AKV0	Q8C2Q8;Q91VR2;A2AKU9;A2AKV2;A2AKV3;A2AKV1	Atp5c1
Electron transfer flavoprotein subunit alpha, mitochondrial	-0.479841	-1.3754	-0.303017	-1.29388	-0.132318	0.199461	0.448709	-0.204317	-0.0034008	0.103462	-0.0231476	-0.0443039	0.0264854	-0.403044	-1.19747	0.127504	0.188757	0.204306	0.220688	0.261093	0.348413	0.0034008				+	cere_mut_AX_cere_mut_UP	17	17	17	71,2	71,2	71,2	35,009	0	284,63	22547000000	719	0.0258654	-0.831184	-2.94245	Electron transfer flavoprotein subunit alpha, mitochondrial	sp|Q99LC5|ETFA_MOUSE Electron transfer flavoprotein subunit alpha, mitochondrial OS=Mus musculus GN=Etfa PE=1 SV=2	Q99LC5	Q99LC5	Etfa
CLIP-associating protein 2	0.0133991	-0.683933	-0.514347	-1.24308	-0.756153	1.17125	-0.00787163	0.528503	-0.015213	0.0604801	0.160269	-1.02427	-1.40484	0.0853252	-2.04853	-0.0864315	0.696596	-0.138178	0.546654	0.00787163	0.056366	0.16782				+	cere_mut_AX_cere_mut_UP	21	21	19	19,2	19,2	17,7	140,72	0	65,146	2462000000	91	0.0324766	-0.790501	-2.76874	CLIP-associating protein 2	tr|E9Q8N5|E9Q8N5_MOUSE CLIP-associating protein 2 OS=Mus musculus GN=Clasp2 PE=1 SV=1;tr|Q08EB6|Q08EB6_MOUSE CLIP associating protein 2 OS=Mus musculus GN=Clasp2 PE=1 SV=1;tr|F7DCH5|F7DCH5_MOUSE CLIP-associating protein 2 OS=Mus musculus GN=Clasp2 PE=1 SV=	E9Q8N5;Q08EB6;F7DCH5;Q8BRT1	E9Q8N5;Q08EB6;F7DCH5;Q8BRT1	Clasp2
NADH dehydrogenase [ubiquinone] flavoprotein 1, mitochondrial	-0.3042	-0.381852	-0.767169	-0.858426	-0.0956163	0.4085	0.839824	0.147956	-0.0106592	0.363227	0.220527	-0.000498772	0.128722	-0.548854	-0.576222	0.000498772	0.364224	-0.254634	-0.186215	0.180585	0.285886	0.458478				+	cere_mut_AX_cere_mut_UP	26	26	26	73,8	73,8	73,8	49,913	0	305,54	27926000000	866	0.00302703	-0.758174	-4.79148	NADH dehydrogenase [ubiquinone] flavoprotein 1, mitochondrial	tr|D3YUM1|D3YUM1_MOUSE NADH dehydrogenase [ubiquinone] flavoprotein 1, mitochondrial OS=Mus musculus GN=Ndufv1 PE=1 SV=1;sp|Q91YT0|NDUV1_MOUSE NADH dehydrogenase [ubiquinone] flavoprotein 1, mitochondrial OS=Mus musculus GN=Ndufv1 PE=1 SV=1;tr|D3Z1U9|D3Z1U	D3YUM1;Q91YT0;D3Z1U9;D3Z0K1;D3YXX5;D6RG60	D3YUM1;Q91YT0;D3Z1U9	Ndufv1
NADH dehydrogenase [ubiquinone] 1 alpha subcomplex subunit 9, mitochondrial	-0.70697	-0.144663	-0.606283	-1.34034	-0.301661	0.246309	0.432299	-0.261642	-0.176943	0.528833	0.123022	0.0997372	0.427004	-0.0793686	0.358267	-0.279364	-0.0593681	0.0593681	-0.297256	0.195242	0.315668	0.160397				+	cere_mut_AX_cere_mut_UP	18	18	18	58,9	58,9	58,9	42,525	0	208,84	14995000000	518	0.0481337	-0.752881	-2.47495	NADH dehydrogenase [ubiquinone] 1 alpha subcomplex subunit 9, mitochondrial	sp|Q9DC69|NDUA9_MOUSE NADH dehydrogenase [ubiquinone] 1 alpha subcomplex subunit 9, mitochondrial OS=Mus musculus GN=Ndufa9 PE=1 SV=2	Q9DC69	Q9DC69	Ndufa9
Succinyl-CoA ligase [ADP-forming] subunit beta, mitochondrial	-0.0730391	-0.492257	-0.590466	-1.19188	-0.123603	0.495711	0.310811	-0.28736	0.283397	0.579129	0.0362444	-0.0217295	-0.102874	-0.226413	-0.705842	0.0217295	0.409286	-0.331742	0.341846	0.520686	0.465465	0.209563				+	cere_mut_AX_cere_mut_UP	20	20	20	49,7	49,7	49,7	50,113	0	126,69	14232000000	493	0.0461125	-0.739764	-2.50664	Succinyl-CoA ligase [ADP-forming] subunit beta, mitochondrial	sp|Q9Z2I9|SUCB1_MOUSE Succinyl-CoA ligase [ADP-forming] subunit beta, mitochondrial OS=Mus musculus GN=Sucla2 PE=1 SV=2	Q9Z2I9	Q9Z2I9	Sucla2
Calcium-binding mitochondrial carrier protein Aralar1	-0.122764	-0.518903	-0.297301	-0.830722	-0.282687	0.439773	0.311034	0.0237226	0.0983515	0.473435	0.547175	-0.0438662	0.399434	-0.0237226	-0.437949	-0.268794	0.0451612	-0.58495	0.0694113	-0.160537	0.461946	0.327659				+	cere_mut_AX_cere_mut_UP	35	35	32	70,5	70,5	66,2	74,569	0	323,31	58434000000	2122	0.011185	-0.728094	-3.61342	Calcium-binding mitochondrial carrier protein Aralar1	sp|Q8BH59|CMC1_MOUSE Calcium-binding mitochondrial carrier protein Aralar1 OS=Mus musculus GN=Slc25a12 PE=1 SV=1	Q8BH59;V9GXX9	Q8BH59	Slc25a12
Sodium/potassium-transporting ATPase subunit alpha-3	-0.349936	-0.275159	-0.498229	-0.466596	-0.0290117	0.676276	0.667354	-0.064702	0.552787	0.108619	0.575133	-0.489606	0.0805082	-0.325809	-0.53254	0.0290117	0.598144	-0.0957136	-0.0788469	0.538177	0.173945	0.860236				+	cere_mut_AX_cere_mut_UP	58	58	38	61	61	40,6	111,69	0	323,31	536800000000	9655	0.00639546	-0.690439	-4.09469	Sodium/potassium-transporting ATPase subunit alpha-3	sp|Q6PIC6|AT1A3_MOUSE Sodium/potassium-transporting ATPase subunit alpha-3 OS=Mus musculus GN=Atp1a3 PE=1 SV=1;tr|Q8VCE0|Q8VCE0_MOUSE ATPase, Na+/K+ transporting, alpha 3 polypeptide OS=Mus musculus GN=Atp1a3 PE=1 SV=1	Q6PIC6;Q8VCE0;Q91WH7;E9QNX7;Q64436	Q6PIC6;Q8VCE0	Atp1a3
ADP/ATP translocase 2;ADP/ATP translocase 2, N-terminally processed	-0.358736	-0.2605	-0.699289	-0.0359402	-0.315084	0.237135	0.496414	-0.110651	0.424637	0.53837	0.478584	-0.0789814	0.466747	-0.236851	-0.28371	-0.524248	0.313261	0.0515747	-0.115791	0.0359402	0.667757	0.412533				+	cere_mut_AX_cere_mut_UP	25	12	12	74,5	35,9	35,9	32,931	0	207,89	73082000000	1545	0.0164178	-0.671351	-3.29951	ADP/ATP translocase 2;ADP/ATP translocase 2, N-terminally processed	sp|P51881|ADT2_MOUSE ADP/ATP translocase 2 OS=Mus musculus GN=Slc25a5 PE=1 SV=3	P51881;Q3V132	P51881	Slc25a5
Tubulin-folding cofactor B	-0.789077	0.0199366	0.33777	-0.15454	0.618686	-0.96901	0.140479	0.561984	0.696259	0.460523	0.369809	-0.632634	-1.06769	-0.362721	-0.0581083	-0.897779	-0.705173	0.370376	-0.0199366	0.982236	0.0920343	-1.12783				+	cere_mut_AX_cere_mut_UP	4	4	4	19,7	19,7	19,7	27,385	0	7,2201	1630900000	67	0.0354199	-0.668622	-2.70331	Tubulin-folding cofactor B	sp|Q9D1E6|TBCB_MOUSE Tubulin-folding cofactor B OS=Mus musculus GN=Tbcb PE=1 SV=2	Q9D1E6	Q9D1E6	Tbcb
Calcium-transporting ATPase;Plasma membrane calcium-transporting ATPase 2	-0.121408	-0.40925	-0.623678	-0.528807	-0.354326	0.585442	0.364962	-0.0898533	0.576715	0.184074	0.258984	-0.492067	0.0898533	-0.33116	-0.78701	-0.194895	0.440592	-0.587811	0.106243	0.591923	0.252832	0.445959				+	cere_mut_AX_cere_mut_UP	36	36	2	35,1	35,1	2,9	136,78	0	323,31	31956000000	1345	0.00973404	-0.653266	-3.73023	Calcium-transporting ATPase;Plasma membrane calcium-transporting ATPase 2	tr|F8WHB1|F8WHB1_MOUSE Calcium-transporting ATPase OS=Mus musculus GN=Atp2b2 PE=1 SV=1;sp|Q9R0K7|AT2B2_MOUSE Plasma membrane calcium-transporting ATPase 2 OS=Mus musculus GN=Atp2b2 PE=1 SV=2	F8WHB1;Q9R0K7	F8WHB1;Q9R0K7	Atp2b2
T-complex protein 1 subunit epsilon	-0.284733	-0.639933	-0.946592	-0.707182	0.0847397	0.13772	-0.10095	-0.337851	0.419142	0.225903	-0.283655	-0.409	0.115847	-0.0718384	-0.859484	0.182056	0.104292	0.58423	0.204031	0.339312	0.0718384	-0.43639				+	cere_mut_AX_cere_mut_UP	30	30	30	66,4	66,4	66,4	59,623	0	323,31	39423000000	1224	0.0309999	-0.650495	-2.80401	T-complex protein 1 subunit epsilon	sp|P80316|TCPE_MOUSE T-complex protein 1 subunit epsilon OS=Mus musculus GN=Cct5 PE=1 SV=1	P80316;E0CZA1	P80316	Cct5
ATP synthase subunit O, mitochondrial	-0.505851	-0.0477571	-0.683305	-0.517648	0.110238	-0.0641146	0.2503	0.132878	-0.107774	0.532508	0.164399	0.30136	0.574849	0.054162	-0.0498648	-0.277055	0.0474596	-0.498139	-0.0246515	0.0246515	-0.13445	0.260991				+	cere_mut_AX_cere_mut_UP	13	13	13	62,9	62,9	62,9	23,363	0	285,78	97498000000	2175	0.0172576	-0.619143	-3.25959	ATP synthase subunit O, mitochondrial	sp|Q9DB20|ATPO_MOUSE ATP synthase subunit O, mitochondrial OS=Mus musculus GN=Atp5o PE=1 SV=1	Q9DB20;F6XVM5;F7D3P8	Q9DB20	Atp5o
Mitochondrial glutamate carrier 1	0.00117016	-0.0745859	-0.291713	-0.502454	-0.336995	0.292216	0.26588	-0.00117016	0.138158	0.85036	0.612721	0.0757475	-0.420791	-0.0538778	-0.422019	-0.445481	0.220166	-0.780677	0.378713	-0.0994902	0.609719	0.357509				+	cere_mut_AX_cere_mut_UP	13	13	10	60,1	60,1	51,1	34,67	0	141,82	14040000000	558	0.036194	-0.616913	-2.68706	Mitochondrial glutamate carrier 1	sp|Q9D6M3|GHC1_MOUSE Mitochondrial glutamate carrier 1 OS=Mus musculus GN=Slc25a22 PE=1 SV=1;tr|E9PV90|E9PV90_MOUSE Mitochondrial glutamate carrier 1 (Fragment) OS=Mus musculus GN=Slc25a22 PE=1 SV=1;tr|E9PY45|E9PY45_MOUSE Mitochondrial glutamate carrier 1	Q9D6M3;E9PV90;E9PY45;E9Q6M6;V9GWS2;Q80X52;E9Q579;V9GWV4	Q9D6M3;E9PV90;E9PY45;E9Q6M6	Slc25a22
ADP/ATP translocase 1	-0.173631	0.032485	-0.486371	-0.361875	-0.278684	0.302098	0.286338	0.155398	0.0402155	0.321727	0.270566	-0.167132	0.509166	-0.208257	-0.325677	-0.36723	0.0854158	-0.417903	-0.032485	-0.0340357	0.228339	0.48832				+	cere_mut_AX_cere_mut_UP	29	29	16	79,9	79,9	44,3	32,904	0	323,31	400400000000	6463	0.0139567	-0.444324	-3.43085	ADP/ATP translocase 1	sp|P48962|ADT1_MOUSE ADP/ATP translocase 1 OS=Mus musculus GN=Slc25a4 PE=1 SV=4	P48962	P48962	Slc25a4
Sodium/potassium-transporting ATPase subunit beta-1	-0.488147	-0.16607	-0.346505	-0.08393	0.0465517	0.395566	0.609601	-0.169124	0.255036	0.108865	0.437345	-0.0823336	-0.0465517	-0.115739	-0.378316	0.0807791	0.460219	-0.120442	-0.0532579	0.271214	0.124621	0.643804				+	cere_mut_AX_cere_mut_UP	16	16	16	44,4	44,4	44,4	35,194	0	229,95	138460000000	2390	0.0340064	-0.429193	-2.73397	Sodium/potassium-transporting ATPase subunit beta-1	sp|P14094|AT1B1_MOUSE Sodium/potassium-transporting ATPase subunit beta-1 OS=Mus musculus GN=Atp1b1 PE=1 SV=1	P14094;A0A0A6YX05	P14094	Atp1b1
Cytochrome c oxidase subunit 6B1	-0.414483	-0.763177	-0.10138	-0.314248	0.609323	0.291425	0.997403	0.0194693	-0.0720205	-0.0212469	0.0885725	0.336144	1.41883	0.413611	0.468535	0.0248384	0.344756	-0.287267	-0.506495	-0.276261	-0.0812597	-0.0194693				+	cere_mut_AX_cere_mut_UP	7	7	7	70,9	70,9	70,9	10,071	0	42,69	21939000000	523	0.0300211	-0.402016	-2.82839	Cytochrome c oxidase subunit 6B1	sp|P56391|CX6B1_MOUSE Cytochrome c oxidase subunit 6B1 OS=Mus musculus GN=Cox6b1 PE=1 SV=2	P56391	P56391	Cox6b1
Cytochrome b-c1 complex subunit 1, mitochondrial	-0.223887	-0.120299	-0.192712	-0.357284	0.0869722	0.245231	0.868657	0.162234	-0.230676	0.421401	0.323062	0.290164	0.082305	-0.108901	-0.117951	-0.035985	0.185321	-0.309625	0.035985	-0.0388842	-0.0728064	0.393973				+	cere_mut_AX_cere_mut_UP	22	22	21	56,7	56,7	55,2	52,851	0	323,31	111490000000	2534	0.0414889	-0.392551	-2.58501	Cytochrome b-c1 complex subunit 1, mitochondrial	sp|Q9CZ13|QCR1_MOUSE Cytochrome b-c1 complex subunit 1, mitochondrial OS=Mus musculus GN=Uqcrc1 PE=1 SV=2	Q9CZ13;A0A0A6YW82;A0A0A6YWX6	Q9CZ13	Uqcrc1
Syntaxin-1B	0.100727	-0.0206566	0.00139809	-0.00139809	-0.202478	0.358387	0.339251	-0.132513	-0.0966854	-0.204906	-0.026022	0.307367	0.192413	0.126146	0.0948181	-0.115482	0.333168	-0.557741	-0.229181	-0.172047	0.0779381	0.0161839				+	cere_mut_AX_cere_mut_UP	20	20	18	67,7	67,7	62,2	33,244	0	323,31	59876000000	1559	0.0265281	0.135049	2.92298	Syntaxin-1B	sp|P61264|STX1B_MOUSE Syntaxin-1B OS=Mus musculus GN=Stx1b PE=1 SV=1	P61264	P61264	Stx1b
Dihydrolipoyl dehydrogenase, mitochondrial	0.135083	0.186851	0.355407	0.14174	-0.387673	-0.324193	0.353332	0.0217314	-0.380334	-0.00788784	-0.0933619	0.668149	0.691106	-0.314298	0.435725	-0.244374	-0.491372	-0.162787	0.0360079	0.00788784	-0.137252	-0.107087				+	cere_mut_AX_cere_mut_UP	20	20	20	51,5	51,5	51,5	54,272	0	323,31	53808000000	1669	0.0228492	0.319733	3.03842	Dihydrolipoyl dehydrogenase, mitochondrial	sp|O08749|DLDH_MOUSE Dihydrolipoyl dehydrogenase, mitochondrial OS=Mus musculus GN=Dld PE=1 SV=2	O08749	O08749	Dld
Citrate synthase, mitochondrial	0.268422	0.177888	0.188397	0.00525379	-0.428327	-0.249059	0.160466	-0.184491	-0.395862	0.132146	-0.30902	0.971503	1.00676	-0.119882	0.972819	-0.38815	-0.28441	-0.38524	0.0221014	-0.00525379	0.0489473	-0.170693				+	cere_mut_AX_cere_mut_UP	25	25	16	67,2	67,2	45,5	51,736	0	323,31	171070000000	3366	0.0344169	0.349297	2.72493	Citrate synthase, mitochondrial	sp|Q9CZU6|CISY_MOUSE Citrate synthase, mitochondrial OS=Mus musculus GN=Cs PE=1 SV=1	Q9CZU6	Q9CZU6	Cs
Malate dehydrogenase, mitochondrial	0.385101	0.193203	0.248604	0.312256	-0.425026	-0.389709	0.394085	-0.183037	-0.705584	0.0506401	-0.341812	1.03848	0.885071	-0.113579	0.992729	-0.24453	-0.243824	-0.617613	-0.0506401	-0.213932	0.138332	0.108303				+	cere_mut_AX_cere_mut_UP	21	21	21	64,8	64,8	64,8	35,611	0	323,31	647320000000	7677	0.0123368	0.579739	3.53207	Malate dehydrogenase, mitochondrial	sp|P08249|MDHM_MOUSE Malate dehydrogenase, mitochondrial OS=Mus musculus GN=Mdh2 PE=1 SV=3	P08249	P08249	Mdh2
Synaptotagmin-1	0.564979	0.097888	0.595969	0.935128	-0.26089	-0.0141973	0.266938	-0.234441	0.00580502	-0.264976	0.028779	0.292581	0.400636	1.39055	0.466798	-0.782491	-0.00580502	-1.08195	-0.361749	-0.88638	-0.0744524	-0.0513506				+	cere_mut_AX_cere_mut_UP	22	22	13	48,9	48,9	39,7	47,417	0	223,54	67723000000	2012	0.0124669	0.664699	3.52341	Synaptotagmin-1	sp|P46096|SYT1_MOUSE Synaptotagmin-1 OS=Mus musculus GN=Syt1 PE=1 SV=1	P46096;D3Z7R4	P46096	Syt1
Dynein light chain 2, cytoplasmic	0.582816	0.207603	-0.0754938	0.832358	0.719626	-0.325313	0.492585	-0.0695581	-0.241738	-0.15068	-0.995891	1.42416	0.0695581	0.528825	0.507527	0.391669	-0.171762	-0.089097	0.441506	-0.253858	-0.29621	-0.490817				+	cere_mut_AX_cere_mut_UP	8	8	3	84,3	84,3	38,2	10,35	0	64,781	22509000000	569	0.0426011	0.751287	2.56534	Dynein light chain 2, cytoplasmic	sp|Q9D0M5|DYL2_MOUSE Dynein light chain 2, cytoplasmic OS=Mus musculus GN=Dynll2 PE=1 SV=1	Q9D0M5;D6RIN4	Q9D0M5	Dynll2
Profilin-1;Profilin	0.306648	-0.033432	0.998575	0.532387	0.033432	-0.0984516	-0.190304	-0.114599	-0.0574226	-0.43895	-0.603346	0.959322	-0.20768	0.477606	0.466433	0.624043	-0.195162	0.565702	0.332489	0.314209	-0.184753	-0.546946				+	cere_mut_AX_cere_mut_UP	10	10	10	81,4	81,4	81,4	14,957	0	100,47	23650000000	860	0.0244495	0.754624	2.9859	Profilin-1;Profilin	sp|P62962|PROF1_MOUSE Profilin-1 OS=Mus musculus GN=Pfn1 PE=1 SV=2;tr|Q5SX49|Q5SX49_MOUSE Profilin OS=Mus musculus GN=Pfn1 PE=1 SV=1	P62962;Q5SX49;CON__P02584;J3QMC2	P62962;Q5SX49	Pfn1
Synaptosomal-associated protein 25	0.268752	0.611543	0.703204	0.901168	-0.645829	0.233693	-0.0466127	-0.27522	-0.119189	-0.347285	-0.479318	0.856505	1.01757	0.253688	1.08374	-0.670217	0.181979	-0.66323	-0.237163	-0.206492	0.0466127	-0.188012				+	cere_mut_AX_cere_mut_UP	20	20	20	79,1	79,1	79,1	23,315	0	323,31	40024000000	1469	0.000886144	0.92642	6.09752	Synaptosomal-associated protein 25	sp|P60879|SNP25_MOUSE Synaptosomal-associated protein 25 OS=Mus musculus GN=Snap25 PE=1 SV=1	P60879;B0R029;E9Q8A1;B0R030;Q9D3L3;O09044	P60879	Snap25
Actin-related protein 2/3 complex subunit 4	0.742347	1.35901	0.666629	0.363116	-0.938775	-0.54036	-0.127564	-0.686933	-0.0645247	-0.00442219	0.00442219	0.386514	0.169736	0.142964	0.72429	-0.464694	-0.554257	0.140014	-0.326501	-0.391295	0.192996	-0.267798				+	cere_mut_AX_cere_mut_UP	10	10	10	73,2	73,2	73,2	19,667	0	150,83	13491000000	470	0.0109707	0.970641	3.62958	Actin-related protein 2/3 complex subunit 4	sp|P59999|ARPC4_MOUSE Actin-related protein 2/3 complex subunit 4 OS=Mus musculus GN=Arpc4 PE=1 SV=3;tr|E9PWA7|E9PWA7_MOUSE Actin-related protein 2/3 complex subunit 4 OS=Mus musculus GN=Arpc4 PE=1 SV=1	P59999;E9PWA7	P59999;E9PWA7	Arpc4
V-type proton ATPase subunit a;V-type proton ATPase 116 kDa subunit a isoform 1	0.666249	1.10872	1.16248	0.45752	-0.493155	0.0727282	0.0131712	-0.287295	-0.0955534	-0.106986	-0.188121	0.491237	0.895301	0.738208	0.578919	-0.191512	0.0492067	-0.324721	-0.289025	-0.421697	-0.0131712	-0.0254068				+	cere_mut_AX_cere_mut_UP	28	28	28	39,1	39,1	39,1	96,426	0	323,31	43045000000	1643	0.00120169	1.01823	5.75252	V-type proton ATPase subunit a;V-type proton ATPase 116 kDa subunit a isoform 1	tr|K3W4T3|K3W4T3_MOUSE V-type proton ATPase subunit a OS=Mus musculus GN=Atp6v0a1 PE=1 SV=1;sp|Q9Z1G4|VPP1_MOUSE V-type proton ATPase 116 kDa subunit a isoform 1 OS=Mus musculus GN=Atp6v0a1 PE=1 SV=3	K3W4T3;Q9Z1G4;A2A599;P15920	K3W4T3;Q9Z1G4	Atp6v0a1
Synaptophysin	0.311584	0.559314	1.08326	0.351346	-0.568229	-0.00207996	0.0939188	-0.4999	-0.542132	-0.028924	-0.706796	0.879197	1.34896	1.13236	0.540713	-0.426545	0.15772	-0.651015	-0.187427	-0.705913	0.00207996	-0.70481				+	cere_mut_AX_cere_mut_UP	7	7	7	33,8	33,8	33,8	34,024	0	151,28	32716000000	481	0.00433909	1.02081	4.44786	Synaptophysin	sp|Q62277|SYPH_MOUSE Synaptophysin OS=Mus musculus GN=Syp PE=1 SV=2	Q62277;F6VR28	Q62277	Syp
EGF-like repeat and discoidin I-like domain-containing protein 3	0.146788	1.05583	0.880255	1.25344	-0.132826	-0.104212	0.62286	-1.25546	-0.84421	-0.261196	0.524446	0.0554886	0.402943	1.14293	1.38186	-0.436687	-0.366529	0.0091095	-0.91486	-0.120733	-0.391542	-0.0091095				+	cere_mut_AX_cere_mut_UP	14	14	14	28,3	28,3	28,3	52,695	0	45,742	7739000000	262	0.0295777	1.29318	2.83972	EGF-like repeat and discoidin I-like domain-containing protein 3	tr|Q8C4U8|Q8C4U8_MOUSE EGF-like repeat and discoidin I-like domain-containing protein 3 OS=Mus musculus GN=Edil3 PE=1 SV=1;sp|O35474|EDIL3_MOUSE EGF-like repeat and discoidin I-like domain-containing protein 3 OS=Mus musculus GN=Edil3 PE=1 SV=2;tr|Q8C8K0|Q	Q8C4U8;O35474;Q8C8K0	Q8C4U8;O35474;Q8C8K0	Edil3
NADH dehydrogenase [ubiquinone] 1 beta subcomplex subunit 11, mitochondrial	0.778223	0.918106	-0.183048	1.5881	-1.97422	-1.27972	-2.09459	-0.685642	-1.28229	-0.682142	-0.867716	0.425039	1.74266	1.24224	0.91614	-0.960266	0.183048	-0.271532	-0.427027	1.40333	1.20988	1.71043				+	cere_mut_AX_cere_mut_UP	3	3	3	33,8	33,8	33,8	17,444	0	6,6918	1722400000	89	0.00551345	1.65479	4.22781	NADH dehydrogenase [ubiquinone] 1 beta subcomplex subunit 11, mitochondrial	sp|O09111|NDUBB_MOUSE NADH dehydrogenase [ubiquinone] 1 beta subcomplex subunit 11, mitochondrial OS=Mus musculus GN=Ndufb11 PE=1 SV=2	O09111	O09111	Ndufb11
Synaptoporin	0.622258	-1.6071	-0.00706196	1.17969	-1.41921	0.70136	0.364104	-2.09468	-0.681102	-1.94509	-1.9695	-2.56389	0.234962	2.19822	0.681783	0.201835	1.413	0.00706196	-1.66541	-1.61869	-1.79627	1.27735				+	cere_mut_AX_cere_mut_UP	3	3	3	10,6	10,6	10,6	29,228	0	27,753	856070000	23	0.0465203	1.71954	2.50013	Synaptoporin	sp|Q8BGN8|SYNPR_MOUSE Synaptoporin OS=Mus musculus GN=Synpr PE=1 SV=1;tr|D3Z5Q8|D3Z5Q8_MOUSE Synaptoporin (Fragment) OS=Mus musculus GN=Synpr PE=1 SV=1	Q8BGN8;D3Z5Q8	Q8BGN8;D3Z5Q8	Synpr
Vesicle-associated membrane protein 2;Vesicle-associated membrane protein 3	1.30423	2.91606	1.17858	1.93494	-0.269658	0.0268946	-0.36461	-0.294177	-0.252114	0.201428	-0.42986	1.57119	1.11613	1.48626	1.28509	-0.444152	-0.138932	-0.80318	-0.0268946	-0.504487	0.243739	-0.619618				+	cere_mut_AX_cere_mut_UP	7	7	5	48,5	48,5	42,9	17,862	0	323,31	65636000000	1214	0.00292021	2.02713	4.82665	Vesicle-associated membrane protein 2;Vesicle-associated membrane protein 3	tr|B0QZN5|B0QZN5_MOUSE Vesicle-associated membrane protein 2 OS=Mus musculus GN=Vamp2 PE=1 SV=1;sp|P63044|VAMP2_MOUSE Vesicle-associated membrane protein 2 OS=Mus musculus GN=Vamp2 PE=1 SV=2;sp|P63024|VAMP3_MOUSE Vesicle-associated membrane protein 3 OS=Mu	B0QZN5;P63044;P63024	B0QZN5;P63044;P63024	Vamp2;Vamp3
Synaptogyrin-3	0.716829	0.381733	1.14302	0.905964	-2.56788	-0.0887871	0.0499287	-0.478577	-0.794256	-3.78094	-0.341986	0.439177	0.80032	0.748476	0.306755	-1.02256	0.0157337	-0.525024	-0.0157337	-2.34105	-0.171553	0.0464554				+	cere_mut_AX_cere_mut_UP	5	5	5	29,3	29,3	29,3	24,561	0	26,451	5189300000	238	0.0424756	2.13583	2.56754	Synaptogyrin-3	sp|Q8R191|SNG3_MOUSE Synaptogyrin-3 OS=Mus musculus GN=Syngr3 PE=1 SV=1	Q8R191	Q8R191	Syngr3
Agrin;Agrin N-terminal 110 kDa subunit;Agrin C-terminal 110 kDa subunit;Agrin C-terminal 90 kDa fragment;Agrin C-terminal 22 kDa fragment	0.586345	0.775029	1.32567	1.22589	-3.66047	0.538524	0.152614	-2.85257	-0.862988	-1.56339	-0.152614	0.169152	0.861121	0.683198	1.38139	-0.825528	0.542907	-0.587016	-1.01985	-0.662507	-0.668342	-0.616759				+	cere_mut_AX_cere_mut_UP	18	18	18	13,5	13,5	13,5	216,65	0	153,03	3805100000	194	0.00817332	2.33613	3.87972	Agrin;Agrin N-terminal 110 kDa subunit;Agrin C-terminal 110 kDa subunit;Agrin C-terminal 90 kDa fragment;Agrin C-terminal 22 kDa fragment	tr|M0QWP1|M0QWP1_MOUSE Agrin OS=Mus musculus GN=Agrn PE=1 SV=1;tr|Z4YK85|Z4YK85_MOUSE Agrin OS=Mus musculus GN=Agrn PE=1 SV=1;sp|A2ASQ1|AGRIN_MOUSE Agrin OS=Mus musculus GN=Agrn PE=1 SV=1;tr|Z4YJS5|Z4YJS5_MOUSE Agrin OS=Mus musculus GN=Agrn PE=1 SV=1	M0QWP1;Z4YK85;A2ASQ1;Z4YJS5	M0QWP1;Z4YK85;A2ASQ1;Z4YJS5	Agrn
Glypican-1;Secreted glypican-1	0.294257	1.72202	1.93407	1.54709	-1.85454	-0.342982	0.671891	-1.44575	-1.40255	-2.78375	0.504519	0.0833979	0.797702	0.613231	1.69453	-1.77118	-0.0833979	-0.830949	-1.11199	-2.08821	-1.08497	0.287955				+	cere_mut_AX_cere_mut_UP	16	16	16	38,8	38,8	38,8	61,359	0	130,81	11930000000	368	0.013655	2.65624	3.44868	Glypican-1;Secreted glypican-1	sp|Q9QZF2|GPC1_MOUSE Glypican-1 OS=Mus musculus GN=Gpc1 PE=1 SV=1	Q9QZF2	Q9QZF2	Gpc1
Testican-1	1.54849	2.10394	3.19658	2.22704	-0.663935	-0.422012	0.446207	-0.501715	-1.43847	-0.642242	0.815134	0.48213	0.38274	2.37965	2.12909	-0.868553	-0.0683575	-1.49693	-0.408018	-1.02897	-1.28404	0.0683575				+	cere_mut_AX_cere_mut_UP	10	10	8	28,7	28,7	24	49,609	0	44,771	4097800000	205	0.00339458	2.71084	4.68038	Testican-1	tr|Q6DIC9|Q6DIC9_MOUSE Sparc/osteonectin, cwcv and kazal-like domains proteoglycan 1 OS=Mus musculus GN=Spock1 PE=1 SV=1;tr|Q8BKQ3|Q8BKQ3_MOUSE Testican-1 OS=Mus musculus GN=Spock1 PE=1 SV=1;sp|Q62288|TICN1_MOUSE Testican-1 OS=Mus musculus GN=Spock1 PE=2 S	Q6DIC9;Q8BKQ3;Q62288;A0A087WPP6;Q8BM07	Q6DIC9;Q8BKQ3;Q62288;A0A087WPP6;Q8BM07	Spock1
Glypican-4;Secreted glypican-4	1.09838	2.24084	2.09066	0.479006	-1.49391	-0.0525417	0.488388	-1.19608	-1.87721	-2.17712	-0.0374336	0.444475	0.386068	1.66487	1.10488	-1.0854	0.216064	-0.267502	-2.32179	-1.09917	-2.45941	0.0374336				+	cere_mut_AX_cere_mut_UP	11	11	10	26,8	26,8	23,7	62,586	0	41,53	4018700000	150	0.00445331	2.79919	4.42367	Glypican-4;Secreted glypican-4	sp|P51655|GPC4_MOUSE Glypican-4 OS=Mus musculus GN=Gpc4 PE=2 SV=2	P51655	P51655	Gpc4
Neurexin-1	1.64117	2.08884	3.88261	1.72065	-0.919607	-0.545851	0.25794	-0.25794	-1.44765	-2.49067	0.504042	0.526661	0.986515	2.19152	2.05108	-1.20442	-3.57015	-2.70287	-0.58497	-2.26274	-1.32957	0.503187				+	cere_mut_AX_cere_mut_UP	20	20	15	16,2	16,2	12,9	166,17	0	68,683	5045000000	176	0.00833112	3.25637	3.86322	Neurexin-1	sp|Q9CS84|NRX1A_MOUSE Neurexin-1 OS=Mus musculus GN=Nrxn1 PE=1 SV=3;tr|E0CZA5|E0CZA5_MOUSE Neurexin-1 OS=Mus musculus GN=Nrxn1 PE=1 SV=1;tr|E0CY11|E0CY11_MOUSE Neurexin-1 OS=Mus musculus GN=Nrxn1 PE=1 SV=2	Q9CS84;E0CZA5;E0CY11;H3BK93;H3BK41	Q9CS84;E0CZA5;E0CY11	Nrxn1

## Sheet: cerebellar WT RAW
Protein names	LFQ intensity cere_mut_ax_02	LFQ intensity cere_mut_AX_12	LFQ intensity cere_mut_AX_25	LFQ intensity cere_mut_AX_7	LFQ intensity cere_mut_N_02	LFQ intensity cere_mut_N_25	LFQ intensity cere_mut_N_7	LFQ intensity cere_mut_up_02	LFQ intensity cere_mut_UP_12	LFQ intensity cere_mut_UP_25	LFQ intensity cere_mut_UP_7	LFQ intensity cere_WT_AX_02	LFQ intensity cere_wt_ax_12	LFQ intensity cere_WT_AX_25	LFQ intensity cere_WT_AX_7	LFQ intensity cere_wt_n_02	LFQ intensity cere_WT_N_25	LFQ intensity cere_WT_N12	LFQ intensity cere_wt_up_02	LFQ intensity cere_wt_up_12	LFQ intensity cere_wt_up_25	LFQ intensity cere_wt_up_7	Only identified by site	Reverse	Potential contaminant	Student's T-test Significant cere_WT_AX_cere_wt_up	Student's T-test significant	Peptides	Razor + unique peptides	Unique peptides	Sequence coverage [%]	Unique + razor sequence coverage [%]	Unique sequence coverage [%]	Mol. weight [kDa]	Q-value	Score	Intensity	MS/MS Count	Student's T-test p-value cere_WT_AX_cere_wt_up	Student's T-test Difference cere_WT_AX_cere_wt_up	Student's T-test Test statistic cere_WT_AX_cere_wt_up	Protein names	Fasta headers	Protein IDs	Majority protein IDs	Gene names
Histone H1.2	-4.34854	-4.63764	-1.77078	-3.95367	0.913545	1.59711	1.49213	0.620463	-0.0948439	0.521522	1.74573	-4.29383	-7.53405	-2.17425	-3.69085	0.681096	1.51973	-1.995	0.0948439	-0.383933	0.848531	1.64691				+	cere_WT_AX_cere_wt_up	11	11	3	36,8	36,8	14,6	21,266	0	58,548	94107000000	935	0.00635123	-4.97483	-4.10086	Histone H1.2	sp|P15864|H12_MOUSE Histone H1.2 OS=Mus musculus GN=Hist1h1c PE=1 SV=2	P15864	P15864	Hist1h1c
Matrin-3	-5.05367	-4.23458	-3.11768	-2.5616	0.41526	0.866207	-0.521235	0.198147	0.494396	0.20962	0.368359	-4.69779	-4.72158	-5.81491	-3.7327	-0.0451775	0.747559	0.188774	-0.203636	0.580828	0.0451775	0.32365				+	cere_WT_AX_cere_wt_up	27	27	27	44,6	44,6	44,6	94,629	0	323,31	30673000000	698	3.81463e-05	-4.92825	-10.7572	Matrin-3	sp|Q8K310|MATR3_MOUSE Matrin-3 OS=Mus musculus GN=Matr3 PE=1 SV=1;tr|A0A087WSU2|A0A087WSU2_MOUSE Matrin-3 (Fragment) OS=Mus musculus GN=Matr3 PE=1 SV=3	Q8K310;A0A087WSU2;A0A087WSP7;A0A087WQZ1;A0A087WQD6;A0A087WNP3;A0A087WPU5;A0A087WPQ5;A0A087WQ54;A0A087WNW7;A0A087WQP4	Q8K310;A0A087WSU2	Matr3
Splicing factor, proline- and glutamine-rich	-4.92495	-1.91026	-3.74532	-5.39958	0.172058	0.761276	0.0589409	0.0323639	0.14715	-0.0194798	0.527172	-5.91333	-3.52374	-3.99187	-5.15247	0.312059	0.838888	0.00617599	-0.512598	-0.00617599	0.343491	0.211658				+	cere_WT_AX_cere_wt_up	25	25	24	42,3	42,3	41,2	75,441	0	318,27	36375000000	997	0.000191629	-4.65445	-8.0868	Splicing factor, proline- and glutamine-rich	sp|Q8VIJ6|SFPQ_MOUSE Splicing factor, proline- and glutamine-rich OS=Mus musculus GN=Sfpq PE=1 SV=1	Q8VIJ6	Q8VIJ6	Sfpq
Striatin-4	0.23754	-4.636	-2.27852	-2.979	0.884625	-0.187881	0.203876	1.06514	0.12346	-3.59217	0.5188	-4.13059	-5.06604	-3.49361	-2.70485	0.135484	-2.84708	0.0319147	0.836619	0.367833	-0.0319147	0.609738				+	cere_WT_AX_cere_wt_up	8	8	7	17,2	17,2	15,9	81,644	0	20,301	10903000000	93	0.00019572	-4.29434	-8.05611	Striatin-4	sp|P58404|STRN4_MOUSE Striatin-4 OS=Mus musculus GN=Strn4 PE=1 SV=2;tr|V9GXE7|V9GXE7_MOUSE Striatin-4 (Fragment) OS=Mus musculus GN=Strn4 PE=1 SV=1	P58404;V9GXE7;V9GXT1;V9GX64	P58404;V9GXE7	Strn4
ATP-dependent RNA helicase A	-3.65742	-3.26549	-2.57749	-2.83328	0.0438423	1.52822	-0.00930405	-0.403666	1.85366	-0.149794	1.1795	-4.88166	-3.70678	-1.48019	-3.75423	0.0962429	1.53864	1.31096	0.00930405	1.70469	0.586147	0.791414				+	cere_WT_AX_cere_wt_up	44	44	44	34,9	34,9	34,9	149,62	0	323,31	25658000000	853	0.00179112	-4.2286	-5.32237	ATP-dependent RNA helicase A	tr|A0A087WPL5|A0A087WPL5_MOUSE ATP-dependent RNA helicase A OS=Mus musculus GN=Dhx9 PE=1 SV=1;tr|E9QNN1|E9QNN1_MOUSE ATP-dependent RNA helicase A OS=Mus musculus GN=Dhx9 PE=1 SV=1;sp|O70133|DHX9_MOUSE ATP-dependent RNA helicase A OS=Mus musculus GN=Dhx9 PE	A0A087WPL5;E9QNN1;O70133;Q3UR42;A0A087WRT3	A0A087WPL5;E9QNN1;O70133;Q3UR42	Dhx9
	-4.40001	-2.07125	-4.56514	-5.80834	0.576316	1.13278	-0.479653	0.0411787	0.819934	0.316239	0.827535	-4.56984	-2.39597	-4.1335	-4.63455	0.261859	1.04487	0.597919	-0.0411787	0.984483	-0.407588	0.617063				+	cere_WT_AX_cere_wt_up	21	21	1	59,7	59,7	2,6	66,821	0	323,31	33088000000	699	0.000456129	-4.22166	-6.90472		tr|G5E924|G5E924_MOUSE Heterogeneous nuclear ribonucleoprotein L (Fragment) OS=Mus musculus GN=Hnrnpl PE=1 SV=1	G5E924	G5E924	Hnrnpl
Serine/arginine-rich splicing factor 7	-1.40557	1.01935	0.245341	-1.65087	0.434434	0.408538	-0.307569	0.502524	1.44918	-3.54947	0.174647	-3.71327	-4.61903	-3.94903	-3.23685	0.374347	-0.174647	1.32968	0.461915	1.16974	-0.284503	-0.257058				+	cere_WT_AX_cere_wt_up	7	7	6	24,3	24,3	24,3	30,817	0	50,915	11773000000	340	9.08297e-05	-4.15207	-9.23831	Serine/arginine-rich splicing factor 7	sp|Q8BL97|SRSF7_MOUSE Serine/arginine-rich splicing factor 7 OS=Mus musculus GN=Srsf7 PE=1 SV=1	Q8BL97	Q8BL97	Srsf7
Histone H1.4	-4.53016	-4.54285	-2.05222	-2.73498	1.39816	1.62599	1.39901	0.653934	-0.42065	0.874028	2.03684	-4.00361	-3.92086	-2.41767	-3.3579	1.03026	1.8992	-1.15376	0.42065	-0.599437	0.968152	2.0838				+	cere_WT_AX_cere_wt_up	10	4	3	32	16,4	13,2	21,977	0	37,944	26542000000	449	0.000808655	-4.1433	-6.20415	Histone H1.4	sp|P43274|H14_MOUSE Histone H1.4 OS=Mus musculus GN=Hist1h1e PE=1 SV=2	P43274;I7HFT9;Q07133	P43274	Hist1h1e
Dolichyl-diphosphooligosaccharide--protein glycosyltransferase subunit 2	-3.73334	1.65767	-0.835436	-2.73643	-0.00904083	0.172119	1.12235	0.640505	0.482941	-0.19878	2.03712	-2.5763	-3.95976	-4.76044	-2.78568	0.108459	-0.35	0.375164	-0.00204086	0.00204086	0.686827	1.62782				+	cere_WT_AX_cere_wt_up	19	19	19	49,4	49,4	49,4	67,501	0	323,31	19981000000	431	0.000693524	-4.09921	-6.38632	Dolichyl-diphosphooligosaccharide--protein glycosyltransferase subunit 2	tr|A2ACG7|A2ACG7_MOUSE Dolichyl-diphosphooligosaccharide--protein glycosyltransferase subunit 2 OS=Mus musculus GN=Rpn2 PE=1 SV=1;sp|Q9DBG6|RPN2_MOUSE Dolichyl-diphosphooligosaccharide--protein glycosyltransferase subunit 2 OS=Mus musculus GN=Rpn2 PE=2 SV=	A2ACG7;Q9DBG6	A2ACG7;Q9DBG6	Rpn2
Heterogeneous nuclear ribonucleoprotein H;Heterogeneous nuclear ribonucleoprotein H, N-terminally processed	-2.74333	-1.49848	-3.50711	-2.8869	0.440757	0.625833	0.0272398	0.150203	1.05527	0.242435	0.207309	-5.04045	-1.6883	-5.67369	-2.85229	0.171411	1.04339	0.949605	-0.237573	1.10398	-0.119636	-0.0272398				+	cere_WT_AX_cere_wt_up	15	15	7	41,9	41,9	20,8	51,217	0	293,38	42127000000	959	0.00659336	-3.99357	-4.06764	Heterogeneous nuclear ribonucleoprotein H;Heterogeneous nuclear ribonucleoprotein H, N-terminally processed	tr|Q8C2Q7|Q8C2Q7_MOUSE Heterogeneous nuclear ribonucleoprotein H OS=Mus musculus GN=Hnrnph1 PE=1 SV=1;sp|O35737|HNRH1_MOUSE Heterogeneous nuclear ribonucleoprotein H OS=Mus musculus GN=Hnrnph1 PE=1 SV=3	Q8C2Q7;O35737;D3Z6Y3	Q8C2Q7;O35737	Hnrnph1
Lamin-B1	-5.12468	-3.42543	-4.89813	-6.13935	0.61042	1.10722	0.767748	-0.638487	0.560629	0.0788956	1.12847	-3.44894	-2.28373	-6.08243	-3.12185	0.414629	1.0412	-0.0788956	-0.814159	0.804865	0.449467	0.549799				+	cere_WT_AX_cere_wt_up	37	37	32	57,3	57,3	50,9	66,785	0	282,85	30054000000	977	0.004369	-3.98173	-4.44146	Lamin-B1	sp|P14733|LMNB1_MOUSE Lamin-B1 OS=Mus musculus GN=Lmnb1 PE=1 SV=3	P14733	P14733	Lmnb1
Glutamine synthetase	-2.36292	-2.92601	-1.54288	-2.32435	2.33731	-0.191549	3.40166	2.35513	2.28757	-1.43027	2.79996	-2.29298	-3.37458	-0.182217	-2.48858	1.30525	-2.42261	0.92761	1.94822	1.63809	0.182217	3.39316				+	cere_WT_AX_cere_wt_up	16	16	16	44,8	44,8	44,8	42,119	0	323,31	35963000000	893	0.00632161	-3.87501	-4.10502	Glutamine synthetase	sp|P15105|GLNA_MOUSE Glutamine synthetase OS=Mus musculus GN=Glul PE=1 SV=6;tr|D3YVK1|D3YVK1_MOUSE Glutamine synthetase (Fragment) OS=Mus musculus GN=Glul PE=1 SV=5	P15105;D3YVK1;D3Z121	P15105;D3YVK1	Glul
KH domain-containing, RNA-binding, signal transduction-associated protein 1	-4.63523	-0.0786333	-3.92105	-0.940614	0.393846	0.857013	-0.179187	0.0830183	0.486993	0.46034	0.751887	-3.63536	-2.06496	-6.07508	-2.66159	-0.0331869	0.721437	0.696155	-0.0704279	0.0426645	0.0331869	0.497624				+	cere_WT_AX_cere_wt_up	7	7	6	15,3	15,3	13,3	48,37	0	81,86	8114800000	183	0.0057785	-3.73501	-4.18543	KH domain-containing, RNA-binding, signal transduction-associated protein 1	sp|Q60749|KHDR1_MOUSE KH domain-containing, RNA-binding, signal transduction-associated protein 1 OS=Mus musculus GN=Khdrbs1 PE=1 SV=2	Q60749;A0A087WSL3;A0A087WR32;Q9WU01	Q60749	Khdrbs1
Probable ATP-dependent RNA helicase DDX5	-4.49608	-1.90557	-4.1778	-6.4377	0.253634	1.10724	0.0114679	-0.407121	0.967618	0.953815	0.237693	-4.31321	-1.56574	-2.81566	-5.07375	0.0844889	1.54292	1.13182	-0.324752	0.684264	0.640113	-0.0114679				+	cere_WT_AX_cere_wt_up	26	26	19	45,4	45,4	32,8	69,265	0	166,71	25035000000	833	0.00411457	-3.68913	-4.49757	Probable ATP-dependent RNA helicase DDX5	tr|Q8BTS0|Q8BTS0_MOUSE DEAD (Asp-Glu-Ala-Asp) box polypeptide 5 OS=Mus musculus GN=Ddx5 PE=1 SV=1;sp|Q61656|DDX5_MOUSE Probable ATP-dependent RNA helicase DDX5 OS=Mus musculus GN=Ddx5 PE=1 SV=2;tr|S4R1I6|S4R1I6_MOUSE MCG2872, isoform CRA_b OS=Mus musculus	Q8BTS0;Q61656;S4R1I6;B1ARB9;B1ARC0;S4R1E3	Q8BTS0;Q61656;S4R1I6	Ddx5
Heterogeneous nuclear ribonucleoproteins C1/C2	-4.08057	-2.23191	-3.03861	-3.56694	1.0563	1.38246	0.24664	-0.533904	0.0622091	0.114007	0.854562	-4.50275	-1.94061	-3.05492	-5.4197	0.934934	1.3239	0.073678	-0.592227	0.358523	-0.0440435	0.0440435				+	cere_WT_AX_cere_wt_up	13	13	12	42,5	42,5	39,9	34,384	0	141,75	19315000000	537	0.00361842	-3.67107	-4.61919	Heterogeneous nuclear ribonucleoproteins C1/C2	sp|Q9Z204|HNRPC_MOUSE Heterogeneous nuclear ribonucleoproteins C1/C2 OS=Mus musculus GN=Hnrnpc PE=1 SV=1	Q9Z204	Q9Z204	Hnrnpc
Cytoskeleton-associated protein 4	-6.82446	-0.609435	-4.34391	-2.78305	0.199605	0.7545	1.14068	0.536658	-0.281386	1.72911	1.68041	-5.3195	-0.797313	-2.45852	-3.67574	-0.0894842	0.470445	0.0357885	-0.0357885	0.51662	1.1131	0.812003				+	cere_WT_AX_cere_wt_up	32	32	32	55	55	55	63,691	0	296,41	38450000000	992	0.00993126	-3.66425	-3.71326	Cytoskeleton-associated protein 4	sp|Q8BMK4|CKAP4_MOUSE Cytoskeleton-associated protein 4 OS=Mus musculus GN=Ckap4 PE=1 SV=2	Q8BMK4	Q8BMK4	Ckap4
Non-POU domain-containing octamer-binding protein	-3.58526	-1.60338	-2.1509	-2.44677	0.00861645	1.08489	0.55878	-0.490823	0.719226	0.430032	0.513225	-5.24439	-1.51583	-2.90493	-3.82213	-0.00861645	1.15962	0.831332	-0.0509348	0.306437	0.719529	0.140431				+	cere_WT_AX_cere_wt_up	17	16	16	42,7	41	41	54,54	0	231,74	20468000000	597	0.00385519	-3.65069	-4.55895	Non-POU domain-containing octamer-binding protein	sp|Q99K48|NONO_MOUSE Non-POU domain-containing octamer-binding protein OS=Mus musculus GN=Nono PE=1 SV=3	Q99K48;B1AXT0	Q99K48	Nono
Heterogeneous nuclear ribonucleoprotein U	-3.19621	-2.76383	-4.23277	-5.80848	0.376359	1.2075	-0.557464	-0.295485	1.02618	0.130309	0.0954733	-4.44842	-1.68	-3.46381	-4.10747	0.168342	1.28566	1.14595	-0.0480185	0.848248	0.0480185	0.0490465				+	cere_WT_AX_cere_wt_up	30	30	30	39,8	39,8	39,8	86,805	0	323,31	51640000000	1341	0.00137331	-3.64925	-5.60596	Heterogeneous nuclear ribonucleoprotein U	tr|G3XA10|G3XA10_MOUSE Heterogeneous nuclear ribonucleoprotein U, isoform CRA_b OS=Mus musculus GN=Gm28062 PE=4 SV=1;sp|Q8VEK3|HNRPU_MOUSE Heterogeneous nuclear ribonucleoprotein U OS=Mus musculus GN=Hnrnpu PE=1 SV=1	G3XA10;Q8VEK3	G3XA10;Q8VEK3	Gm28062;Hnrnpu
Interleukin enhancer-binding factor 2	-3.80348	-3.48274	-2.71997	-3.3947	0.769479	1.01653	0.196105	0.171283	-0.0881968	0.60941	0.579473	-3.86829	-4.31718	-3.15045	-4.17283	0.422795	1.07124	0.0726309	0.131682	-0.0726309	-1.57518	0.591166				+	cere_WT_AX_cere_wt_up	13	13	13	54,6	54,6	54,6	43,062	0	53,295	9234100000	245	0.000494968	-3.64595	-6.80108	Interleukin enhancer-binding factor 2	sp|Q9CXY6|ILF2_MOUSE Interleukin enhancer-binding factor 2 OS=Mus musculus GN=Ilf2 PE=1 SV=1	Q9CXY6	Q9CXY6	Ilf2
Pre-mRNA-processing factor 19	-3.29128	0.0234175	-1.96009	-2.11853	-0.0234175	1.13926	-0.0387259	0.808345	0.431289	-3.12566	0.125867	-4.52619	-0.793111	-2.97018	-4.43455	0.0961866	0.816339	0.999667	-0.0243292	1.17437	0.272065	0.111379				+	cere_WT_AX_cere_wt_up	12	12	12	39,5	39,5	39,5	55,238	0	97,372	5284900000	98	0.00795198	-3.56438	-3.90348	Pre-mRNA-processing factor 19	sp|Q99KP6|PRP19_MOUSE Pre-mRNA-processing factor 19 OS=Mus musculus GN=Prpf19 PE=1 SV=1	Q99KP6	Q99KP6	Prpf19
Myristoylated alanine-rich C-kinase substrate	-1.36712	-0.532613	-2.40058	-1.23754	-0.33002	0.0708399	0.335261	0.290477	-0.369075	-3.65087	1.21793	-4.23728	-3.51747	0.728141	-4.39686	0.111773	0.635428	-0.00546932	0.774089	0.00546932	0.31025	1.70512				+	cere_WT_AX_cere_wt_up	13	13	13	51,5	51,5	51,5	29,661	0	263,49	24075000000	400	0.0307967	-3.5546	-2.809	Myristoylated alanine-rich C-kinase substrate	sp|P26645|MARCS_MOUSE Myristoylated alanine-rich C-kinase substrate OS=Mus musculus GN=Marcks PE=1 SV=2	P26645	P26645	Marcks
Histone H1.5	-4.8001	-1.82788	-2.90747	-3.91885	1.77998	2.15831	2.02003	1.2376	-0.648108	0.63559	2.21651	-3.36819	-3.83923	-1.22811	-1.1819	1.27791	2.14827	-1.73192	0.818714	-0.63559	1.58277	2.19735				+	cere_WT_AX_cere_wt_up	9	7	7	29,6	22,4	22,4	22,576	0	36,317	21865000000	362	0.0106253	-3.39517	-3.65637	Histone H1.5	sp|P43276|H15_MOUSE Histone H1.5 OS=Mus musculus GN=Hist1h1b PE=1 SV=2	P43276	P43276	Hist1h1b
ELAV-like protein 1	-3.78107	-3.10025	-2.20434	-2.8556	-0.00272083	0.885852	0.351035	0.421927	0.204486	0.737407	0.924766	-3.74129	-4.18241	-2.89268	-1.76796	0.0532103	0.998025	-0.808694	-0.193429	0.00272083	0.458648	0.588635				+	cere_WT_AX_cere_wt_up	11	11	11	38,7	38,7	38,7	36,169	0	42,305	6359200000	184	0.000990823	-3.36023	-5.96931	ELAV-like protein 1	sp|P70372|ELAV1_MOUSE ELAV-like protein 1 OS=Mus musculus GN=Elavl1 PE=1 SV=2	P70372	P70372	Elavl1
Golgi apparatus protein 1	-3.53168	-1.7077	-3.75555	-4.37335	0.668133	0.754107	1.2553	0.408428	0.026556	1.03391	2.13321	-3.39686	-2.16276	-1.51782	-3.58631	-0.0297966	0.658276	-0.371325	-0.026556	0.46113	0.981457	1.0278				+	cere_WT_AX_cere_wt_up	33	33	33	34,5	34,5	34,5	132,35	0	232,37	16495000000	544	0.0010465	-3.2769	-5.90728	Golgi apparatus protein 1	tr|F8WHM5|F8WHM5_MOUSE Golgi apparatus protein 1 (Fragment) OS=Mus musculus GN=Glg1 PE=1 SV=1;sp|Q61543|GSLG1_MOUSE Golgi apparatus protein 1 OS=Mus musculus GN=Glg1 PE=1 SV=1	F8WHM5;Q61543;F6RSH1;E9PWD8	F8WHM5;Q61543	Glg1
Serine/arginine-rich splicing factor 3	-2.00787	-0.455506	-1.13528	-2.35123	-1.75004	0.658561	0.925307	0.234609	1.79364	-1.764	0.567462	-2.96222	-1.90971	-1.81785	-3.05977	1.3678	-0.234609	1.49794	0.793687	1.56372	0.534436	0.451791				+	cere_WT_AX_cere_wt_up	5	4	4	28	28	28	19,329	0	8,93	5086300000	178	0.000228532	-3.27329	-7.83398	Serine/arginine-rich splicing factor 3	sp|P84104|SRSF3_MOUSE Serine/arginine-rich splicing factor 3 OS=Mus musculus GN=Srsf3 PE=1 SV=1	P84104;A2A4X6	P84104	Srsf3
	-4.25199	-2.22749	-3.39254	-3.54935	0.469849	0.286926	0.250347	0.00299263	0.629349	-1.00408	0.512945	-3.84484	-2.76546	-2.26072	-3.87549	0.0879593	0.518591	0.624403	0.178741	0.263065	-0.236584	-0.00299263				+	cere_WT_AX_cere_wt_up	21	16	16	36,9	29,3	29,3	70,887	0	73,371	10991000000	332	0.00024118	-3.23718	-7.758		tr|Q8VHM5|Q8VHM5_MOUSE Heterogeneous nuclear ribonucleoprotein R OS=Mus musculus GN=Hnrnpr PE=1 SV=1;tr|F7B5B5|F7B5B5_MOUSE Protein Hnrnpr OS=Mus musculus GN=Hnrnpr PE=1 SV=1;tr|A2AW41|A2AW41_MOUSE Protein Hnrnpr (Fragment) OS=Mus musculus GN=Hnrnpr PE=1 S	Q8VHM5;F7B5B5;A2AW41;S4R1E9;V9GWW3;G3UXU5;A2AW40	Q8VHM5;F7B5B5;A2AW41	Hnrnpr
Spliceosome RNA helicase Ddx39b	-2.47969	-1.91229	-2.96396	-2.96578	0.95984	0.39181	-0.490783	0.134542	1.29335	0.0298262	-0.0298262	-3.53672	-0.888381	-2.88048	-4.44469	0.457828	0.238709	1.34484	0.155656	0.999391	0.120215	-0.101464				+	cere_WT_AX_cere_wt_up	20	20	9	53,3	53,3	23,8	49,035	0	225,39	25194000000	811	0.00652308	-3.23102	-4.07714	Spliceosome RNA helicase Ddx39b	sp|Q9Z1N5|DX39B_MOUSE Spliceosome RNA helicase Ddx39b OS=Mus musculus GN=Ddx39b PE=1 SV=1	Q9Z1N5;G3UXI6	Q9Z1N5	Ddx39b
40S ribosomal protein S12	-2.19725	-0.637902	-2.31679	-3.2404	1.43451	0.0568304	0.67183	1.6733	1.26006	-0.18551	0.75913	-4.61063	-0.986558	-1.03161	-2.8051	1.52275	-0.110391	0.999904	1.49746	1.51098	-0.0568304	0.52752				+	cere_WT_AX_cere_wt_up	8	8	8	70,5	70,5	70,5	14,515	0	183,86	21645000000	495	0.0141524	-3.22826	-3.4195	40S ribosomal protein S12	tr|Q6ZWZ6|Q6ZWZ6_MOUSE 40S ribosomal protein S12 OS=Mus musculus GN=Rps12 PE=1 SV=1;sp|P63323|RS12_MOUSE 40S ribosomal protein S12 OS=Mus musculus GN=Rps12 PE=1 SV=2	Q6ZWZ6;P63323	Q6ZWZ6;P63323	Rps12
Disks large homolog 1	0.0113316	-0.0113316	-4.2298	-3.75281	0.23274	-4.08936	0.59903	0.0371132	0.661028	-1.60398	0.554434	-3.29601	-4.02991	-0.785036	-2.68044	-0.172853	0.380054	-0.217867	0.118801	0.431578	0.518898	0.861258				+	cere_WT_AX_cere_wt_up	8	4	4	10,9	6,1	6,1	96,891	0	17,983	6734500000	55	0.00423062	-3.18048	-4.4715	Disks large homolog 1	tr|H7BWY4|H7BWY4_MOUSE Disks large homolog 1 OS=Mus musculus GN=Dlg1 PE=1 SV=1;tr|E9Q9H0|E9Q9H0_MOUSE Disks large homolog 1 OS=Mus musculus GN=Dlg1 PE=1 SV=1;sp|Q811D0|DLG1_MOUSE Disks large homolog 1 OS=Mus musculus GN=Dlg1 PE=1 SV=1;tr|D3Z3B8|D3Z3B8_MOUS	H7BWY4;E9Q9H0;Q811D0;D3Z3B8;S4R2T8;F6UDT8	H7BWY4;E9Q9H0;Q811D0;D3Z3B8;S4R2T8	Dlg1
DNA topoisomerase 2-beta	-2.41962	-0.51636	-0.0701971	-0.894702	-0.133294	1.82652	0.630315	-0.00324345	1.60858	-0.356141	1.51154	-3.31981	-3.38849	-1.10166	-1.0661	1.06017	1.67079	1.62022	0.498031	1.92717	0.00324345	1.41665				+	cere_WT_AX_cere_wt_up	30	30	22	21,6	21,6	17,2	181,91	0	124,68	6014500000	244	0.00678941	-3.18029	-4.04173	DNA topoisomerase 2-beta	sp|Q64511|TOP2B_MOUSE DNA topoisomerase 2-beta OS=Mus musculus GN=Top2b PE=1 SV=2	Q64511;F6U5K2;F6V2E8;F6XX57	Q64511	Top2b
40S ribosomal protein S7	-3.40949	0.430211	-0.118875	-2.62885	0.442428	-0.217549	0.702365	0.807527	0.853827	-0.424111	0.898116	-3.80369	-2.38922	-3.03563	-1.96426	0.491807	-0.2511	0.518359	0.118875	1.08006	-0.213622	0.542142				+	cere_WT_AX_cere_wt_up	9	9	9	40,7	40,7	40,7	22,127	0	83,944	10790000000	252	0.000628153	-3.18006	-6.50594	40S ribosomal protein S7	sp|P62082|RS7_MOUSE 40S ribosomal protein S7 OS=Mus musculus GN=Rps7 PE=2 SV=1;tr|F6SVV1|F6SVV1_MOUSE Protein Gm9493 OS=Mus musculus GN=Gm9493 PE=4 SV=1	P62082;F6SVV1	P62082;F6SVV1	Rps7;Gm9493
Heterogeneous nuclear ribonucleoprotein A1;Heterogeneous nuclear ribonucleoprotein A1, N-terminally processed	-4.19934	-1.92656	-2.83943	-4.49766	0.482947	0.486817	-0.494193	0.356078	0.224101	0.0502996	0.530341	-3.11499	-2.72191	-2.56495	-3.69706	0.0737562	0.4238	0.114217	-0.0815611	0.0891829	-0.0502996	0.605176				+	cere_WT_AX_cere_wt_up	19	17	17	45	42,6	42,6	38,833	0	323,31	81631000000	1642	4.12261e-05	-3.16535	-10.6126	Heterogeneous nuclear ribonucleoprotein A1;Heterogeneous nuclear ribonucleoprotein A1, N-terminally processed	tr|Q5EBP8|Q5EBP8_MOUSE Heterogeneous nuclear ribonucleoprotein A1 OS=Mus musculus GN=Hnrnpa1 PE=1 SV=1;sp|P49312|ROA1_MOUSE Heterogeneous nuclear ribonucleoprotein A1 OS=Mus musculus GN=Hnrnpa1 PE=1 SV=2	Q5EBP8;P49312	Q5EBP8;P49312	Hnrnpa1
TAR DNA-binding protein 43	-3.55576	-2.54178	-2.28738	-3.97907	-0.0552397	0.885869	-0.791551	0.208325	1.16493	0.842143	0.295135	-3.03567	-1.64005	-4.06091	-3.19264	0.0860357	0.993052	0.752872	-0.767859	1.00873	0.423541	0.0552397				+	cere_WT_AX_cere_wt_up	9	9	9	31,9	31,9	31,9	32,177	0	91,219	7075200000	189	0.00229288	-3.16223	-5.06783	TAR DNA-binding protein 43	tr|A0A087WRZ5|A0A087WRZ5_MOUSE TAR DNA-binding protein 43 OS=Mus musculus GN=Tardbp PE=1 SV=1;tr|Q8R0B4|Q8R0B4_MOUSE MCG16669, isoform CRA_a OS=Mus musculus GN=Tardbp PE=1 SV=1;tr|Q8BLD4|Q8BLD4_MOUSE MCG16669, isoform CRA_f OS=Mus musculus GN=Tardbp PE=1 S	A0A087WRZ5;Q8R0B4;Q8BLD4;Q6VYI5;Q6VYI4;Q921F2;A0A087WR97;A0A087WQA5;A0A087WRP4;H3BJV1;A0A087WSH7;A0A087WQX8;A0A087WNY6;A0A087WS74;A0A087WSE4;A0A087WS17;A0A087WP57;A0A087WSC6	A0A087WRZ5;Q8R0B4;Q8BLD4;Q6VYI5;Q6VYI4;Q921F2;A0A087WR97;A0A087WQA5;A0A087WRP4;H3BJV1;A0A087WSH7	Tardbp
Heterogeneous nuclear ribonucleoprotein K	-3.51393	-1.13668	-2.73452	-3.76499	0.675703	0.331785	-0.15583	0.333752	0.46781	-0.525831	0.231211	-4.0304	-1.89489	-1.97874	-4.18255	0.222958	0.375597	0.777006	0.0249481	0.313477	0.0597935	-0.0249481				+	cere_WT_AX_cere_wt_up	26	26	2	61,6	61,6	8	50,976	0	323,31	85282000000	2071	0.00263039	-3.11496	-4.92993	Heterogeneous nuclear ribonucleoprotein K	sp|P61979|HNRPK_MOUSE Heterogeneous nuclear ribonucleoprotein K OS=Mus musculus GN=Hnrnpk PE=1 SV=1;tr|H3BLL4|H3BLL4_MOUSE Heterogeneous nuclear ribonucleoprotein K OS=Mus musculus GN=Hnrnpk PE=1 SV=1;tr|D3YWG1|D3YWG1_MOUSE Uncharacterized protein OS=Mus m	P61979;H3BLL4;D3YWG1;H3BK96;H3BLP7;Q8BT23;H3BJ43	P61979;H3BLL4;D3YWG1;H3BK96	Hnrnpk;Gm7964
Heterogeneous nuclear ribonucleoprotein M	-5.51009	-1.03656	-2.27376	-2.86303	0.234053	0.940878	0.22415	-0.314442	0.957006	0.617485	0.47117	-3.9072	-2.30916	-2.15853	-3.95024	-0.095644	1.22974	0.718395	-0.759138	0.570148	0.22563	0.095644				+	cere_WT_AX_cere_wt_up	26	26	26	39,4	39,4	39,4	77,648	0	161,83	14865000000	463	0.00150912	-3.11435	-5.50408	Heterogeneous nuclear ribonucleoprotein M	sp|Q9D0E1|HNRPM_MOUSE Heterogeneous nuclear ribonucleoprotein M OS=Mus musculus GN=Hnrnpm PE=1 SV=3;tr|B8JK33|B8JK33_MOUSE Heterogeneous nuclear ribonucleoprotein M OS=Mus musculus GN=Hnrnpm PE=1 SV=1;tr|B8JK32|B8JK32_MOUSE Heterogeneous nuclear ribonucleo	Q9D0E1;B8JK33;B8JK32;F6W322;F7C9U3	Q9D0E1;B8JK33;B8JK32	Hnrnpm
Histone H1.1	-3.47183	-2.20377	-2.87415	-3.00001	1.18695	1.84887	1.44273	0.861724	-0.68736	0.315284	1.62632	-3.29465	-3.72199	-0.811135	-2.41904	0.770326	1.00257	-3.9725	0.413428	-0.315284	0.904727	1.14956				+	cere_WT_AX_cere_wt_up	8	5	5	36,6	28,6	28,6	21,785	0	96,431	12315000000	275	0.00506268	-3.09981	-4.30542	Histone H1.1	sp|P43275|H11_MOUSE Histone H1.1 OS=Mus musculus GN=Hist1h1a PE=1 SV=2	P43275	P43275	Hist1h1a
Dehydrogenase/reductase SDR family member 1	-2.71127	-2.65733	-2.241	-2.60438	-0.363767	0.698255	0.363452	-0.027812	0.120185	1.10235	0.91105	-2.42673	-1.61648	-2.68869	-1.72606	-0.480472	0.998197	0.027812	0.587617	0.758729	2.28362	0.29987				+	cere_WT_AX_cere_wt_up	14	14	14	46	46	46	34,005	0	66,553	5275400000	187	0.000959771	-3.09695	-6.00566	Dehydrogenase/reductase SDR family member 1	sp|Q99L04|DHRS1_MOUSE Dehydrogenase/reductase SDR family member 1 OS=Mus musculus GN=Dhrs1 PE=2 SV=1	Q99L04	Q99L04	Dhrs1
Heterogeneous nuclear ribonucleoprotein A3	-3.97071	-2.17158	-6.38322	-6.74329	0.408358	0.293896	0.271473	0.129959	0.204893	-0.0146866	0.615591	-3.31662	-2.41318	-3.26988	-2.98156	0.240276	0.726675	-0.112209	-0.058279	0.304075	0.0146866	0.13859				+	cere_WT_AX_cere_wt_up	25	25	4	61,3	61,3	9,7	34,476	0	323,31	79601000000	1442	8.55996e-06	-3.09508	-13.9212	Heterogeneous nuclear ribonucleoprotein A3	tr|A2AL12|A2AL12_MOUSE Heterogeneous nuclear ribonucleoprotein A3 OS=Mus musculus GN=Hnrnpa3 PE=1 SV=1;sp|Q8BG05|ROA3_MOUSE Heterogeneous nuclear ribonucleoprotein A3 OS=Mus musculus GN=Hnrnpa3 PE=1 SV=1	A2AL12;Q8BG05	A2AL12;Q8BG05	Hnrnpa3
Glial fibrillary acidic protein	-2.40689	-3.18499	-0.432404	-1.55011	-0.489187	1.21025	1.53651	-0.12846	0.296667	2.73724	1.55408	-1.96964	-3.76694	0.00528526	-1.68719	-0.875626	2.1318	0.335518	-0.00528526	0.374794	3.02396	1.35699				+	cere_WT_AX_cere_wt_up	33	31	29	69,8	66,3	64,2	49,899	0	323,31	72985000000	1593	0.0251529	-3.04223	-2.96398	Glial fibrillary acidic protein	sp|P03995|GFAP_MOUSE Glial fibrillary acidic protein OS=Mus musculus GN=Gfap PE=1 SV=4	P03995	P03995	Gfap
Lamina-associated polypeptide 2, isoforms beta/delta/epsilon/gamma	-3.61005	-3.6405	-2.9736	-3.92125	0.50183	0.638453	0.96499	-0.305547	0.72581	0.0382757	1.28622	-3.22572	-3.27937	-3.1931	-2.07768	-0.0382757	0.918979	0.604291	-0.611934	0.0402098	0.579974	0.368033				+	cere_WT_AX_cere_wt_up	15	15	15	46,5	46,5	46,5	50,372	0	164,67	6486600000	216	0.000232831	-3.03804	-7.80762	Lamina-associated polypeptide 2, isoforms beta/delta/epsilon/gamma	sp|Q61029|LAP2B_MOUSE Lamina-associated polypeptide 2, isoforms beta/delta/epsilon/gamma OS=Mus musculus GN=Tmpo PE=1 SV=4	Q61029;Q61033	Q61029	Tmpo
Probable ATP-dependent RNA helicase DDX17	-3.30698	-2.03827	-3.78153	-2.97861	0.337501	1.09202	0.0450602	-0.202903	0.624881	0.410398	0.388524	-4.53157	-1.27007	-2.4546	-3.29237	-0.0128374	1.04895	0.417821	-0.157239	0.188315	0.467092	0.0128374				+	cere_WT_AX_cere_wt_up	25	18	18	41,3	29,4	29,4	72,584	0	130,89	8556200000	384	0.00506128	-3.0149	-4.30568	Probable ATP-dependent RNA helicase DDX17	tr|Q3U741|Q3U741_MOUSE DEAD (Asp-Glu-Ala-Asp) box polypeptide 17, isoform CRA_a OS=Mus musculus GN=Ddx17 PE=1 SV=1;sp|Q501J6|DDX17_MOUSE Probable ATP-dependent RNA helicase DDX17 OS=Mus musculus GN=Ddx17 PE=1 SV=1	Q3U741;Q501J6	Q3U741;Q501J6	Ddx17
Lysosome membrane protein 2	-1.76996	0.313632	-0.219958	-0.89182	-0.180251	0.554362	1.59165	-0.0541925	0.0541925	0.708463	0.189975	-3.89314	-1.80422	-1.81035	-1.96883	-1.22735	0.775437	1.42571	0.0640631	1.49937	1.10195	-0.233867				+	cere_WT_AX_cere_wt_up	6	6	6	19,9	19,9	19,9	54,043	0	94,918	5009800000	136	0.00392879	-2.97701	-4.54107	Lysosome membrane protein 2	sp|O35114|SCRB2_MOUSE Lysosome membrane protein 2 OS=Mus musculus GN=Scarb2 PE=1 SV=3	O35114	O35114	Scarb2
Acidic leucine-rich nuclear phosphoprotein 32 family member A	-1.33714	-0.170499	-2.61239	-3.6422	2.32406	0.579202	0.0637922	1.9928	1.2071	-1.5685	0.128428	-1.68434	-3.39126	-1.26039	-2.86361	1.68249	0.538407	1.38466	1.15052	1.6058	-0.0928717	-0.0637922				+	cere_WT_AX_cere_wt_up	11	11	9	54,5	54,5	46,5	22,954	0	121,46	13683000000	390	0.0041755	-2.94982	-4.48378	Acidic leucine-rich nuclear phosphoprotein 32 family member A	tr|D3YYE1|D3YYE1_MOUSE Acidic leucine-rich nuclear phosphoprotein 32 family member A (Fragment) OS=Mus musculus GN=Anp32a PE=1 SV=1;tr|D3Z7M9|D3Z7M9_MOUSE Acidic leucine-rich nuclear phosphoprotein 32 family member A OS=Mus musculus GN=Anp32a PE=1 SV=1;sp|	D3YYE1;D3Z7M9;O35381;F6UFG6;Q64G17	D3YYE1;D3Z7M9;O35381;F6UFG6	Anp32a
Heterogeneous nuclear ribonucleoprotein A/B	-3.76308	-0.705245	-4.01378	-4.23047	0.777978	-0.0147448	-0.184005	0.625043	0.0322065	0.33949	0.589595	-4.30447	-2.33368	-1.49716	-3.16181	0.294394	0.170642	0.5274	0.0147448	0.239406	-0.254788	0.371442				+	cere_WT_AX_cere_wt_up	11	11	11	29,9	29,9	29,9	33,816	0	71,825	19634000000	571	0.00317144	-2.91698	-4.7461	Heterogeneous nuclear ribonucleoprotein A/B	tr|Q80XR6|Q80XR6_MOUSE Heterogeneous nuclear ribonucleoprotein A/B OS=Mus musculus GN=Hnrnpab PE=1 SV=1;tr|Q20BD0|Q20BD0_MOUSE Heterogeneous nuclear ribonucleoprotein A/B OS=Mus musculus GN=Hnrnpab PE=1 SV=1;sp|Q99020|ROAA_MOUSE Heterogeneous nuclear ribon	Q80XR6;Q20BD0;Q99020	Q80XR6;Q20BD0;Q99020	Hnrnpab
Sodium/potassium-transporting ATPase subunit alpha-2	-1.83634	-1.41062	-3.41738	-2.26809	-0.079298	0.810314	1.60971	-0.067934	2.37754	-0.416317	1.92483	-3.47685	-1.27973	-1.48536	-1.59444	0.067934	1.1704	1.1039	0.133547	1.1114	0.999563	1.3368				+	cere_WT_AX_cere_wt_up	50	31	29	54,3	33,7	32,1	112,22	0	323,31	22706000000	732	0.0025221	-2.85442	-4.97188	Sodium/potassium-transporting ATPase subunit alpha-2	sp|Q6PIE5|AT1A2_MOUSE Sodium/potassium-transporting ATPase subunit alpha-2 OS=Mus musculus GN=Atp1a2 PE=1 SV=1;tr|D3YYN7|D3YYN7_MOUSE Sodium/potassium-transporting ATPase subunit alpha-2 OS=Mus musculus GN=Atp1a2 PE=1 SV=1	Q6PIE5;D3YYN7	Q6PIE5;D3YYN7	Atp1a2
Small nuclear ribonucleoprotein Sm D3	-2.5245	-0.231168	-3.30464	-3.478	0.879123	0.0627508	0.0835257	0.410092	-0.367915	0.232814	0.241128	-3.7733	-3.0975	-1.43847	-2.90383	0.654157	0.21173	0.239259	0.158668	0.115531	-0.0627508	-0.0766287				+	cere_WT_AX_cere_wt_up	4	4	4	37,3	37,3	37,3	13,916	0	114,43	10489000000	330	0.00122912	-2.83698	-5.72755	Small nuclear ribonucleoprotein Sm D3	sp|P62320|SMD3_MOUSE Small nuclear ribonucleoprotein Sm D3 OS=Mus musculus GN=Snrpd3 PE=1 SV=1	P62320	P62320	Snrpd3
Chromobox protein homolog 3	-2.01134	-1.7078	-0.715137	-1.0525	1.3425	0.63912	0.0469551	0.70055	0.98805	-1.38169	0.0978622	-4.06929	-1.40445	-2.03881	-2.12223	1.54692	0.803492	1.16568	0.655539	1.36789	-0.0469551	-0.294106				+	cere_WT_AX_cere_wt_up	5	5	5	45,9	45,9	45,9	20,811	0	35,87	5069000000	156	0.00623633	-2.82929	-4.11712	Chromobox protein homolog 3	tr|Q9DCC5|Q9DCC5_MOUSE Cbx3 protein OS=Mus musculus GN=Cbx3 PE=1 SV=1;sp|P23198|CBX3_MOUSE Chromobox protein homolog 3 OS=Mus musculus GN=Cbx3 PE=1 SV=2	Q9DCC5;P23198;D3Z313;D3Z1A9;Q7TPM0;Q9CYJ8;P83917	Q9DCC5;P23198	Cbx3
RNA-binding protein FUS	-3.54169	-2.27419	-2.79229	-3.62252	2.09954	1.42086	1.33973	2.04447	-0.846673	0.407125	1.41909	-2.24477	-3.40288	-0.407125	-2.60543	1.80673	1.40665	-1.3725	1.37958	-0.753005	0.866502	1.1402				+	cere_WT_AX_cere_wt_up	11	11	11	23,2	23,2	23,2	52,601	0	219,83	12562000000	309	0.0121407	-2.82337	-3.54531	RNA-binding protein FUS	tr|Q8CFQ9|Q8CFQ9_MOUSE Fusion, derived from t(1216) malignant liposarcoma (Human) OS=Mus musculus GN=Fus PE=1 SV=1;sp|P56959|FUS_MOUSE RNA-binding protein FUS OS=Mus musculus GN=Fus PE=2 SV=1;tr|G3UXT7|G3UXT7_MOUSE RNA-binding protein FUS (Fragment) OS=Mus	Q8CFQ9;P56959;G3UXT7;G3UZD2;Q91VQ2;F6QCI0;Q8BQ46	Q8CFQ9;P56959;G3UXT7	Fus
Dolichyl-diphosphooligosaccharide--protein glycosyltransferase 48 kDa subunit	-3.78169	-1.02655	-2.29822	-0.456521	0.200721	0.803987	0.980498	-0.19267	0.677539	1.16535	1.43451	-2.18722	-2.01957	-1.86302	-3.7632	-0.230599	0.200955	0.770349	-0.363517	0.19267	0.830993	0.729821				+	cere_WT_AX_cere_wt_up	14	14	14	47,2	47,2	47,2	49,027	0	304,15	13699000000	459	0.00165468	-2.80575	-5.40588	Dolichyl-diphosphooligosaccharide--protein glycosyltransferase 48 kDa subunit	sp|O54734|OST48_MOUSE Dolichyl-diphosphooligosaccharide--protein glycosyltransferase 48 kDa subunit OS=Mus musculus GN=Ddost PE=1 SV=2	O54734	O54734	Ddost
Protein ERGIC-53	-1.89898	-1.12156	-0.683165	-1.06384	-1.66847	-0.417891	1.35029	0.417891	1.13615	1.54168	1.95741	-1.82489	-1.88564	-1.52822	-1.20717	0.657482	-0.516415	0.844616	0.865629	1.15871	1.56955	1.09506				+	cere_WT_AX_cere_wt_up	7	7	7	23,8	23,8	23,8	57,788	0	24,232	1329700000	39	1.26842e-05	-2.78371	-13.0133	Protein ERGIC-53	sp|Q9D0F3|LMAN1_MOUSE Protein ERGIC-53 OS=Mus musculus GN=Lman1 PE=2 SV=1	Q9D0F3	Q9D0F3	Lman1
Transmembrane emp24 domain-containing protein 10	-5.30091	0.953515	-4.71395	-1.80698	-0.809823	0.519069	0.672078	-0.363444	-0.0221491	0.461995	1.02711	-5.75213	-2.25727	-1.11475	-1.40073	0.0221491	0.209123	0.156638	-0.380881	0.348544	0.565183	0.0554476				+	cere_WT_AX_cere_wt_up	8	8	8	38,8	38,8	38,8	24,911	0	178,85	18462000000	475	0.0432359	-2.77829	-2.55436	Transmembrane emp24 domain-containing protein 10	sp|Q9D1D4|TMEDA_MOUSE Transmembrane emp24 domain-containing protein 10 OS=Mus musculus GN=Tmed10 PE=2 SV=1	Q9D1D4	Q9D1D4	Tmed10
Serine/arginine-rich splicing factor 1	-3.13093	-1.63073	-2.84009	-2.50063	1.05221	-0.0264378	0.157146	0.858391	0.481918	-0.451313	0.0264378	-3.39214	-1.43523	-2.54974	-3.06733	0.941257	0.166063	0.593521	0.614399	0.435781	-0.62809	0.214817				+	cere_WT_AX_cere_wt_up	12	12	12	43,9	43,9	43,9	28,329	0	151,21	16430000000	654	0.00160126	-2.77034	-5.44073	Serine/arginine-rich splicing factor 1	tr|H7BX95|H7BX95_MOUSE Serine/arginine-rich-splicing factor 1 OS=Mus musculus GN=Srsf1 PE=1 SV=1;sp|Q6PDM2|SRSF1_MOUSE Serine/arginine-rich splicing factor 1 OS=Mus musculus GN=Srsf1 PE=1 SV=3	H7BX95;Q6PDM2;F7AI47;F6QXN3	H7BX95;Q6PDM2	Srsf1
Eukaryotic initiation factor 4A-III;Eukaryotic initiation factor 4A-III, N-terminally processed	-3.19232	-1.15282	-0.337957	-1.76242	0.373619	1.34973	0.169918	-0.391182	1.7091	-0.153477	1.19388	-3.25751	-1.40559	-2.64283	-2.47354	0.612072	0.234879	1.08493	-0.215672	0.909624	0.364202	0.153477				+	cere_WT_AX_cere_wt_up	20	16	16	46,5	40,4	40,4	46,839	0	52,484	4414200000	153	0.000892592	-2.74778	-6.08914	Eukaryotic initiation factor 4A-III;Eukaryotic initiation factor 4A-III, N-terminally processed	sp|Q91VC3|IF4A3_MOUSE Eukaryotic initiation factor 4A-III OS=Mus musculus GN=Eif4a3 PE=2 SV=3;tr|A2AFK7|A2AFK7_MOUSE Eukaryotic initiation factor 4A-III (Fragment) OS=Mus musculus GN=Eif4a3 PE=1 SV=1;tr|E9PV04|E9PV04_MOUSE Protein Gm8994 OS=Mus musculus GN	Q91VC3;A2AFK7;E9PV04;D6RJ60;D6RJ11	Q91VC3;A2AFK7;E9PV04	Eif4a3;Gm8994
Heterochromatin protein 1-binding protein 3	-4.40138	-2.40019	0.0312023	-1.80664	-0.233286	1.14411	0.530918	-1.56312	1.03665	0.491608	0.62134	-2.55717	-3.3962	-2.27407	-1.69546	-0.231735	0.990437	1.277	-0.0312023	0.280125	0.106628	0.395475				+	cere_WT_AX_cere_wt_up	12	12	12	30,6	30,6	30,6	56,824	0	95,544	5844600000	196	0.000340419	-2.66848	-7.28635	Heterochromatin protein 1-binding protein 3	tr|Z4YKA3|Z4YKA3_MOUSE Heterochromatin protein 1-binding protein 3 OS=Mus musculus GN=Hp1bp3 PE=1 SV=1;tr|Z4YKB8|Z4YKB8_MOUSE Heterochromatin protein 1-binding protein 3 OS=Mus musculus GN=Hp1bp3 PE=1 SV=1;sp|Q3TEA8|HP1B3_MOUSE Heterochromatin protein 1-bi	Z4YKA3;Z4YKB8;Q3TEA8;A2AM65;A2AM63;A2AM62;A2AM70	Z4YKA3;Z4YKB8;Q3TEA8;A2AM65	Hp1bp3
Histone-binding protein RBBP4	-1.20426	0.973983	-0.962926	-3.33923	0.365714	0.899684	-0.0702333	-0.151031	0.243522	-2.49251	0.502845	-3.99041	-1.36399	-1.10306	-3.5362	0.351985	0.658938	0.688012	0.357846	0.31243	-0.0215864	0.0215864				+	cere_WT_AX_cere_wt_up	12	12	8	51,1	51,1	42,4	47,655	0	84,482	5921700000	219	0.0116301	-2.66599	-3.58093	Histone-binding protein RBBP4	sp|Q60972|RBBP4_MOUSE Histone-binding protein RBBP4 OS=Mus musculus GN=Rbbp4 PE=1 SV=5	Q60972;F6ZLC6	Q60972	Rbbp4
Heterogeneous nuclear ribonucleoprotein D-like	-2.73067	-1.24162	-1.11626	-3.13805	1.02262	0.999196	0.407748	0.129306	0.294061	-0.129306	0.528594	-2.36705	-2.47289	-2.44205	-2.19476	0.531787	1.0045	-1.00397	0.691175	0.42665	-0.48179	0.542127				+	cere_WT_AX_cere_wt_up	9	8	8	24,8	22,3	22,3	35,534	0	33,316	4196900000	123	6.47116e-05	-2.66373	-9.80725	Heterogeneous nuclear ribonucleoprotein D-like	tr|F6VQH5|F6VQH5_MOUSE Heterogeneous nuclear ribonucleoprotein D-like (Fragment) OS=Mus musculus GN=Hnrnpdl PE=1 SV=1;tr|D3YTQ3|D3YTQ3_MOUSE Heterogeneous nuclear ribonucleoprotein D-like OS=Mus musculus GN=Hnrnpdl PE=1 SV=1;sp|Q9Z130|HNRDL_MOUSE Heterogen	F6VQH5;D3YTQ3;Q9Z130	F6VQH5;D3YTQ3;Q9Z130	Hnrnpdl
Peroxisomal acyl-coenzyme A oxidase 1	-2.40079	-3.34478	-2.03876	-2.20329	-0.647551	0.15049	1.33274	0.154591	0.456751	0.611351	2.13436	-1.30928	-1.65535	-0.625748	-3.65821	-0.15049	0.863281	-0.221178	0.265757	0.772249	0.972157	1.34063				+	cere_WT_AX_cere_wt_up	23	23	3	49,9	49,9	8,8	74,648	0	217,96	10883000000	322	0.00849588	-2.64984	-3.84636	Peroxisomal acyl-coenzyme A oxidase 1	sp|Q9R0H0|ACOX1_MOUSE Peroxisomal acyl-coenzyme A oxidase 1 OS=Mus musculus GN=Acox1 PE=1 SV=5	Q9R0H0	Q9R0H0	Acox1
Eukaryotic translation initiation factor 2 subunit 1	-2.58243	-0.910898	0.396236	-0.558905	0.425728	0.511108	-1.5765	0.547949	0.244005	-0.244005	0.473679	-3.59572	-2.19875	-2.77315	-1.00111	0.540403	-1.51814	0.454594	0.416632	0.303377	-0.659458	0.959309				+	cere_WT_AX_cere_wt_up	10	10	10	38,4	38,4	38,4	36,108	0	41,223	2573500000	111	0.00613837	-2.64715	-4.13126	Eukaryotic translation initiation factor 2 subunit 1	sp|Q6ZWX6|IF2A_MOUSE Eukaryotic translation initiation factor 2 subunit 1 OS=Mus musculus GN=Eif2s1 PE=1 SV=3	Q6ZWX6	Q6ZWX6	Eif2s1
Serpin H1	-2.32483	-3.10587	-1.14526	-2.30773	-0.0393324	1.32116	1.88835	-0.280957	2.40115	1.31495	2.67965	-3.76315	-0.150815	0.0393324	-1.35228	-0.771705	1.87041	2.80735	-0.177598	2.56484	1.84668	1.12733				+	cere_WT_AX_cere_wt_up	18	18	18	61,4	61,4	61,4	46,533	0	317,37	16429000000	474	0.0455723	-2.64704	-2.51535	Serpin H1	sp|P19324|SERPH_MOUSE Serpin H1 OS=Mus musculus GN=Serpinh1 PE=1 SV=3	P19324	P19324	Serpinh1
Epoxide hydrolase 1	-1.87435	-2.517	0.0080862	-0.963056	-0.0080862	-1.21138	0.780196	0.127532	0.216388	1.28954	0.787929	-1.81978	-2.49974	-0.668834	-1.82208	-0.757976	1.47036	0.427892	-0.0877409	0.600738	1.99102	1.25224				+	cere_WT_AX_cere_wt_up	12	12	12	33,8	33,8	33,8	52,576	0	45,438	5066200000	153	0.00403343	-2.64167	-4.51629	Epoxide hydrolase 1	sp|Q9D379|HYEP_MOUSE Epoxide hydrolase 1 OS=Mus musculus GN=Ephx1 PE=1 SV=2;tr|E9PWK1|E9PWK1_MOUSE Epoxide hydrolase 1 OS=Mus musculus GN=Ephx1 PE=1 SV=1;tr|F6YTS6|F6YTS6_MOUSE Epoxide hydrolase 1 (Fragment) OS=Mus musculus GN=Ephx1 PE=1 SV=2	Q9D379;E9PWK1;F6YTS6	Q9D379;E9PWK1;F6YTS6	Ephx1
Heterogeneous nuclear ribonucleoprotein A0	-3.14464	0.443395	-0.98243	-5.73198	0.227347	0.511952	-0.729665	0.0211229	0.34353	0.101384	0.629878	-2.96193	-3.25601	-2.86754	-1.44107	-0.039485	0.423179	0.270169	-0.0125055	0.0125055	-0.269612	0.246991				+	cere_WT_AX_cere_wt_up	9	9	9	38,4	38,4	38,4	30,53	0	136,35	21947000000	618	0.000765668	-2.62598	-6.26847	Heterogeneous nuclear ribonucleoprotein A0	sp|Q9CX86|ROA0_MOUSE Heterogeneous nuclear ribonucleoprotein A0 OS=Mus musculus GN=Hnrnpa0 PE=1 SV=1	Q9CX86	Q9CX86	Hnrnpa0
RNA-binding motif protein, X chromosome;RNA-binding motif protein, X chromosome, N-terminally processed	-4.00927	-3.66046	-4.3574	-3.92185	0.77787	1.25323	-0.0207329	0.398863	-0.297359	0.721729	0.613167	-3.10435	-1.2684	-1.92283	-3.25027	0.414955	0.812054	-0.876276	0.13623	0.173269	0.0207329	0.571445				+	cere_WT_AX_cere_wt_up	10	10	1	22,5	22,5	2	42,3	0	53,492	11129000000	390	0.00180528	-2.61188	-5.31412	RNA-binding motif protein, X chromosome;RNA-binding motif protein, X chromosome, N-terminally processed	sp|Q9WV02|RBMX_MOUSE RNA-binding motif protein, X chromosome OS=Mus musculus GN=Rbmx PE=1 SV=1;tr|A2AFI3|A2AFI3_MOUSE RNA binding motif protein, X chromosome, isoform CRA_b OS=Mus musculus GN=Rbmx PE=1 SV=1;tr|A2AFI4|A2AFI4_MOUSE RNA-binding motif protein,	Q9WV02;A2AFI3;A2AFI4	Q9WV02;A2AFI3;A2AFI4	Rbmx
Poly(rC)-binding protein 2	-1.73101	-0.665247	-3.2465	-2.39399	0.549841	0.347439	-0.367332	-0.38294	0.98601	0.367691	0.0455208	-3.60069	-0.242496	-1.46058	-3.31898	0.314091	0.349409	1.1165	-0.0455208	1.0398	0.560555	0.267969				+	cere_WT_AX_cere_wt_up	13	13	7	60,5	60,5	40,3	38,221	0	130,32	11793000000	415	0.0197009	-2.61139	-3.15454	Poly(rC)-binding protein 2	sp|Q61990|PCBP2_MOUSE Poly(rC)-binding protein 2 OS=Mus musculus GN=Pcbp2 PE=1 SV=1	Q61990;G3UYM5;A0A087WR61;A0A087WSI1;A0A087WRH3;P57724	Q61990	Pcbp2
Heterogeneous nuclear ribonucleoprotein H2	-2.13931	-0.44449	-1.69009	-1.68241	0.622158	0.565758	0.0304489	0.00607872	0.630489	0.407244	-0.285702	-2.74164	-1.65771	-2.30663	-3.36538	0.356358	0.699249	0.0491543	-0.00607872	0.537716	0.302055	-0.470854				+	cere_WT_AX_cere_wt_up	11	4	4	32,1	13,6	13,6	49,279	0	41,053	4970800000	167	0.00080936	-2.60855	-6.20313	Heterogeneous nuclear ribonucleoprotein H2	sp|P70333|HNRH2_MOUSE Heterogeneous nuclear ribonucleoprotein H2 OS=Mus musculus GN=Hnrnph2 PE=2 SV=1	P70333	P70333	Hnrnph2
Transmembrane emp24 domain-containing protein 9	-2.69466	-0.603698	-1.29139	-3.45304	0.0818491	0.712537	0.294784	-0.252347	-0.0818491	1.13804	0.487952	-2.84561	-3.57677	-0.866904	-1.93288	0.457971	0.716084	0.22502	-0.359347	0.375371	0.770267	0.250789				+	cere_WT_AX_cere_wt_up	7	7	7	34,5	34,5	34,5	27,127	0	55,408	4999800000	115	0.00660172	-2.56481	-4.06652	Transmembrane emp24 domain-containing protein 9	sp|Q99KF1|TMED9_MOUSE Transmembrane emp24 domain-containing protein 9 OS=Mus musculus GN=Tmed9 PE=1 SV=2	Q99KF1	Q99KF1	Tmed9
Elongation factor 1-beta	-1.13047	-0.627305	-2.50946	-0.928693	1.85739	-2.32191	1.44333	1.2026	0.926103	-2.49662	0.731114	-0.588725	-3.0105	-0.668885	-2.64634	1.13272	0.0144606	0.662	1.15348	0.992894	-0.0144606	1.13376				+	cere_WT_AX_cere_wt_up	9	8	8	61,8	61,8	61,8	24,693	0	253,67	13504000000	345	0.0107441	-2.54503	-3.64705	Elongation factor 1-beta	sp|O70251|EF1B_MOUSE Elongation factor 1-beta OS=Mus musculus GN=Eef1b PE=1 SV=5;tr|A0A087WS46|A0A087WS46_MOUSE Elongation factor 1-beta OS=Mus musculus GN=Eef1b2 PE=1 SV=1	O70251;A0A087WS46;G3UX43;G3UZ47;M0QWK5;M0QWH8	O70251;A0A087WS46	Eef1b;Eef1b2
Staphylococcal nuclease domain-containing protein 1	-2.06558	-0.403231	-0.563927	-0.638041	-0.172256	0.851122	1.04001	0.172256	0.56703	0.966572	0.535568	-2.34532	-3.65325	-1.34087	-0.627466	-0.928257	-1.40468	0.190424	0.291082	0.927544	0.626337	0.343109				+	cere_WT_AX_cere_wt_up	20	20	20	34,2	34,2	34,2	102,09	0	73,884	2304400000	60	0.00923952	-2.53874	-3.77452	Staphylococcal nuclease domain-containing protein 1	sp|Q78PY7|SND1_MOUSE Staphylococcal nuclease domain-containing protein 1 OS=Mus musculus GN=Snd1 PE=1 SV=1	Q78PY7;Q3TJ56;E9Q3E9	Q78PY7	Snd1
RNA-binding protein 14	-1.25402	-1.34773	-0.901	-4.00154	0.398175	0.644378	0.346694	0.117232	-0.142545	0.229615	0.658042	-2.19776	-1.997	-2.46689	-2.08372	-0.412404	0.545913	0.231408	-0.117232	0.223533	0.264421	1.02225				+	cere_WT_AX_cere_wt_up	12	12	10	23,3	23,3	18,8	69,448	0	30,309	3371300000	106	6.87537e-05	-2.53458	-9.70333	RNA-binding protein 14	sp|Q8C2Q3|RBM14_MOUSE RNA-binding protein 14 OS=Mus musculus GN=Rbm14 PE=1 SV=1;tr|E9QL13|E9QL13_MOUSE MCG8382, isoform CRA_c OS=Mus musculus GN=Rbm14 PE=1 SV=2	Q8C2Q3;E9QL13;J3QN51;J3QPT3;B0LM42	Q8C2Q3;E9QL13	Rbm14
Leucine-rich repeat-containing protein 59	-2.30964	-4.60515	-1.94486	-1.58071	0.278046	0.239309	0.140545	-0.178354	0.906208	0.490791	0.511028	-3.35538	-0.863018	-1.23339	-2.63915	-0.371498	0.223804	0.240761	-0.140545	0.917885	0.800285	0.441532				+	cere_WT_AX_cere_wt_up	11	11	11	47,6	47,6	47,6	34,877	0	92,08	9751400000	273	0.0071565	-2.52752	-3.99539	Leucine-rich repeat-containing protein 59	sp|Q922Q8|LRC59_MOUSE Leucine-rich repeat-containing protein 59 OS=Mus musculus GN=Lrrc59 PE=1 SV=1	Q922Q8	Q922Q8	Lrrc59
Histone H1.0;Histone H1.0, N-terminally processed	-2.36363	-2.62424	-0.425129	-1.29203	1.53664	2.91376	1.1782	1.38942	1.05789	1.21625	2.24339	-2.57538	-0.950617	-1.90765	-1.3681	-1.80568	-0.992338	-1.2737	1.13523	0.599253	1.12224	0.425129				+	cere_WT_AX_cere_wt_up	5	5	5	21,1	21,1	21,1	20,861	0	21,126	6761900000	94	0.000700186	-2.5209	-6.37486	Histone H1.0;Histone H1.0, N-terminally processed	sp|P10922|H10_MOUSE Histone H1.0 OS=Mus musculus GN=H1f0 PE=2 SV=4	P10922	P10922	H1f0
Heterogeneous nuclear ribonucleoprotein D0	-2.8181	-0.753293	-1.43451	-2.21374	0.419536	0.061656	-0.061286	0.393693	0.0821791	0.0620871	0.174825	-3.62451	-1.76386	-1.95116	-2.79436	0.365979	0.198586	0.272206	0.061286	-0.184011	0.163369	-0.0945902				+	cere_WT_AX_cere_wt_up	17	17	16	33,2	33,2	31	38,354	0	112,43	37753000000	800	0.00114756	-2.51999	-5.80377	Heterogeneous nuclear ribonucleoprotein D0	sp|Q60668|HNRPD_MOUSE Heterogeneous nuclear ribonucleoprotein D0 OS=Mus musculus GN=Hnrnpd PE=1 SV=2;tr|F6ZV59|F6ZV59_MOUSE Heterogeneous nuclear ribonucleoprotein D0 (Fragment) OS=Mus musculus GN=Hnrnpd PE=1 SV=1;tr|G5E8G0|G5E8G0_MOUSE Heterogeneous nucle	Q60668;F6ZV59;G5E8G0;G3X9W0;E9Q5B6;F6SHF3;F7A465;Q9D3U4	Q60668;F6ZV59;G5E8G0;G3X9W0;E9Q5B6	Hnrnpd
Trifunctional enzyme subunit alpha, mitochondrial;Long-chain enoyl-CoA hydratase;Long chain 3-hydroxyacyl-CoA dehydrogenase	-1.89526	-2.49019	-4.88156	-3.48625	-0.92889	1.28159	0.768831	-1.08049	1.41119	1.11017	0.513985	-1.76646	-1.25762	-1.3971	-2.93213	-0.162361	1.41932	0.766285	0.162361	1.39495	0.525118	0.631212				+	cere_WT_AX_cere_wt_up	26	26	26	47,4	47,4	47,4	82,669	0	299,86	9737600000	335	0.00155579	-2.51674	-5.47146	Trifunctional enzyme subunit alpha, mitochondrial;Long-chain enoyl-CoA hydratase;Long chain 3-hydroxyacyl-CoA dehydrogenase	sp|Q8BMS1|ECHA_MOUSE Trifunctional enzyme subunit alpha, mitochondrial OS=Mus musculus GN=Hadha PE=1 SV=1	Q8BMS1	Q8BMS1	Hadha
Gamma-glutamyltransferase 7;Gamma-glutamyltransferase 7 heavy chain;Gamma-glutamyltransferase 7 light chain	-2.54025	-3.0922	-2.60626	-3.97018	0.911224	0.49305	0.356853	1.03623	0.151842	0.825071	0.690144	-3.0757	-3.33335	0.566816	-2.56402	-0.467865	-2.77916	-3.17857	-0.151842	0.930466	0.252691	0.57011				+	cere_WT_AX_cere_wt_up	10	10	10	22,7	22,7	22,7	70,251	0	113,48	6507200000	115	0.0364032	-2.50192	-2.68274	Gamma-glutamyltransferase 7;Gamma-glutamyltransferase 7 heavy chain;Gamma-glutamyltransferase 7 light chain	sp|Q99JP7|GGT7_MOUSE Gamma-glutamyltransferase 7 OS=Mus musculus GN=Ggt7 PE=2 SV=2	Q99JP7;H3BKA5;A2AQN2	Q99JP7	Ggt7
40S ribosomal protein S11	-2.25473	-1.32681	-0.7991	-2.60362	0.525081	0.874135	-0.595523	-0.0225439	1.47652	-1.29006	0.728089	-3.05722	0.064002	-3.71419	-1.27854	0.839425	1.61023	1.50742	0.921781	1.09855	0.0225439	-0.0253077				+	cere_WT_AX_cere_wt_up	11	11	11	54,4	54,4	54,4	18,431	0	31,389	6225700000	129	0.0330013	-2.50088	-2.75662	40S ribosomal protein S11	sp|P62281|RS11_MOUSE 40S ribosomal protein S11 OS=Mus musculus GN=Rps11 PE=1 SV=3	P62281	P62281	Rps11
Protein arginine N-methyltransferase 1	-0.355007	-1.55252	-1.35616	-0.931568	1.05137	-1.19193	1.08286	1.1707	1.99626	-0.261475	0.964796	-1.18117	-1.35406	-1.9886	-1.37546	2.27431	-0.246843	2.07562	1.02034	1.72861	0.246843	1.08				+	cere_WT_AX_cere_wt_up	10	10	10	41,8	41,8	41,8	36,567	0	43,116	3849400000	112	0.000390463	-2.49377	-7.10538	Protein arginine N-methyltransferase 1	tr|D3Z0A2|D3Z0A2_MOUSE Protein arginine N-methyltransferase 1 OS=Mus musculus GN=Prmt1 PE=1 SV=1;sp|Q9JIF0|ANM1_MOUSE Protein arginine N-methyltransferase 1 OS=Mus musculus GN=Prmt1 PE=1 SV=1;tr|F8WH01|F8WH01_MOUSE Protein arginine N-methyltransferase 1 OS	D3Z0A2;Q9JIF0;F8WH01;D3Z3N0;Q6PAK3	D3Z0A2;Q9JIF0;F8WH01;D3Z3N0	Prmt1
Small nuclear ribonucleoprotein Sm D2	-1.7864	-3.32244	-2.01555	-2.38201	0.698656	0.437521	0.0462894	0.70997	0.0474396	-0.328535	0.314039	-2.51833	-2.50325	-1.62857	-3.33706	0.45294	0.436813	0.0501308	0.0573845	-0.172785	0.100246	-0.0462894				+	cere_WT_AX_cere_wt_up	6	6	6	55,1	55,1	55,1	13,527	0	45,42	5027600000	184	0.00042104	-2.48144	-7.00747	Small nuclear ribonucleoprotein Sm D2	sp|P62317|SMD2_MOUSE Small nuclear ribonucleoprotein Sm D2 OS=Mus musculus GN=Snrpd2 PE=3 SV=1;tr|D3Z5N9|D3Z5N9_MOUSE MCG49198 OS=Mus musculus GN=Gm5449 PE=4 SV=1	P62317;D3Z5N9	P62317;D3Z5N9	Snrpd2;Gm5449
Aspartate--tRNA ligase, cytoplasmic	-1.5792	-1.47223	-2.16784	-1.90101	0.385996	0.0474663	0.0662556	0.177906	0.507492	-0.0390549	0.177456	-3.35262	-1.42896	-0.973459	-3.49549	0.0390549	-0.408096	0.65974	-0.0966759	0.336966	0.241581	0.192108				+	cere_WT_AX_cere_wt_up	22	22	22	48,5	48,5	48,5	57,147	0	85,069	10952000000	321	0.00913925	-2.48113	-3.78383	Aspartate--tRNA ligase, cytoplasmic	sp|Q922B2|SYDC_MOUSE Aspartate--tRNA ligase, cytoplasmic OS=Mus musculus GN=Dars PE=2 SV=2	Q922B2;Q8BJY7	Q922B2	Dars
Alpha-1,3/1,6-mannosyltransferase ALG2	-1.30298	-2.52376	-0.842211	-1.77026	-0.24715	0.303299	0.641439	-0.426407	1.56629	1.30473	0.822857	-1.44313	-1.78803	-1.98891	-1.03323	-1.15728	0.547462	0.286409	0.24715	1.42459	1.00805	0.974733				+	cere_WT_AX_cere_wt_up	14	14	14	47,7	47,7	47,7	47,404	0	87,715	4602700000	127	0.000253187	-2.47696	-7.69001	Alpha-1,3/1,6-mannosyltransferase ALG2	sp|Q9DBE8|ALG2_MOUSE Alpha-1,3/1,6-mannosyltransferase ALG2 OS=Mus musculus GN=Alg2 PE=2 SV=2	Q9DBE8;F6RBY3	Q9DBE8	Alg2
Microtubule-actin cross-linking factor 1	0.39394	-1.45884	-1.59385	-1.78764	-0.443987	1.98513	0.104595	-0.776287	1.11857	1.01658	-0.104595	-3.02234	-2.20162	-0.434055	-0.834335	0.914244	1.71482	0.205616	0.886087	1.41183	1.24209	-0.179539				+	cere_WT_AX_cere_wt_up	44	44	42	8	8	7,7	831,64	0	152,2	4552400000	164	0.0124394	-2.46321	-3.52523	Microtubule-actin cross-linking factor 1	tr|B1ARU4|B1ARU4_MOUSE Microtubule-actin cross-linking factor 1 OS=Mus musculus GN=Macf1 PE=1 SV=1;tr|E9PVY8|E9PVY8_MOUSE Microtubule-actin cross-linking factor 1 OS=Mus musculus GN=Macf1 PE=1 SV=2;tr|A0A0A0MQA6|A0A0A0MQA6_MOUSE Microtubule-actin cross-lin	B1ARU4;E9PVY8;A0A0A0MQA6;F7ACR9;E9QA63;E9QNP1;Q9QXZ0;F6Q750;B1ARU1;F6XCT0;F6SHS0;A0A0A0MQH5;F6RCJ3;F6YKN8;S4R2C6;S4R2A8;F6RL59	B1ARU4;E9PVY8;A0A0A0MQA6;F7ACR9;E9QA63;E9QNP1;Q9QXZ0;F6Q750;B1ARU1	Macf1
Acyl-coenzyme A thioesterase 1	-1.80431	-1.04537	-1.14022	-1.88852	0.084466	-0.335683	1.78375	-0.084466	0.669532	1.11309	1.3256	-1.62396	-0.976697	-1.86044	-1.50172	-0.132739	0.936505	0.707702	0.610168	1.06733	1.23032	0.969306				+	cere_WT_AX_cere_wt_up	13	13	5	40,8	40,8	14,3	46,135	0	56,085	4152400000	160	3.7789e-05	-2.45998	-10.7748	Acyl-coenzyme A thioesterase 1	sp|O55137|ACOT1_MOUSE Acyl-coenzyme A thioesterase 1 OS=Mus musculus GN=Acot1 PE=1 SV=1	O55137;Q32Q92;Q8BWN8;Q9QYR7;Q91YQ6;Q6Q2Z6	O55137	Acot1
Sideroflexin;Sideroflexin-5	-3.06326	-3.50215	-1.24084	-2.37119	0.0342541	1.23781	1.05157	-0.357637	0.986069	0.790127	1.81125	-2.25146	-2.29758	-0.868273	-1.95953	-0.0342541	1.74527	2.13073	-0.23757	0.846586	0.35281	1.41981				+	cere_WT_AX_cere_wt_up	10	10	10	51,7	51,7	51,7	32,783	0	79,243	5470300000	131	0.00240081	-2.43962	-5.02136	Sideroflexin;Sideroflexin-5	tr|Q8BRQ9|Q8BRQ9_MOUSE Sideroflexin OS=Mus musculus GN=Sfxn5 PE=1 SV=1;sp|Q925N0|SFXN5_MOUSE Sideroflexin-5 OS=Mus musculus GN=Sfxn5 PE=1 SV=2;tr|D3YXH5|D3YXH5_MOUSE Sideroflexin-5 OS=Mus musculus GN=Sfxn5 PE=1 SV=1	Q8BRQ9;Q925N0;D3YXH5	Q8BRQ9;Q925N0;D3YXH5	Sfxn5
116 kDa U5 small nuclear ribonucleoprotein component	-1.42735	-1.93113	-0.646771	-1.50255	1.08778	1.13709	1.16261	-0.229316	1.80006	-1.35916	1.23306	-1.60793	-1.98473	-0.867032	-2.30298	1.31798	-0.254172	1.66594	0.229316	1.49349	0.812264	0.435304				+	cere_WT_AX_cere_wt_up	21	20	20	31,3	30,2	30,2	109,49	0	78,035	4433700000	141	0.0010971	-2.43326	-5.85409	116 kDa U5 small nuclear ribonucleoprotein component	tr|A2AH85|A2AH85_MOUSE 116 kDa U5 small nuclear ribonucleoprotein component OS=Mus musculus GN=Eftud2 PE=1 SV=1;sp|O08810|U5S1_MOUSE 116 kDa U5 small nuclear ribonucleoprotein component OS=Mus musculus GN=Eftud2 PE=2 SV=1;tr|G3UZ34|G3UZ34_MOUSE 116 kDa U5	A2AH85;O08810;G3UZ34;G3UXK8	A2AH85;O08810;G3UZ34	Eftud2
Neurofilament medium polypeptide	-0.74027	0.129457	-1.26122	-2.99237	0.488641	-1.50991	1.52817	0.163428	2.1868	-0.33665	1.38937	-0.641662	-0.864493	-1.13266	-2.63796	1.0051	-2.16094	-0.129457	0.870969	1.35388	0.699683	1.52336				+	cere_WT_AX_cere_wt_up	20	16	16	27,7	24,3	24,3	95,915	0	153,39	4743200000	180	0.00257992	-2.43117	-4.94923	Neurofilament medium polypeptide	sp|P08553|NFM_MOUSE Neurofilament medium polypeptide OS=Mus musculus GN=Nefm PE=1 SV=4;tr|D3YZ35|D3YZ35_MOUSE Neurofilament medium polypeptide OS=Mus musculus GN=Nefm PE=1 SV=1	P08553;D3YZ35	P08553;D3YZ35	Nefm
Myelin expression factor 2	-2.24723	0.0879021	-2.4728	-2.56859	0.744888	0.477009	0.142624	-0.333612	0.283142	-0.0637608	0.318272	-3.35849	-3.31809	-2.91765	-0.117643	0.780586	1.38898	0.0637608	-0.600868	-0.251057	0.40102	0.428911				+	cere_WT_AX_cere_wt_up	13	13	13	25,2	25,2	25,2	63,294	0	42,233	5762400000	186	0.0250836	-2.42247	-2.96611	Myelin expression factor 2	sp|Q8C854|MYEF2_MOUSE Myelin expression factor 2 OS=Mus musculus GN=Myef2 PE=1 SV=1;tr|G8JL68|G8JL68_MOUSE Myelin expression factor 2 (Fragment) OS=Mus musculus GN=Myef2 PE=1 SV=1;tr|A2ATP5|A2ATP5_MOUSE Myelin expression factor 2 OS=Mus musculus GN=Myef2 P	Q8C854;G8JL68;A2ATP5;A2ATP6;F6XJA1	Q8C854;G8JL68;A2ATP5;A2ATP6;F6XJA1	Myef2
ATP-dependent RNA helicase DDX1	-1.75369	-1.69225	-2.09286	-2.46226	0.64315	0.0007267	-0.0007267	0.560802	0.996883	-2.74886	0.171713	-2.3014	-4.13708	-0.43059	-1.99774	0.414555	-0.0250988	0.40387	0.303911	0.260195	0.0973816	0.143856				+	cere_WT_AX_cere_wt_up	19	19	19	33,9	33,9	33,9	82,499	0	119,52	4592200000	130	0.019203	-2.41804	-3.17475	ATP-dependent RNA helicase DDX1	sp|Q91VR5|DDX1_MOUSE ATP-dependent RNA helicase DDX1 OS=Mus musculus GN=Ddx1 PE=1 SV=1	Q91VR5	Q91VR5	Ddx1
Lysosome-associated membrane glycoprotein 1	-2.55926	0.710088	-0.248929	-2.91953	-0.214026	1.00081	-2.06748	-1.88516	1.18868	-1.55147	1.82227	-1.49619	0.214026	-1.82609	-1.88843	0.621631	-0.487443	2.2121	0.257512	1.22451	1.29668	1.8915				+	cere_WT_AX_cere_wt_up	5	5	5	13,8	13,8	13,8	43,865	0	12,517	3390300000	101	0.00688104	-2.41672	-4.0299	Lysosome-associated membrane glycoprotein 1	sp|P11438|LAMP1_MOUSE Lysosome-associated membrane glycoprotein 1 OS=Mus musculus GN=Lamp1 PE=1 SV=2	P11438	P11438	Lamp1
Core histone macro-H2A.2	-2.23131	-0.275271	-0.792302	-3.11312	0.244117	1.22382	0.636256	-0.140592	1.81068	-0.854106	1.05683	-2.48456	-0.454459	-1.81677	-2.47553	0.291419	1.11416	1.47103	-0.351291	1.5829	0.140592	0.994586				+	cere_WT_AX_cere_wt_up	20	20	18	62,9	62,9	55,9	40,092	0	318,22	41428000000	631	0.00976651	-2.39953	-3.72741	Core histone macro-H2A.2	sp|Q8CCK0|H2AW_MOUSE Core histone macro-H2A.2 OS=Mus musculus GN=H2afy2 PE=1 SV=3	Q8CCK0	Q8CCK0	H2afy2
Endoplasmic reticulum-Golgi intermediate compartment protein 1	-1.27243	-1.72979	-2.02815	-2.3829	0.0819054	0.0825691	0.468164	0.112091	-0.0647354	0.889381	0.975449	-1.84755	-0.653748	-1.51715	-3.61341	0.0647354	-0.32025	-0.212624	0.192501	0.556292	0.777958	0.390444				+	cere_WT_AX_cere_wt_up	9	9	9	35,9	35,9	35,9	32,562	0	41,035	7036500000	193	0.00933825	-2.38726	-3.76547	Endoplasmic reticulum-Golgi intermediate compartment protein 1	sp|Q9DC16|ERGI1_MOUSE Endoplasmic reticulum-Golgi intermediate compartment protein 1 OS=Mus musculus GN=Ergic1 PE=1 SV=1;tr|F6SLP4|F6SLP4_MOUSE Endoplasmic reticulum-Golgi intermediate compartment protein 1 (Fragment) OS=Mus musculus GN=Ergic1 PE=1 SV=1	Q9DC16;F6SLP4;F6Z6A5	Q9DC16;F6SLP4	Ergic1
	-2.07256	-1.15446	-2.97466	-2.46177	0.405647	0.112497	0.474234	-0.10998	0.135662	0.511078	0.857283	-3.26111	-1.53394	-0.509865	-3.1329	-0.016367	0.343458	-0.562361	0.116951	0.016367	0.570663	0.395018				+	cere_WT_AX_cere_wt_up	8	8	8	49,1	49,1	49,1	25,2	0	86,543	9454800000	235	0.0122866	-2.3842	-3.53544		tr|D3YZZ5|D3YZZ5_MOUSE Protein Tmed7 OS=Mus musculus GN=Tmed7 PE=1 SV=1;tr|E9Q7G1|E9Q7G1_MOUSE Protein Tmed7 OS=Mus musculus GN=Tmed7 PE=1 SV=1	D3YZZ5;E9Q7G1	D3YZZ5;E9Q7G1	Tmed7
60S ribosomal protein L18a	-2.42744	-1.65583	-2.0586	-1.96869	-0.186554	0.623867	0.0092659	-0.646368	1.60215	-0.0092659	0.565842	-2.56088	-1.10574	-1.56105	-2.46079	0.223944	0.477354	1.59624	0.422258	1.13313	0.216434	0.0198116				+	cere_WT_AX_cere_wt_up	7	7	7	39,2	39,2	39,2	20,732	0	24,463	3241700000	175	0.00146964	-2.37002	-5.53258	60S ribosomal protein L18a	sp|P62717|RL18A_MOUSE 60S ribosomal protein L18a OS=Mus musculus GN=Rpl18a PE=1 SV=1	P62717;F6YJW4	P62717	Rpl18a
40S ribosomal protein S14	-3.89967	-0.10698	-1.63894	-3.05681	0.334302	-0.124761	-0.451821	0.308394	0.591388	-0.203734	0.182071	-3.49614	-0.731076	-1.25422	-2.35537	0.128028	0.302867	0.443061	0.10698	0.731048	0.264052	0.479083				+	cere_WT_AX_cere_wt_up	8	8	8	68,2	68,2	68,2	16,273	0	75,399	6991600000	329	0.00957171	-2.35449	-3.74449	40S ribosomal protein S14	sp|P62264|RS14_MOUSE 40S ribosomal protein S14 OS=Mus musculus GN=Rps14 PE=2 SV=3;tr|D3YVF4|D3YVF4_MOUSE 40S ribosomal protein S14 (Fragment) OS=Mus musculus GN=Rps14 PE=1 SV=1;tr|D3Z7I1|D3Z7I1_MOUSE 40S ribosomal protein S14 (Fragment) OS=Mus musculus GN=	P62264;D3YVF4;D3Z7I1	P62264;D3YVF4;D3Z7I1	Rps14
Pre-mRNA-splicing factor ATP-dependent RNA helicase DHX15	-3.57749	-1.52548	-1.71217	-1.76619	0.0953102	1.66219	0.0107155	-0.395472	1.51225	1.01521	-0.503811	-2.41174	-1.28829	-1.23655	-1.95839	0.147348	0.89024	1.79055	0.206465	1.49581	0.829487	-0.0107155				+	cere_WT_AX_cere_wt_up	14	14	14	20,9	20,9	20,9	91,006	0	31,075	3135300000	83	0.00176662	-2.354	-5.33682	Pre-mRNA-splicing factor ATP-dependent RNA helicase DHX15	sp|O35286|DHX15_MOUSE Pre-mRNA-splicing factor ATP-dependent RNA helicase DHX15 OS=Mus musculus GN=Dhx15 PE=1 SV=2	O35286;Q05BH3;G3X8X0;A2A4N9;A2A4P0	O35286	Dhx15
Heterogeneous nuclear ribonucleoprotein Q	-4.75776	-1.04823	-0.789045	-4.04099	0.52677	0.52688	0.171389	-0.321524	1.14556	0.590109	0.0420132	-2.43827	-1.47261	-1.54427	-3.02366	0.268738	0.278254	0.896849	-0.0420132	0.726204	0.457151	-0.264383				+	cere_WT_AX_cere_wt_up	21	21	16	39,5	39,5	31,8	69,632	0	207,06	19772000000	531	0.00172661	-2.33894	-5.36092	Heterogeneous nuclear ribonucleoprotein Q	sp|Q7TMK9|HNRPQ_MOUSE Heterogeneous nuclear ribonucleoprotein Q OS=Mus musculus GN=Syncrip PE=1 SV=2;tr|G3UZI2|G3UZI2_MOUSE Heterogeneous nuclear ribonucleoprotein Q OS=Mus musculus GN=Syncrip PE=1 SV=1;tr|G3V018|G3V018_MOUSE Heterogeneous nuclear ribonucl	Q7TMK9;G3UZI2;G3V018;G3UZ48;G3UXJ6;G3UWM1;G3XA76	Q7TMK9;G3UZI2;G3V018;G3UZ48;G3UXJ6	Syncrip
Small nuclear ribonucleoprotein-associated protein B;Small nuclear ribonucleoprotein-associated protein N	-1.76428	-1.50041	-0.651222	-1.28302	0.441114	0.308254	0.181278	0.146322	-0.0227318	0.0227318	0.440807	-2.71953	-1.32683	-2.26194	-2.13992	0.816502	0.680395	-1.79638	0.367395	0.118315	0.78319	-0.392933				+	cere_WT_AX_cere_wt_up	6	6	6	22,5	22,5	22,5	23,656	0	22,98	3820700000	200	0.000859738	-2.33105	-6.13262	Small nuclear ribonucleoprotein-associated protein B;Small nuclear ribonucleoprotein-associated protein N	sp|P27048|RSMB_MOUSE Small nuclear ribonucleoprotein-associated protein B OS=Mus musculus GN=Snrpb PE=1 SV=1;sp|P63163|RSMN_MOUSE Small nuclear ribonucleoprotein-associated protein N OS=Mus musculus GN=Snrpn PE=2 SV=1	P27048;P63163	P27048;P63163	Snrpb;Snrpn
Heterogeneous nuclear ribonucleoprotein U-like protein 2	-3.64552	-0.920665	-2.4676	-1.22421	0.371419	0.94283	-0.298091	-0.238765	1.17548	0.0507898	0.541911	-3.76714	-0.80988	-1.44431	-1.43315	0.0372152	1.34325	0.202048	-0.0372152	1.09753	0.101073	0.601737				+	cere_WT_AX_cere_wt_up	16	16	16	23,8	23,8	23,8	84,939	0	150,67	5478600000	175	0.016665	-2.3044	-3.28754	Heterogeneous nuclear ribonucleoprotein U-like protein 2	sp|Q00PI9|HNRL2_MOUSE Heterogeneous nuclear ribonucleoprotein U-like protein 2 OS=Mus musculus GN=Hnrnpul2 PE=1 SV=2	Q00PI9	Q00PI9	Hnrnpul2
Far upstream element-binding protein 1	-1.39366	-1.33108	-2.61874	-2.58405	0.973529	0.174165	0.242694	0.705298	0.515265	-0.370189	0.0200987	-2.3015	-2.04145	-3.30921	-1.30537	0.913098	-0.332595	0.0787992	0.0284948	-0.0200987	0.163478	0.0360308				+	cere_WT_AX_cere_wt_up	12	11	11	21	19,9	19,9	67,443	0	48,1	3313000000	201	0.00150667	-2.29136	-5.50582	Far upstream element-binding protein 1	tr|Q3TUE1|Q3TUE1_MOUSE Far upstream element-binding protein 1 OS=Mus musculus GN=Fubp1 PE=1 SV=1;sp|Q91WJ8|FUBP1_MOUSE Far upstream element-binding protein 1 OS=Mus musculus GN=Fubp1 PE=1 SV=1	Q3TUE1;Q91WJ8	Q3TUE1;Q91WJ8	Fubp1
Long-chain-fatty-acid--CoA ligase ACSBG1	-2.60212	-2.76863	0.511658	-1.5909	-0.324373	1.26023	1.50898	0.273464	1.77813	-1.02484	0.630756	-2.27167	-2.12691	-1.81174	-1.1079	-0.273464	1.47579	1.43708	0.4988	1.14034	-0.473486	0.673832				+	cere_WT_AX_cere_wt_up	16	16	16	26,1	26,1	26,1	80,425	0	107,68	3093400000	124	0.00172244	-2.28943	-5.36346	Long-chain-fatty-acid--CoA ligase ACSBG1	sp|Q99PU5|ACBG1_MOUSE Long-chain-fatty-acid--CoA ligase ACSBG1 OS=Mus musculus GN=Acsbg1 PE=1 SV=1	Q99PU5;D3Z1Z2;D3Z2G8	Q99PU5	Acsbg1
ER membrane protein complex subunit 8	-1.32284	-0.271551	2.13704	-0.605925	1.53219	-0.624517	2.57528	1.37863	2.07782	0.10181	2.13288	-0.133179	-1.07482	-0.792696	-1.59983	-0.443523	-0.10181	2.20761	-0.650404	2.30892	1.80882	2.08532				+	cere_WT_AX_cere_wt_up	6	6	6	38,2	38,2	38,2	23,348	0	25,812	2764100000	46	0.022719	-2.28829	-3.04287	ER membrane protein complex subunit 8	sp|O70378|EMC8_MOUSE ER membrane protein complex subunit 8 OS=Mus musculus GN=Emc8 PE=1 SV=1;tr|M0QWP2|M0QWP2_MOUSE ER membrane protein complex subunit 8 (Fragment) OS=Mus musculus GN=Emc8 PE=1 SV=1;tr|M0QWY0|M0QWY0_MOUSE ER membrane protein complex subuni	O70378;M0QWP2;M0QWY0;M0QWS0;M0QWI7;M0QWE2;M0QWC9	O70378;M0QWP2;M0QWY0	Emc8
Isoleucine--tRNA ligase, cytoplasmic	-1.48028	0.144686	-0.428164	-1.19534	1.53657	1.02619	-0.144686	-1.16304	1.5759	-1.39064	1.64798	-1.37024	-2.11567	-0.532598	-0.494955	0.837685	-1.24718	0.484194	1.11719	1.50438	0.721632	1.28205				+	cere_WT_AX_cere_wt_up	18	18	18	21,2	21,2	21,2	144,27	0	53,713	2614900000	63	0.0016029	-2.28468	-5.43964	Isoleucine--tRNA ligase, cytoplasmic	sp|Q8BU30|SYIC_MOUSE Isoleucine--tRNA ligase, cytoplasmic OS=Mus musculus GN=Iars PE=2 SV=2	Q8BU30;E9Q866;F6Q6R1	Q8BU30	Iars
40S ribosomal protein S27;40S ribosomal protein S27-like	-1.56197	-1.49241	-1.61875	-0.974586	0.648936	0.914998	0.0712233	-0.324689	1.14853	0.0517817	0.66723	-1.24148	-2.23128	-2.2229	-2.42754	0.563342	0.976882	0.906154	-0.0517817	0.894952	-0.154477	0.289123				+	cere_WT_AX_cere_wt_up	4	4	4	39,3	39,3	39,3	9,461	0	24,838	3765300000	152	0.000701329	-2.27525	-6.37291	40S ribosomal protein S27;40S ribosomal protein S27-like	sp|Q6ZWU9|RS27_MOUSE 40S ribosomal protein S27 OS=Mus musculus GN=Rps27 PE=1 SV=3;sp|Q6ZWY3|RS27L_MOUSE 40S ribosomal protein S27-like OS=Mus musculus GN=Rps27l PE=3 SV=3	Q6ZWU9;Q6ZWY3;D6RH49;D3YYB0	Q6ZWU9;Q6ZWY3	Rps27;Rps27l
Dolichyl-diphosphooligosaccharide--protein glycosyltransferase subunit 1	-2.52694	-0.518358	-4.31345	-3.62782	-0.125166	0.633663	0.871998	-0.155499	0.409149	0.829559	1.20003	-3.04087	-0.835581	-0.595501	-2.26172	-0.132786	0.51684	0.822964	0.125166	0.519478	0.87303	0.788776				+	cere_WT_AX_cere_wt_up	28	28	28	59,4	59,4	59,4	68,527	0	320,61	32742000000	893	0.00980482	-2.26003	-3.72409	Dolichyl-diphosphooligosaccharide--protein glycosyltransferase subunit 1	sp|Q91YQ5|RPN1_MOUSE Dolichyl-diphosphooligosaccharide--protein glycosyltransferase subunit 1 OS=Mus musculus GN=Rpn1 PE=1 SV=1	Q91YQ5	Q91YQ5	Rpn1
Very-long-chain (3R)-3-hydroxyacyl-CoA dehydratase 3	-1.46458	-2.13698	-1.23853	-2.73512	0.383001	0.948442	0.803097	-0.0877609	1.4702	-2.48155	1.21426	-1.61966	-1.90062	-1.7976	-1.45508	-1.26027	0.0877609	1.0184	0.353931	0.93528	0.484051	0.479792				+	cere_WT_AX_cere_wt_up	5	5	5	20,4	20,4	20,4	43,131	0	31,721	4174100000	123	8.2627e-06	-2.2565	-14.0057	Very-long-chain (3R)-3-hydroxyacyl-CoA dehydratase 3	sp|Q8K2C9|HACD3_MOUSE Very-long-chain (3R)-3-hydroxyacyl-CoA dehydratase 3 OS=Mus musculus GN=Hacd3 PE=1 SV=2	Q8K2C9	Q8K2C9	Hacd3
Proliferation-associated protein 2G4	-1.66243	-0.391823	-2.03484	-3.12627	1.14224	0.39897	0.357212	0.527685	1.03466	-0.167715	0.567202	-3.99984	-1.48607	-1.09785	-1.09858	1.375	-0.193056	0.925844	0.538355	0.788864	-0.0541935	0.0541935				+	cere_WT_AX_cere_wt_up	14	14	14	43,1	43,1	43,1	43,698	0	150,12	8285000000	307	0.021165	-2.25239	-3.0982	Proliferation-associated protein 2G4	sp|P50580|PA2G4_MOUSE Proliferation-associated protein 2G4 OS=Mus musculus GN=Pa2g4 PE=1 SV=3;tr|D3YVH7|D3YVH7_MOUSE Proliferation-associated protein 2G4 (Fragment) OS=Mus musculus GN=Pa2g4 PE=1 SV=1	P50580;D3YVH7	P50580;D3YVH7	Pa2g4
ATP-dependent RNA helicase DDX3X;Putative ATP-dependent RNA helicase Pl10	-0.992669	0.664956	-2.4986	-2.46118	0.0335836	0.79247	-0.0335836	-0.608243	1.41751	0.554799	0.143117	-4.16609	-1.89558	-1.44209	-0.16113	0.322694	0.696826	1.53183	0.251832	1.33832	-0.185031	-0.061244				+	cere_WT_AX_cere_wt_up	20	19	4	39,4	37,8	11,3	73,101	0	191,45	9302000000	344	0.0470907	-2.25219	-2.49112	ATP-dependent RNA helicase DDX3X;Putative ATP-dependent RNA helicase Pl10	sp|Q62167|DDX3X_MOUSE ATP-dependent RNA helicase DDX3X OS=Mus musculus GN=Ddx3x PE=1 SV=3;sp|P16381|DDX3L_MOUSE Putative ATP-dependent RNA helicase Pl10 OS=Mus musculus GN=D1Pas1 PE=2 SV=1	Q62167;P16381;Q3V086;Q61496	Q62167;P16381	Ddx3x;D1Pas1
Sarcoplasmic/endoplasmic reticulum calcium ATPase 2;Calcium-transporting ATPase	-1.56284	-1.94824	-4.37188	-5.49058	-0.237474	0.787437	0.567591	-0.353086	0.906965	0.595306	0.5748	-3.03217	-1.06315	-0.444981	-2.48993	-0.128803	0.810349	0.617178	0.128803	0.628847	0.950895	0.234325				+	cere_WT_AX_cere_wt_up	27	27	27	31,7	31,7	31,7	114,86	0	323,31	27445000000	1036	0.0120819	-2.24328	-3.54933	Sarcoplasmic/endoplasmic reticulum calcium ATPase 2;Calcium-transporting ATPase	sp|O55143|AT2A2_MOUSE Sarcoplasmic/endoplasmic reticulum calcium ATPase 2 OS=Mus musculus GN=Atp2a2 PE=1 SV=2;tr|J3KMM5|J3KMM5_MOUSE Calcium-transporting ATPase OS=Mus musculus GN=Atp2a2 PE=1 SV=1	O55143;J3KMM5;Q8R429;B1ATS4;B1ATS5;E9Q559;Q64518	O55143;J3KMM5	Atp2a2
Histone H2A.V;Histone H2A.Z;Histone H2A	-2.93931	-0.842367	0.000934601	-3.85375	0.832146	0.971243	0.106295	-0.250017	-0.0652142	-0.000934601	0.308252	-3.29491	-1.28726	-1.13543	-2.17334	0.538239	0.425694	0.987146	-0.104273	0.853256	0.103428	0.176296				+	cere_WT_AX_cere_wt_up	6	4	4	53,9	46,9	46,9	13,509	0	323,31	113080000000	809	0.00605464	-2.22991	-4.14354	Histone H2A.V;Histone H2A.Z;Histone H2A	sp|Q3THW5|H2AV_MOUSE Histone H2A.V OS=Mus musculus GN=H2afv PE=1 SV=3;sp|P0C0S6|H2AZ_MOUSE Histone H2A.Z OS=Mus musculus GN=H2afz PE=1 SV=2;tr|Q8R029|Q8R029_MOUSE Histone H2A OS=Mus musculus GN=H2afv PE=1 SV=1;tr|Q3UA95|Q3UA95_MOUSE Histone H2A OS=Mus musc	Q3THW5;P0C0S6;Q8R029;Q3UA95;G3UWL7	Q3THW5;P0C0S6;Q8R029;Q3UA95	H2afv;H2afz
Nucleolar protein 56	-2.18974	-2.03449	-0.158309	-2.21811	-0.216098	1.30495	0.158309	-1.43311	1.45812	0.850356	1.23532	-1.93831	-2.81522	-0.243325	-2.08151	0.247569	1.46125	1.65027	-0.53552	1.40238	0.664025	0.278863				+	cere_WT_AX_cere_wt_up	12	12	12	25,7	25,7	25,7	64,464	0	40,662	2916300000	87	0.0167894	-2.22203	-3.28158	Nucleolar protein 56	sp|Q9D6Z1|NOP56_MOUSE Nucleolar protein 56 OS=Mus musculus GN=Nop56 PE=1 SV=2;tr|F7CHQ7|F7CHQ7_MOUSE Nucleolar protein 56 (Fragment) OS=Mus musculus GN=Nop56 PE=1 SV=1	Q9D6Z1;F7CHQ7;F6U250;F6V095;E0CXZ0;A2APD7;F6USW7;F7CHP9	Q9D6Z1;F7CHQ7	Nop56
DnaJ homolog subfamily A member 3, mitochondrial	-3.56154	-3.07662	-1.43362	-2.85932	0.0846643	0.0221224	0.679027	-0.382855	-0.17435	0.861527	0.478147	-2.65309	-2.26197	-0.0178556	-2.43048	0.0178556	0.143876	-0.606908	0.395648	0.0917196	0.842929	0.185056				+	cere_WT_AX_cere_wt_up	6	6	6	16,7	16,7	16,7	52,443	0	27,396	2494800000	113	0.012924	-2.21969	-3.49376	DnaJ homolog subfamily A member 3, mitochondrial	sp|Q99M87|DNJA3_MOUSE DnaJ homolog subfamily A member 3, mitochondrial OS=Mus musculus GN=Dnaja3 PE=1 SV=1	Q99M87	Q99M87	Dnaja3
DNA topoisomerase 1	-3.86941	-0.665172	-1.72817	-2.00977	0.569663	0.595342	0.828797	-0.338655	0.433272	0.0656061	0.661649	-1.87798	-2.46511	-1.44397	-1.94415	-0.144071	0.560275	0.601598	-0.0656061	0.231442	0.55815	0.393306				+	cere_WT_AX_cere_wt_up	14	14	14	22,4	22,4	22,4	90,875	0	30,63	3753600000	175	0.000110462	-2.21213	-8.92345	DNA topoisomerase 1	sp|Q04750|TOP1_MOUSE DNA topoisomerase 1 OS=Mus musculus GN=Top1 PE=1 SV=2	Q04750;Q8R4U6	Q04750	Top1
40S ribosomal protein S3	-3.26217	-0.480606	0.754704	-2.27647	0.323072	0.118591	-0.444201	0.353893	1.41927	-0.562218	0.42869	-3.25714	-0.26442	-0.88274	-2.11882	0.438272	-0.174471	1.5467	0.873135	1.22348	0.3099	-0.118591				+	cere_WT_AX_cere_wt_up	19	19	19	77,4	77,4	77,4	26,674	0	132,31	27902000000	835	0.0232996	-2.20276	-3.02324	40S ribosomal protein S3	sp|P62908|RS3_MOUSE 40S ribosomal protein S3 OS=Mus musculus GN=Rps3 PE=1 SV=1;tr|D3YV43|D3YV43_MOUSE 40S ribosomal protein S3 OS=Mus musculus GN=Rps3 PE=1 SV=1	P62908;D3YV43	P62908;D3YV43	Rps3
Transformer-2 protein homolog beta	-2.25968	-1.64864	0.266467	0.116483	-0.0185919	0.813209	-0.116218	0.0185919	1.93884	-1.02313	0.871181	-1.41177	-2.49368	-2.28621	-1.51789	1.27045	-1.41128	1.31813	0.853206	1.47134	-1.57598	0.301614				+	cere_WT_AX_cere_wt_up	5	5	5	31,9	31,9	31,9	21,935	0	36,1	2547800000	126	0.0217208	-2.18993	-3.07792	Transformer-2 protein homolog beta	tr|F8WJG3|F8WJG3_MOUSE Transformer-2 protein homolog beta OS=Mus musculus GN=Tra2b PE=1 SV=1;sp|P62996|TRA2B_MOUSE Transformer-2 protein homolog beta OS=Mus musculus GN=Tra2b PE=2 SV=1	F8WJG3;P62996	F8WJG3;P62996	Tra2b
Aflatoxin B1 aldehyde reductase member 2	1.27257	-1.42602	-1.48198	-0.915071	1.27842	0.0610819	-0.0610819	0.912875	0.702565	-1.55469	0.966382	-2.68492	-0.594928	-0.35456	-1.77331	-1.14628	1.69362	-1.86377	0.456483	0.765437	1.24782	0.834355				+	cere_WT_AX_cere_wt_up	6	6	6	22,1	22,1	22,1	40,612	0	21,586	1682700000	68	0.00846097	-2.17795	-3.8499	Aflatoxin B1 aldehyde reductase member 2	sp|Q8CG76|ARK72_MOUSE Aflatoxin B1 aldehyde reductase member 2 OS=Mus musculus GN=Akr7a2 PE=1 SV=3	Q8CG76	Q8CG76	Akr7a2
PC4 and SFRS1-interacting protein	-3.76528	-2.75292	-1.91874	-3.35455	1.32471	1.32075	0.579236	1.22094	-0.43831	0.43831	0.976699	-2.97604	-1.20707	-0.516627	-2.36216	0.722991	1.38199	-3.61798	0.852656	-0.443786	0.640569	0.567849				+	cere_WT_AX_cere_wt_up	12	12	11	28,2	28,2	26,7	59,696	0	47,563	7951300000	240	0.0133263	-2.1698	-3.46861	PC4 and SFRS1-interacting protein	sp|Q99JF8|PSIP1_MOUSE PC4 and SFRS1-interacting protein OS=Mus musculus GN=Psip1 PE=1 SV=1;tr|A2BI12|A2BI12_MOUSE PC4 and SFRS1-interacting protein OS=Mus musculus GN=Psip1 PE=1 SV=1;tr|F6RB63|F6RB63_MOUSE PC4 and SFRS1-interacting protein (Fragment) OS=Mu	Q99JF8;A2BI12;F6RB63;F6W677	Q99JF8;A2BI12;F6RB63	Psip1
Glycogen phosphorylase, brain form	0.0221195	-2.2794	-3.3055	-2.4955	0.71283	-0.538534	1.44395	0.499056	1.54976	-0.457428	1.11199	-0.750717	-2.09124	-0.313835	-3.00032	0.380693	-0.731787	0.827749	0.885916	0.79051	-0.0221195	0.866686				+	cere_WT_AX_cere_wt_up	39	29	29	56,1	41,5	41,5	96,729	0	219,33	15791000000	437	0.0160834	-2.16928	-3.31604	Glycogen phosphorylase, brain form	sp|Q8CI94|PYGB_MOUSE Glycogen phosphorylase, brain form OS=Mus musculus GN=Pygb PE=1 SV=3	Q8CI94	Q8CI94	Pygb
ATP-binding cassette sub-family D member 3	-2.64128	-0.451935	-0.0569668	-0.814323	-0.195099	1.04463	1.34883	0.0569668	1.63773	-0.291088	1.25542	-1.90166	-1.39835	-1.38176	-0.676781	-0.114548	0.747622	1.67918	0.441723	1.43775	0.755402	0.64419				+	cere_WT_AX_cere_wt_up	10	10	10	18,8	18,8	18,8	75,474	0	35,137	2124900000	69	0.000625947	-2.1594	-6.51022	ATP-binding cassette sub-family D member 3	sp|P55096|ABCD3_MOUSE ATP-binding cassette sub-family D member 3 OS=Mus musculus GN=Abcd3 PE=1 SV=2	P55096	P55096	Abcd3
40S ribosomal protein S4, X isoform;40S ribosomal protein S4	-1.23843	-0.00961018	-0.840465	-3.34856	0.617621	0.747148	0.415652	0.00961018	1.42027	-0.0290403	0.353553	-2.44965	-0.453155	-0.356153	-3.70898	0.84113	0.392676	1.6603	0.536681	1.22822	-0.101819	-0.0165663				+	cere_WT_AX_cere_wt_up	16	16	16	54,8	54,8	54,8	29,597	0	93,324	19648000000	606	0.0480864	-2.15361	-2.47567	40S ribosomal protein S4, X isoform;40S ribosomal protein S4	sp|P62702|RS4X_MOUSE 40S ribosomal protein S4, X isoform OS=Mus musculus GN=Rps4x PE=2 SV=2;tr|Q3V1Z5|Q3V1Z5_MOUSE 40S ribosomal protein S4 OS=Mus musculus GN=Rps4l PE=1 SV=1;tr|V9GWY0|V9GWY0_MOUSE 40S ribosomal protein S4 OS=Mus musculus GN=Gm15013 PE=3 S	P62702;Q3V1Z5;V9GWY0	P62702;Q3V1Z5;V9GWY0	Rps4x;Rps4l;Gm15013
NADH-cytochrome b5 reductase 3;NADH-cytochrome b5 reductase 3 membrane-bound form;NADH-cytochrome b5 reductase 3 soluble form;NADH-cytochrome b5 reductase	-2.13585	0.595964	-2.45706	-4.66282	-1.78066	0.440119	0.773018	-3.68891	1.36938	-2.42585	0.640045	-3.87194	-1.13002	-0.265987	-0.671227	-2.76694	0.718849	0.927824	0.285149	0.265987	1.34445	0.770901				+	cere_WT_AX_cere_wt_up	13	13	13	58,5	58,5	58,5	34,127	0	72,561	10395000000	173	0.0453019	-2.15142	-2.51976	NADH-cytochrome b5 reductase 3;NADH-cytochrome b5 reductase 3 membrane-bound form;NADH-cytochrome b5 reductase 3 soluble form;NADH-cytochrome b5 reductase	sp|Q9DCN2|NB5R3_MOUSE NADH-cytochrome b5 reductase 3 OS=Mus musculus GN=Cyb5r3 PE=1 SV=3;tr|F2Z456|F2Z456_MOUSE NADH-cytochrome b5 reductase OS=Mus musculus GN=Cyb5r3 PE=1 SV=1;tr|A0A0A0MQM3|A0A0A0MQM3_MOUSE NADH-cytochrome b5 reductase 3 (Fragment) OS=Mus	Q9DCN2;F2Z456;A0A0A0MQM3	Q9DCN2;F2Z456;A0A0A0MQM3	Cyb5r3
Carboxypeptidase D	-1.18173	1.05505	-0.074729	-1.69541	0.827235	0.423997	0.595248	0.0421324	-0.0815592	0.620723	0.754569	-2.68538	-0.717618	-1.28891	-2.814	0.0983896	0.784495	-2.7878	-0.279046	-0.0421324	1.01189	0.351951				+	cere_WT_AX_cere_wt_up	13	13	13	12,1	12,1	12,1	152,4	0	28,161	2142200000	82	0.0110665	-2.13714	-3.62231	Carboxypeptidase D	sp|O89001|CBPD_MOUSE Carboxypeptidase D OS=Mus musculus GN=Cpd PE=1 SV=2	O89001	O89001	Cpd
Elongation factor 1-gamma	-2.00365	-0.782397	-4.92583	-5.29728	0.534495	-0.0626516	0.673482	0.213195	0.695914	-0.605206	0.195226	-2.29495	-0.975642	-1.70365	-2.68126	0.224824	0.0626516	0.570096	0.223071	0.53308	-0.296872	0.349414				+	cere_WT_AX_cere_wt_up	19	19	19	57	57	57	50,06	0	177,07	30788000000	817	0.00215041	-2.11605	-5.13313	Elongation factor 1-gamma	sp|Q9D8N0|EF1G_MOUSE Elongation factor 1-gamma OS=Mus musculus GN=Eef1g PE=1 SV=3	Q9D8N0	Q9D8N0	Eef1g
Heterogeneous nuclear ribonucleoproteins A2/B1	-3.46163	-1.29431	-2.16771	-3.89996	0.495892	0.489717	0.161228	0.248766	-0.0640202	-0.127359	0.515066	-1.84427	-1.54191	-2.54999	-1.78869	0.298	0.6451	0.0640202	0.354811	-0.290955	0.14469	0.518002				+	cere_WT_AX_cere_wt_up	25	25	24	60,6	60,6	60,6	37,402	0	323,31	170970000000	2761	0.000272319	-2.11285	-7.589	Heterogeneous nuclear ribonucleoproteins A2/B1	sp|O88569|ROA2_MOUSE Heterogeneous nuclear ribonucleoproteins A2/B1 OS=Mus musculus GN=Hnrnpa2b1 PE=1 SV=2	O88569	O88569	Hnrnpa2b1
Prelamin-A/C;Lamin-A/C	-2.01151	-1.23099	-0.504632	-0.248916	1.56896	0.0577364	1.0069	0.983047	1.59398	-0.767325	1.85963	-1.51657	-2.50147	0.142867	-0.872649	-2.06836	-0.0577364	-2.89097	0.301789	1.08754	0.686563	1.56665				+	cere_WT_AX_cere_wt_up	16	14	14	25,7	24,4	24,4	74,237	0	26,968	2285200000	79	0.0146224	-2.09759	-3.39295	Prelamin-A/C;Lamin-A/C	sp|P48678|LMNA_MOUSE Prelamin-A/C OS=Mus musculus GN=Lmna PE=1 SV=2	P48678;D3YUF7	P48678	Lmna
MAGUK p55 subfamily member 2	-0.323925	-1.15886	-1.62858	-3.0118	-0.251413	0.154804	1.04125	0.126514	0.22731	1.79909	1.21469	-2.32474	-1.99088	-0.126514	-0.636463	-0.993782	0.525442	-0.907408	0.627548	0.143272	1.57227	0.95418				+	cere_WT_AX_cere_wt_up	14	14	12	32,2	32,2	29,9	61,554	0	36,058	4068400000	135	0.0136284	-2.09397	-3.45028	MAGUK p55 subfamily member 2	sp|Q9WV34|MPP2_MOUSE MAGUK p55 subfamily member 2 OS=Mus musculus GN=Mpp2 PE=1 SV=1	Q9WV34	Q9WV34	Mpp2
60S ribosomal protein L3	-1.59962	-0.000933647	-1.24995	-2.49047	0.594769	1.04001	0.428433	-0.464112	1.67437	-0.260814	0.509742	-1.45757	-0.732615	-1.19374	-3.11409	0.463	0.937888	1.22566	0.540387	1.33858	-0.0375605	0.000933647				+	cere_WT_AX_cere_wt_up	16	16	16	37,7	37,7	37,7	46,109	0	110,48	8720000000	268	0.0141704	-2.08509	-3.41847	60S ribosomal protein L3	sp|P27659|RL3_MOUSE 60S ribosomal protein L3 OS=Mus musculus GN=Rpl3 PE=1 SV=3	P27659;A0A087WNS0;A0A087WQK0;Q9CQ09;E9PWZ3	P27659	Rpl3
Lipid phosphate phosphatase-related protein type 4	-0.210121	-2.14721	-0.230652	-1.86659	0.210539	0.974804	0.542431	0.327583	0.0407467	0.207451	1.48105	-1.51599	-3.2115	-0.808575	-1.29593	0.0453014	0.741095	-1.45178	-0.185783	-0.0407467	0.429262	1.29257				+	cere_WT_AX_cere_wt_up	13	13	13	22,6	22,6	22,6	83,289	0	35,982	1056100000	102	0.0152409	-2.08182	-3.3594	Lipid phosphate phosphatase-related protein type 4	sp|Q7TME0|LPPR4_MOUSE Lipid phosphate phosphatase-related protein type 4 OS=Mus musculus GN=Lppr4 PE=2 SV=2	Q7TME0	Q7TME0	Lppr4
Methionine--tRNA ligase, cytoplasmic	-1.51668	-1.91308	-0.295609	-1.88451	2.27198	0.295609	1.38338	1.77189	1.73858	-1.65006	1.19796	-2.6551	-1.1262	-0.436872	-2.11312	-0.815454	0.4829	1.4207	-1.30873	1.71061	1.25227	0.317487				+	cere_WT_AX_cere_wt_up	17	17	17	22,7	22,7	22,7	102,37	0	111,67	3431800000	104	0.046682	-2.07573	-2.49756	Methionine--tRNA ligase, cytoplasmic	tr|E9QB02|E9QB02_MOUSE Methionine--tRNA ligase, cytoplasmic OS=Mus musculus GN=Mars PE=1 SV=1;sp|Q68FL6|SYMC_MOUSE Methionine--tRNA ligase, cytoplasmic OS=Mus musculus GN=Mars PE=2 SV=1	E9QB02;Q68FL6;F6W0G8	E9QB02;Q68FL6	Mars
Guanine nucleotide-binding protein subunit beta-2-like 1;Guanine nucleotide-binding protein subunit beta-2-like 1, N-terminally processed	-1.57036	-0.171804	-2.41642	-2.38788	1.61794	-0.090168	0.754566	0.812168	1.61197	-0.0180359	0.85174	-2.52148	-0.72995	-0.796154	-0.557539	2.02516	0.0180359	1.61025	1.30132	1.19768	-0.0805092	1.23945				+	cere_WT_AX_cere_wt_up	17	17	17	66,6	66,6	66,6	35,076	0	323,31	19298000000	655	0.0107993	-2.06577	-3.64276	Guanine nucleotide-binding protein subunit beta-2-like 1;Guanine nucleotide-binding protein subunit beta-2-like 1, N-terminally processed	sp|P68040|GBLP_MOUSE Guanine nucleotide-binding protein subunit beta-2-like 1 OS=Mus musculus GN=Gnb2l1 PE=1 SV=3	P68040	P68040	Gnb2l1
DnaJ homolog subfamily A member 1	-2.01126	-1.2998	-1.44556	-0.876865	0.623528	0.327812	-0.282084	0.0301361	1.21085	-2.27501	0.181677	-0.480412	-2.33605	-2.7489	-1.48409	0.039793	0.999321	0.958952	0.536236	0.622913	0.0186939	-0.0186939				+	cere_WT_AX_cere_wt_up	8	8	8	36,5	36,5	36,5	44,868	0	104,08	5191200000	175	0.00820728	-2.05215	-3.87614	DnaJ homolog subfamily A member 1	sp|P63037|DNJA1_MOUSE DnaJ homolog subfamily A member 1 OS=Mus musculus GN=Dnaja1 PE=1 SV=1;tr|B1AXY1|B1AXY1_MOUSE DnaJ homolog subfamily A member 1 (Fragment) OS=Mus musculus GN=Dnaja1 PE=1 SV=1	P63037;B1AXY1;B1AXY0;B1AXX9	P63037;B1AXY1	Dnaja1
60S ribosomal protein L12	-4.19951	-1.2257	0.135589	-4.01813	0.173823	-0.269252	0.495532	0.266353	0.59195	-0.141526	0.366965	-3.02474	-1.2832	-0.427709	-2.50464	0.255256	-0.00379848	0.365588	0.540647	0.440091	0.00379848	-0.0210218				+	cere_WT_AX_cere_wt_up	6	6	6	54,5	54,5	54,5	17,804	0	133,33	16222000000	438	0.0147344	-2.05095	-3.38676	60S ribosomal protein L12	sp|P35979|RL12_MOUSE 60S ribosomal protein L12 OS=Mus musculus GN=Rpl12 PE=1 SV=2	P35979;F8VQK7	P35979	Rpl12
Lysine--tRNA ligase	-2.19321	-0.661065	-0.266442	-2.35164	0.0560923	-0.0560923	0.529408	0.26859	0.710433	-1.24342	0.35926	-2.94049	-2.20265	-0.109586	-2.31295	0.845193	0.116633	0.840781	0.291831	0.399283	0.257834	-0.362536				+	cere_WT_AX_cere_wt_up	13	13	13	26,8	26,8	26,8	71,29	0	95,709	2995200000	101	0.0189029	-2.03802	-3.18721	Lysine--tRNA ligase	tr|Q8R2P8|Q8R2P8_MOUSE Lysine--tRNA ligase OS=Mus musculus GN=Kars PE=1 SV=1;sp|Q99MN1|SYK_MOUSE Lysine--tRNA ligase OS=Mus musculus GN=Kars PE=1 SV=1	Q8R2P8;Q99MN1	Q8R2P8;Q99MN1	Kars
Protein mago nashi homolog;Protein mago nashi homolog 2	-0.811867	-2.23553	-0.0210228	-1.06983	1.21363	1.3803	0.555786	0.395599	0.727051	-0.0406036	0.617109	-2.32502	-1.28196	-1.78304	-1.35195	0.921572	0.0210228	-1.26215	0.526407	-1.21454	1.1577	0.921839				+	cere_WT_AX_cere_wt_up	4	4	4	37	37	37	17,163	0	18,702	1547100000	46	0.0135123	-2.03335	-3.45727	Protein mago nashi homolog;Protein mago nashi homolog 2	sp|P61327|MGN_MOUSE Protein mago nashi homolog OS=Mus musculus GN=Magoh PE=2 SV=1;tr|A0A023T778|A0A023T778_MOUSE Mago nashi protein OS=Mus musculus GN=Magohb PE=1 SV=1;sp|Q9CQL1|MGN2_MOUSE Protein mago nashi homolog 2 OS=Mus musculus GN=Magohb PE=2 SV=1;tr	P61327;A0A023T778;Q9CQL1;G3UZW7;G3UYI5	P61327;A0A023T778;Q9CQL1;G3UZW7;G3UYI5	Magoh;Magohb
60S ribosomal protein L23a	-1.66138	-2.859	-1.31666	-2.39371	-0.0518408	0.669394	0.674357	0.0518408	0.475619	-1.44895	0.929786	-3.02645	-2.62529	-0.178256	-1.75125	0.129334	0.73113	0.112847	0.381377	0.142825	-0.261193	0.273202				+	cere_WT_AX_cere_wt_up	7	7	7	37,8	37,8	37,8	17,695	0	21,001	4788900000	129	0.0201146	-2.02936	-3.13817	60S ribosomal protein L23a	sp|P62751|RL23A_MOUSE 60S ribosomal protein L23a OS=Mus musculus GN=Rpl23a PE=1 SV=1	P62751;D3YTY6	P62751	Rpl23a
60S ribosomal protein L9	-2.51449	-0.299815	-0.13638	-2.13091	0.229508	0.00720692	0.487014	0.164334	0.681218	-1.58612	0.623425	-2.60643	-1.50419	-0.156606	-2.13239	0.345304	-2.12669	0.636199	0.68464	0.679749	0.346034	-0.00720692				+	cere_WT_AX_cere_wt_up	7	7	7	38,5	38,5	38,5	21,881	0	16,979	4318000000	114	0.0108207	-2.02571	-3.64109	60S ribosomal protein L9	sp|P51410|RL9_MOUSE 60S ribosomal protein L9 OS=Mus musculus GN=Rpl9 PE=1 SV=2;tr|D3Z629|D3Z629_MOUSE 60S ribosomal protein L9 OS=Mus musculus GN=Rpl9 PE=1 SV=1	P51410;D3Z629;D3YZT0;S4R1R7	P51410;D3Z629	Rpl9
Ganglioside GM2 activator	-2.10814	0.0127153	-1.29602	-1.06921	0.519938	0.59562	1.36023	1.20934	-0.249528	-0.0127153	1.94099	-2.07011	-0.91582	-0.261203	-0.813037	-0.0143023	0.702971	-0.341369	1.54988	0.499339	0.248233	1.70765				+	cere_WT_AX_cere_wt_up	6	6	6	30,1	30,1	30,1	20,824	0	50,601	4828700000	129	0.00880605	-2.01632	-3.81558	Ganglioside GM2 activator	sp|Q60648|SAP3_MOUSE Ganglioside GM2 activator OS=Mus musculus GN=Gm2a PE=1 SV=2	Q60648	Q60648	Gm2a
Cathepsin B;Cathepsin B light chain;Cathepsin B heavy chain	-1.90793	-1.14407	-3.22639	-2.96841	-0.0914469	0.0417967	0.352338	0.0248003	0.209466	0.173497	0.420129	-1.89302	-1.75601	-1.79667	-1.80595	0.035924	-0.319005	0.664594	0.352094	-0.0248003	0.134545	0.349004				+	cere_WT_AX_cere_wt_up	10	10	10	33,9	33,9	33,9	37,279	0	124,37	10374000000	302	7.50274e-07	-2.01562	-21.0438	Cathepsin B;Cathepsin B light chain;Cathepsin B heavy chain	sp|P10605|CATB_MOUSE Cathepsin B OS=Mus musculus GN=Ctsb PE=1 SV=2	P10605	P10605	Ctsb
COP9 signalosome complex subunit 4	1.0701	-1.04642	-0.830705	-1.42044	0.982137	0.200685	-1.14841	0.810948	0.902946	-1.26417	1.21817	-1.37865	-1.15497	-1.76387	-0.200685	1.02783	-1.36432	-0.69378	0.80025	1.02554	0.793365	0.909915				+	cere_WT_AX_cere_wt_up	12	12	12	41,9	41,9	41,9	46,284	0	50,6	3245200000	74	0.00100504	-2.00681	-5.9531	COP9 signalosome complex subunit 4	sp|O88544|CSN4_MOUSE COP9 signalosome complex subunit 4 OS=Mus musculus GN=Cops4 PE=1 SV=1;tr|D3YV99|D3YV99_MOUSE COP9 signalosome complex subunit 4 (Fragment) OS=Mus musculus GN=Cops4 PE=1 SV=1;tr|F6QTS1|F6QTS1_MOUSE COP9 signalosome complex subunit 4 (Fr	O88544;D3YV99;F6QTS1;D3Z1R9	O88544;D3YV99;F6QTS1;D3Z1R9	Cops4
Bifunctional glutamate/proline--tRNA ligase;Glutamate--tRNA ligase;Proline--tRNA ligase	-1.10626	-1.54985	-2.33975	-2.98222	0.270435	0.351116	0.0059166	-0.167933	0.619398	-0.725878	0.147284	-1.82539	-1.11601	-1.19595	-2.72985	0.353678	0.477249	0.300735	-0.0059166	0.773539	0.332911	0.0266705				+	cere_WT_AX_cere_wt_up	37	37	37	33,3	33,3	33,3	170,08	0	285,61	8641000000	330	0.00293794	-1.9986	-4.82071	Bifunctional glutamate/proline--tRNA ligase;Glutamate--tRNA ligase;Proline--tRNA ligase	sp|Q8CGC7|SYEP_MOUSE Bifunctional glutamate/proline--tRNA ligase OS=Mus musculus GN=Eprs PE=1 SV=4	Q8CGC7;A0A0A6YWH3;A0A0A6YWA4	Q8CGC7	Eprs
Clusterin;Clusterin beta chain;Clusterin alpha chain	-1.10703	-1.98615	0.629642	-0.845025	0.254071	-0.826068	0.523017	-0.175345	0.870549	0.0800085	0.301351	-0.476583	-2.37295	-1.50942	-1.02532	-1.64841	1.08	0.800282	-0.0800085	0.94666	1.09661	0.640761				+	cere_WT_AX_cere_wt_up	8	8	7	23,9	23,9	21,7	51,655	0	56,363	1909800000	85	0.00591929	-1.99707	-4.1638	Clusterin;Clusterin beta chain;Clusterin alpha chain	sp|Q06890|CLUS_MOUSE Clusterin OS=Mus musculus GN=Clu PE=1 SV=1;tr|E9PUU2|E9PUU2_MOUSE Clusterin (Fragment) OS=Mus musculus GN=Clu PE=1 SV=1;tr|E9PXG5|E9PXG5_MOUSE Clusterin (Fragment) OS=Mus musculus GN=Clu PE=1 SV=1;tr|E9Q8Y5|E9Q8Y5_MOUSE Clusterin (Frag	Q06890;E9PUU2;E9PXG5;E9Q8Y5;E9Q9B8	Q06890;E9PUU2;E9PXG5;E9Q8Y5;E9Q9B8	Clu
Arginine--tRNA ligase, cytoplasmic	0.384295	-0.59991	0.555242	-2.26345	0.508597	0.0434256	-0.0585527	0.43434	0.553452	-0.169162	-0.000525475	-0.417718	-0.959653	-2.73942	-2.63221	0.975917	0.000525475	-0.251321	0.996842	0.770593	0.132243	-0.698113				+	cere_WT_AX_cere_wt_up	12	12	12	20	20	20	75,673	0	38,303	3142500000	116	0.0295169	-1.98764	-2.84129	Arginine--tRNA ligase, cytoplasmic	sp|Q9D0I9|SYRC_MOUSE Arginine--tRNA ligase, cytoplasmic OS=Mus musculus GN=Rars PE=2 SV=2	Q9D0I9	Q9D0I9	Rars
ELAV-like protein;ELAV-like protein 4	-3.22608	-0.496675	-1.49269	-2.5639	0.6619	0.588898	0.236784	-0.435457	0.0433636	0.318197	0.0153828	-2.83704	-1.52745	-0.585756	-2.36551	1.1123	0.777384	-0.497427	0.117186	0.0191441	0.512484	-0.0153828				+	cere_WT_AX_cere_wt_up	10	5	3	29,8	16,9	10,4	40,375	0	43,573	2595200000	131	0.00799196	-1.9873	-3.89913	ELAV-like protein;ELAV-like protein 4	tr|A2A9S2|A2A9S2_MOUSE ELAV-like protein OS=Mus musculus GN=Elavl4 PE=1 SV=1;tr|A2A9R8|A2A9R8_MOUSE ELAV-like protein OS=Mus musculus GN=Elavl4 PE=1 SV=1;tr|A2A9R6|A2A9R6_MOUSE ELAV-like protein OS=Mus musculus GN=Elavl4 PE=1 SV=1;tr|Q8BVA9|Q8BVA9_MOUSE EL	A2A9S2;A2A9R8;A2A9R6;Q8BVA9;A2A9S0;Q61701;A2A9S3;A2A9S1;A2A9R5;H3BLG7;A2A9R4	A2A9S2;A2A9R8;A2A9R6;Q8BVA9;A2A9S0;Q61701;A2A9S3	Elavl4
Elongation factor 1-delta	-1.942	-1.17434	-2.31403	-2.34664	0.612059	0.440821	1.25519	0.364401	0.193703	-0.0135612	0.732016	-1.92294	-0.950136	-0.877954	-3.6205	0.479202	0.0815792	0.711702	-0.0280075	-0.127054	0.0135612	0.621984				+	cere_WT_AX_cere_wt_up	10	10	1	49,8	49,8	8,5	31,292	0	266,38	12557000000	358	0.0249438	-1.963	-2.97042	Elongation factor 1-delta	tr|Q80T06|Q80T06_MOUSE Elongation factor 1-delta OS=Mus musculus GN=Eef1d PE=1 SV=1;sp|P57776|EF1D_MOUSE Elongation factor 1-delta OS=Mus musculus GN=Eef1d PE=1 SV=3;tr|Q91VK2|Q91VK2_MOUSE Eef1d protein OS=Mus musculus GN=Eef1d PE=1 SV=1;tr|E9QN08|E9QN08_M	Q80T06;P57776;Q91VK2;E9QN08;D3YY68;D3YUQ9;D3YZT9	Q80T06;P57776;Q91VK2;E9QN08;D3YY68;D3YUQ9	Eef1d
Coatomer subunit beta	-0.00141144	-0.194624	-1.21102	-1.50731	0.839893	0.594477	0.271702	0.920359	0.486036	-1.91099	-0.888849	-2.04633	-1.92245	-0.2665	-1.99025	0.37447	-1.35132	0.974264	0.619528	0.568981	0.431944	0.00141144				+	cere_WT_AX_cere_wt_up	13	13	13	20,3	20,3	20,3	102,45	0	86,702	2400300000	80	0.00492491	-1.96185	-4.3307	Coatomer subunit beta	sp|O55029|COPB2_MOUSE Coatomer subunit beta OS=Mus musculus GN=Copb2 PE=2 SV=2	O55029	O55029	Copb2
60S ribosomal protein L11	-3.81013	-0.851351	-0.30147	-1.92375	-0.0943489	0.357752	0.430798	-0.0749836	0.48621	-0.196241	0.491508	-1.37119	-2.11693	-0.483049	-2.56833	0.103153	0.0749836	0.867081	0.36595	0.694773	0.10125	0.135933				+	cere_WT_AX_cere_wt_up	7	7	7	43,8	43,8	43,8	20,266	0	72,364	6541100000	189	0.00627009	-1.95935	-4.11231	60S ribosomal protein L11	tr|E9PYL9|E9PYL9_MOUSE Uncharacterized protein OS=Mus musculus GN=Gm10036 PE=3 SV=1;sp|Q9CXW4|RL11_MOUSE 60S ribosomal protein L11 OS=Mus musculus GN=Rpl11 PE=1 SV=4;tr|A2BH06|A2BH06_MOUSE 60S ribosomal protein L11 (Fragment) OS=Mus musculus GN=Rpl11 PE=1	E9PYL9;Q9CXW4;A2BH06;E9PZB3	E9PYL9;Q9CXW4;A2BH06;E9PZB3	Gm10036;Rpl11;Gm5093
THO complex subunit 4;Aly/REF export factor 2	-2.88285	-1.54708	0.0870705	-2.12795	1.26811	0.569391	-0.0317211	0.970354	-0.362823	-2.69698	0.782934	-2.66205	-2.46213	-1.14076	-0.472782	0.919283	0.841408	-2.95729	0.54318	0.0317211	0.217501	0.298985				+	cere_WT_AX_cere_wt_up	6	6	6	41,6	41,6	41,6	26,94	0	102,65	3673900000	119	0.0107641	-1.95728	-3.64549	THO complex subunit 4;Aly/REF export factor 2	sp|O08583|THOC4_MOUSE THO complex subunit 4 OS=Mus musculus GN=Alyref PE=1 SV=3;tr|G3X9I4|G3X9I4_MOUSE Aly/REF export factor 2 OS=Mus musculus GN=Alyref2 PE=1 SV=1;sp|Q9JJW6|ALRF2_MOUSE Aly/REF export factor 2 OS=Mus musculus GN=Alyref2 PE=1 SV=1	O08583;G3X9I4;Q9JJW6	O08583;G3X9I4;Q9JJW6	Alyref;Alyref2
Glutathione S-transferase Mu 1	-2.49229	-0.845151	-4.1862	-1.90703	1.69576	-0.0683546	2.76842	1.73479	0.983474	-0.665444	1.55792	-1.39529	-1.38829	-0.640199	-1.26508	1.40995	0.0683546	1.58879	0.711368	1.28568	-1.0961	2.1991				+	cere_WT_AX_cere_wt_up	21	21	8	78,9	78,9	28,9	25,97	0	295,35	81025000000	1613	0.0349686	-1.94723	-2.71295	Glutathione S-transferase Mu 1	sp|P10649|GSTM1_MOUSE Glutathione S-transferase Mu 1 OS=Mus musculus GN=Gstm1 PE=1 SV=2;tr|A2AE89|A2AE89_MOUSE Glutathione S-transferase Mu 1 (Fragment) OS=Mus musculus GN=Gstm1 PE=1 SV=1	P10649;A2AE89;D3YVP6;E9QAC8;D3YVP5;Q80W21;D3YX76;F6Y363;D3YZ29;A2AE91;D3YVP8;D3YVP9;G5E8M7;O35660	P10649;A2AE89	Gstm1
60S ribosomal protein L10;60S ribosomal protein L10-like	-1.02574	-0.806386	-2.57553	-1.74198	0.0762987	0.631354	0.233321	-0.452291	1.54278	0.243825	0.256013	-0.723716	-0.939231	-2.97557	-2.72098	0.102151	0.930705	1.25084	-0.0762987	1.03508	-0.833236	0.30285				+	cere_WT_AX_cere_wt_up	11	11	11	49,8	49,8	49,8	23,072	0	133,14	5956000000	183	0.0325426	-1.94697	-2.7672	60S ribosomal protein L10;60S ribosomal protein L10-like	tr|I7HLV2|I7HLV2_MOUSE 60S ribosomal protein L10 (Fragment) OS=Mus musculus GN=Rpl10 PE=1 SV=1;sp|Q6ZWV3|RL10_MOUSE 60S ribosomal protein L10 OS=Mus musculus GN=Rpl10 PE=1 SV=3;sp|P86048|RL10L_MOUSE 60S ribosomal protein L10-like OS=Mus musculus GN=Rpl10l	I7HLV2;Q6ZWV3;P86048;B7FAU6	I7HLV2;Q6ZWV3;P86048	Rpl10;Rpl10l
60S ribosomal protein L38	-2.66496	-1.41732	-2.13533	-2.10891	0.892642	1.38126	0.850873	0.600259	0.348376	-1.32405	0.618327	-2.72822	-2.39422	0.0472059	-2.26387	0.929309	1.55212	-1.60142	-0.0491209	0.216575	0.313201	-0.0472059				+	cere_WT_AX_cere_wt_up	2	2	2	35,7	35,7	35,7	8,2038	0	10,127	5252600000	118	0.0231407	-1.94314	-3.02856	60S ribosomal protein L38	sp|Q9JJI8|RL38_MOUSE 60S ribosomal protein L38 OS=Mus musculus GN=Rpl38 PE=3 SV=3	Q9JJI8	Q9JJI8	Rpl38
Very long-chain specific acyl-CoA dehydrogenase, mitochondrial	-0.183754	-1.36133	-1.48447	-1.46831	-0.568624	1.20477	1.23821	-0.22085	0.621683	0.857283	0.558424	-0.562237	-2.18558	-0.392355	-1.56509	-0.301394	1.09734	0.272417	0.183754	0.96987	1.02168	0.872952				+	cere_WT_AX_cere_wt_up	14	14	14	31,1	31,1	31,1	70,875	0	67,85	2409700000	83	0.00601542	-1.93838	-4.14936	Very long-chain specific acyl-CoA dehydrogenase, mitochondrial	sp|P50544|ACADV_MOUSE Very long-chain specific acyl-CoA dehydrogenase, mitochondrial OS=Mus musculus GN=Acadvl PE=1 SV=3;tr|B1AR28|B1AR28_MOUSE Very long-chain-specific acyl-CoA dehydrogenase, mitochondrial OS=Mus musculus GN=Acadvl PE=1 SV=1	P50544;B1AR28	P50544;B1AR28	Acadvl
60S ribosomal protein L7	-1.2059	-0.303342	-0.803193	-4.28818	0.541322	0.667081	0.676827	-0.130715	1.42826	-0.493976	0.719407	-1.59753	-0.616855	-1.7267	-2.42311	0.18665	0.974332	1.63288	-0.0235567	0.958838	0.0235567	0.424331				+	cere_WT_AX_cere_wt_up	18	18	18	45,9	45,9	45,9	31,419	0	78,586	12978000000	223	0.00436929	-1.93684	-4.4414	60S ribosomal protein L7	sp|P14148|RL7_MOUSE 60S ribosomal protein L7 OS=Mus musculus GN=Rpl7 PE=1 SV=2;tr|F6XI62|F6XI62_MOUSE 60S ribosomal protein L7 (Fragment) OS=Mus musculus GN=Rpl7 PE=1 SV=1	P14148;F6XI62	P14148;F6XI62	Rpl7
Anion exchange protein;Electrogenic sodium bicarbonate cotransporter 1	-0.219872	-2.06718	-1.18317	-1.99171	-1.23078	0.704941	0.213203	-0.151548	0.834616	1.19044	0.830109	-2.23461	-1.58274	-0.960836	-0.961674	-0.00251961	0.906347	0.0604897	0.162174	1.12822	0.00251961	0.713184				+	cere_WT_AX_cere_wt_up	12	11	11	17,2	16,4	16,4	120,46	0	53,261	2938700000	109	0.00284697	-1.93649	-4.85162	Anion exchange protein;Electrogenic sodium bicarbonate cotransporter 1	tr|A7E1Z5|A7E1Z5_MOUSE Anion exchange protein OS=Mus musculus GN=Slc4a4 PE=1 SV=1;tr|E9Q8N8|E9Q8N8_MOUSE Anion exchange protein OS=Mus musculus GN=Slc4a4 PE=1 SV=1;sp|O88343|S4A4_MOUSE Electrogenic sodium bicarbonate cotransporter 1 OS=Mus musculus GN=Slc4	A7E1Z5;E9Q8N8;O88343;D3Z7G8	A7E1Z5;E9Q8N8;O88343	Slc4a4
	-0.99297	-1.22188	-0.579879	-1.23412	0.708766	0.853065	0.919002	1.4073	0.562755	-0.137128	1.77831	-2.19253	-0.147296	-0.941518	-0.789229	-0.0107622	0.317657	-0.4054	0.0107622	1.12149	0.51286	2.0018				+	cere_WT_AX_cere_wt_up	35	2	0	54,7	2,5	0	93,491	0	72,182	4426600000	214	0.0189164	-1.92937	-3.18664		tr|A0A0A6YY47|A0A0A6YY47_MOUSE Neural cell adhesion molecule 1 OS=Mus musculus GN=Ncam1 PE=1 SV=1;tr|E9Q589|E9Q589_MOUSE Neural cell adhesion molecule 1 OS=Mus musculus GN=Ncam1 PE=1 SV=1	A0A0A6YY47;E9Q589	A0A0A6YY47;E9Q589	Ncam1
Solute carrier family 12 member 5	-0.202534	-2.49122	-1.69167	-4.83493	0.0544586	0.625546	0.378708	0.299286	0.279539	0.0141106	0.186815	-1.27548	-1.69344	-1.13625	-2.65753	-0.0141106	0.326395	-1.63849	0.0459042	-0.0202599	0.146223	0.757584				+	cere_WT_AX_cere_wt_up	18	18	18	19,7	19,7	19,7	126,27	0	193,84	7014000000	267	0.00252639	-1.92304	-4.97018	Solute carrier family 12 member 5	sp|Q91V14|S12A5_MOUSE Solute carrier family 12 member 5 OS=Mus musculus GN=Slc12a5 PE=1 SV=2	Q91V14;Q6P6P5;Q3V0N8;Q924N4;A2A5L1;A2AGJ9;F8WIJ0;Q9JIS8	Q91V14	Slc12a5
SWI/SNF complex subunit SMARCC2	-1.81451	-0.556849	-1.50158	-0.0602646	0.0250797	1.30071	-0.0250797	0.281523	0.166658	1.1351	0.541033	-1.90828	-1.61998	-2.00335	-1.35534	0.266741	1.53713	0.271097	-0.587278	1.01851	-0.136732	0.483648				+	cere_WT_AX_cere_wt_up	11	11	6	12,4	12,4	7,5	124,68	0	56,912	2083300000	103	0.00238219	-1.91628	-5.02921	SWI/SNF complex subunit SMARCC2	tr|Q3UID0|Q3UID0_MOUSE SWI/SNF complex subunit SMARCC2 OS=Mus musculus GN=Smarcc2 PE=1 SV=1;sp|Q6PDG5|SMRC2_MOUSE SWI/SNF complex subunit SMARCC2 OS=Mus musculus GN=Smarcc2 PE=1 SV=2	Q3UID0;Q6PDG5	Q3UID0;Q6PDG5	Smarcc2
Eukaryotic translation initiation factor 3 subunit A	-1.67864	-0.72105	0.314255	0.118696	1.03067	0.113846	-2.00828	0.438032	0.85721	-0.97525	0.0185432	-1.58602	-1.05622	-2.7714	-1.22762	0.227936	-0.334583	0.942146	0.615723	0.504967	-0.151842	-0.0185432				+	cere_WT_AX_cere_wt_up	15	15	15	13	13	13	161,93	0	48,221	3096700000	125	0.00452618	-1.89789	-4.4086	Eukaryotic translation initiation factor 3 subunit A	sp|P23116|EIF3A_MOUSE Eukaryotic translation initiation factor 3 subunit A OS=Mus musculus GN=Eif3a PE=1 SV=5	P23116	P23116	Eif3a
Mammalian ependymin-related protein 1	-1.61024	-2.55759	-1.09441	-1.0408	0.743534	-0.249735	0.462437	0.99332	-0.130913	0.451298	1.09995	-0.895035	-0.724062	-1.49106	-1.45413	0.842546	0.162655	-1.08945	1.34393	0.578609	0.130913	0.954344				+	cere_WT_AX_cere_wt_up	6	6	6	29,5	29,5	29,5	25,485	0	19,463	2024500000	69	0.00111374	-1.89302	-5.83721	Mammalian ependymin-related protein 1	sp|Q99M71|EPDR1_MOUSE Mammalian ependymin-related protein 1 OS=Mus musculus GN=Epdr1 PE=2 SV=1	Q99M71	Q99M71	Epdr1
Cathepsin D	-1.95593	-1.06661	-3.27946	-2.23383	0.188066	0.400216	1.30019	-0.0667868	0.0667868	-0.385173	0.442315	-2.0202	-1.38422	-1.59696	-1.6708	0.202888	-0.274732	0.925748	0.12637	0.124701	0.27505	0.326959				+	cere_WT_AX_cere_wt_up	14	14	14	42,7	42,7	42,7	44,953	0	153,62	23845000000	603	1.13991e-05	-1.88131	-13.2543	Cathepsin D	sp|P18242|CATD_MOUSE Cathepsin D OS=Mus musculus GN=Ctsd PE=1 SV=1;tr|F6Y6L6|F6Y6L6_MOUSE Cathepsin D (Fragment) OS=Mus musculus GN=Ctsd PE=1 SV=1;tr|F8WIR1|F8WIR1_MOUSE Cathepsin D OS=Mus musculus GN=Ctsd PE=1 SV=1	P18242;F6Y6L6;F8WIR1	P18242;F6Y6L6;F8WIR1	Ctsd
Transcriptional activator protein Pur-alpha	-1.60198	0.802958	-1.5863	-0.119768	1.51754	0.488382	1.6268	-0.617044	0.915449	-1.03334	-0.0081768	-1.20703	-1.32784	-2.47861	-0.690992	1.03791	0.927708	-0.157656	1.08939	0.0081768	0.656208	0.0527897				+	cere_WT_AX_cere_wt_up	5	5	5	29,9	29,9	29,9	34,883	0	66,879	1682300000	106	0.006317	-1.87776	-4.10567	Transcriptional activator protein Pur-alpha	sp|P42669|PURA_MOUSE Transcriptional activator protein Pur-alpha OS=Mus musculus GN=Pura PE=1 SV=1	P42669	P42669	Pura
Seizure 6-like protein 2	-1.9613	-2.44632	0.309453	-1.14596	0.277085	0.489161	0.275338	0.67542	-0.331601	0.349607	0.354577	-2.49042	-1.61344	-2.2063	-1.12902	0.592521	0.0663462	-1.43383	0.0908251	-0.0454969	0.0105162	-0.0105162				+	cere_WT_AX_cere_wt_up	6	6	6	7,7	7,7	7,7	97,503	0	24,161	1831200000	91	0.000870722	-1.87113	-6.11787	Seizure 6-like protein 2	sp|Q4V9Z5|SE6L2_MOUSE Seizure 6-like protein 2 OS=Mus musculus GN=Sez6l2 PE=2 SV=1	Q4V9Z5	Q4V9Z5	Sez6l2
Splicing factor U2AF 65 kDa subunit	-3.01076	-0.753576	-0.614161	-2.24586	0.788704	1.04039	-0.0405178	0.672873	0.831591	0.458647	-0.0845203	-1.85682	-1.02504	-2.66921	-1.55063	0.0405178	0.898872	1.07401	0.584179	0.888166	0.149061	-1.27447				+	cere_WT_AX_cere_wt_up	9	9	9	30,3	30,3	30,3	53,516	0	61,034	3831100000	124	0.0195502	-1.86216	-3.1606	Splicing factor U2AF 65 kDa subunit	sp|P26369|U2AF2_MOUSE Splicing factor U2AF 65 kDa subunit OS=Mus musculus GN=U2af2 PE=1 SV=3;tr|Q3KQM4|Q3KQM4_MOUSE Splicing factor U2AF 65 kDa subunit OS=Mus musculus GN=U2af2 PE=1 SV=1	P26369;Q3KQM4	P26369;Q3KQM4	U2af2
Paraspeckle component 1	-3.39166	-0.682156	-0.792511	-2.77333	0.618093	0.702238	0.232389	0.300333	0.0603371	0.422091	0.263678	-2.17117	-2.1715	-1.89848	-2.655	0.207338	0.681532	0.421669	-0.02845	-0.150801	-1.33155	0.02845				+	cere_WT_AX_cere_wt_up	6	6	6	12	12	12	58,758	0	33,111	3014800000	127	0.00208474	-1.85345	-5.16491	Paraspeckle component 1	sp|Q8R326|PSPC1_MOUSE Paraspeckle component 1 OS=Mus musculus GN=Pspc1 PE=1 SV=1	Q8R326;F7D909	Q8R326	Pspc1
40S ribosomal protein S2	-2.90853	-0.2851	-0.839469	-2.6363	0.685838	0.442266	-0.168319	0.594426	1.16279	-0.49187	0.492879	-3.14844	-0.94348	-0.225266	-1.48901	0.398295	0.545711	1.50837	0.845149	0.884904	0.168319	-0.295539				+	cere_WT_AX_cere_wt_up	15	15	15	48,8	48,8	48,8	31,231	0	98,434	17589000000	407	0.0351917	-1.85226	-2.70817	40S ribosomal protein S2	sp|P25444|RS2_MOUSE 40S ribosomal protein S2 OS=Mus musculus GN=Rps2 PE=2 SV=3;tr|D3YVC1|D3YVC1_MOUSE 40S ribosomal protein S2 (Fragment) OS=Mus musculus GN=Rps2 PE=1 SV=1;tr|D3YWJ3|D3YWJ3_MOUSE 40S ribosomal protein S2 OS=Mus musculus GN=Rps2 PE=1 SV=1;tr	P25444;D3YVC1;D3YWJ3;J3QMG5;E9Q1N8;F6YTZ4;D3Z536	P25444;D3YVC1;D3YWJ3;J3QMG5;E9Q1N8;F6YTZ4	Rps2;Gm5786;Gm18025;Gm6576
Lanosterol synthase	1.35003	-1.13539	0.244185	-0.474446	-1.24585	-0.948941	2.11506	0.85646	0.867562	-0.788939	1.54458	-1.48214	0.0509329	-1.28615	-0.328382	-0.272584	-1.5126	1.0718	-0.0509329	1.06663	2.00963	1.29636				+	cere_WT_AX_cere_wt_up	12	12	12	23,1	23,1	23,1	83,14	0	45,729	3403100000	51	0.0172664	-1.84186	-3.25919	Lanosterol synthase	sp|Q8BLN5|ERG7_MOUSE Lanosterol synthase OS=Mus musculus GN=Lss PE=2 SV=2	Q8BLN5	Q8BLN5	Lss
Small nuclear ribonucleoprotein Sm D1	-2.20388	-2.36164	-1.78174	-2.85932	1.24353	0.972111	-1.67067	0.890314	-1.14612	-0.954762	1.20365	-1.77374	-1.73407	-0.230377	-1.77169	1.30021	0.819504	1.45581	0.230377	0.577808	0.29365	0.733271				+	cere_WT_AX_cere_wt_up	2	2	2	27,7	27,7	27,7	13,281	0	38,261	3609500000	94	0.00374916	-1.83625	-4.5854	Small nuclear ribonucleoprotein Sm D1	sp|P62315|SMD1_MOUSE Small nuclear ribonucleoprotein Sm D1 OS=Mus musculus GN=Snrpd1 PE=3 SV=1	P62315	P62315	Snrpd1
Thioredoxin-related transmembrane protein 2	-0.747114	-1.74351	-1.72595	-2.36222	-1.54148	1.45215	0.646503	0.561821	0.454268	0.707479	0.364498	-1.72678	-1.40949	-0.878748	-1.85791	-0.391802	2.62981	0.400181	-0.364498	0.563101	0.526667	0.690586				+	cere_WT_AX_cere_wt_up	5	5	5	22,6	22,6	22,6	29,591	0	22,377	2049200000	100	0.00138688	-1.8222	-5.59528	Thioredoxin-related transmembrane protein 2	tr|D3Z2J6|D3Z2J6_MOUSE Thioredoxin-related transmembrane protein 2 OS=Mus musculus GN=Tmx2 PE=1 SV=1;sp|Q9D710|TMX2_MOUSE Thioredoxin-related transmembrane protein 2 OS=Mus musculus GN=Tmx2 PE=2 SV=1	D3Z2J6;Q9D710;D3YYX0	D3Z2J6;Q9D710	Tmx2
Fatty acid-binding protein, brain	-2.19414	0.241375	-1.13284	-1.2222	-0.417656	-0.0578175	1.66715	-0.0693474	0.200237	-0.61042	0.525307	-1.86714	-1.15115	-1.20535	-1.36634	0.0578175	0.101864	1.14231	0.108784	0.524405	0.0589809	0.98439				+	cere_WT_AX_cere_wt_up	9	9	9	78	78	78	14,893	0	323,31	117780000000	2398	0.000526087	-1.81663	-6.72457	Fatty acid-binding protein, brain	sp|P51880|FABP7_MOUSE Fatty acid-binding protein, brain OS=Mus musculus GN=Fabp7 PE=1 SV=2;tr|E9Q0H6|E9Q0H6_MOUSE Fatty acid-binding protein, brain OS=Mus musculus GN=Fabp7 PE=1 SV=1	P51880;E9Q0H6	P51880;E9Q0H6	Fabp7
Filamin-A	-1.73965	-1.98963	-1.09741	-1.55432	0.113047	-1.11709	1.46191	0.783001	1.90146	-0.281769	1.17949	-0.535271	-2.08662	0.22851	-1.00475	-0.852499	1.18325	2.60036	-0.113047	1.91297	0.836065	1.21903				+	cere_WT_AX_cere_wt_up	22	22	20	12,5	12,5	11,8	274,63	0	70,666	2378700000	107	0.0303071	-1.81329	-2.82118	Filamin-A	tr|B7FAV1|B7FAV1_MOUSE Filamin, alpha (Fragment) OS=Mus musculus GN=Flna PE=1 SV=1;tr|B7FAU9|B7FAU9_MOUSE Filamin, alpha OS=Mus musculus GN=Flna PE=1 SV=1;sp|Q8BTM8|FLNA_MOUSE Filamin-A OS=Mus musculus GN=Flna PE=1 SV=5	B7FAV1;B7FAU9;Q8BTM8;F6XC15;Q80X90;J3JS91;F6Z2C0	B7FAV1;B7FAU9;Q8BTM8	Flna
Transcription intermediary factor 1-beta	-4.44147	-1.03331	-1.0993	-4.05788	0.559569	0.376365	0.406854	-0.0420942	0.575612	-1.38316	0.220527	-2.39443	0.0420942	-3.00467	-2.15872	0.147513	0.520745	0.909324	0.0492182	0.742045	-0.603868	-0.454997				+	cere_WT_AX_cere_wt_up	20	20	20	32,6	32,6	32,6	88,846	0	239,21	7605400000	251	0.0478322	-1.81203	-2.47959	Transcription intermediary factor 1-beta	sp|Q62318|TIF1B_MOUSE Transcription intermediary factor 1-beta OS=Mus musculus GN=Trim28 PE=1 SV=3	Q62318	Q62318	Trim28
Lysosome-associated membrane glycoprotein 2	-1.67406	-3.11373	-1.24548	-1.10995	0.285407	0.0216856	1.34669	-0.0216856	0.433196	0.133346	1.16366	-1.16486	-1.61367	-0.594653	-1.2453	-0.194285	0.614623	0.781875	-0.25006	0.875587	0.859902	1.14211				+	cere_WT_AX_cere_wt_up	6	6	6	13	13	13	45,681	0	10,996	5294000000	222	0.00287511	-1.8115	-4.84194	Lysosome-associated membrane glycoprotein 2	sp|P17047|LAMP2_MOUSE Lysosome-associated membrane glycoprotein 2 OS=Mus musculus GN=Lamp2 PE=2 SV=2	P17047	P17047	Lamp2
Small nuclear ribonucleoprotein G	-2.33697	-2.7784	-0.589557	-2.96823	0.58837	0.217338	0.201718	0.892774	0.391644	-0.0792093	1.14199	-2.8463	-1.88195	-1.21173	-1.02173	-0.269765	1.41212	0.0792093	-0.856086	0.718806	0.315297	0.0876932				+	cere_WT_AX_cere_wt_up	2	2	2	25	25	25	8,496	0,00078895	4,0686	3279100000	82	0.0143982	-1.80685	-3.40549	Small nuclear ribonucleoprotein G	sp|P62309|RUXG_MOUSE Small nuclear ribonucleoprotein G OS=Mus musculus GN=Snrpg PE=1 SV=1	P62309	P62309	Snrpg
Pyrroline-5-carboxylate reductase 2	0.0038538	-1.79434	-3.42355	-3.22308	-0.556977	0.715232	-0.0628767	-0.0038538	0.158059	1.0009	0.157601	-0.662738	-2.41693	-0.217496	-1.88805	-0.493945	0.344918	0.0388575	0.334188	0.3817	0.853009	0.448045				+	cere_WT_AX_cere_wt_up	8	8	6	33,1	33,1	25,6	33,659	0	30,807	4358300000	109	0.0142676	-1.80054	-3.41291	Pyrroline-5-carboxylate reductase 2	sp|Q922Q4|P5CR2_MOUSE Pyrroline-5-carboxylate reductase 2 OS=Mus musculus GN=Pycr2 PE=2 SV=1	Q922Q4	Q922Q4	Pycr2
Aldehyde dehydrogenase, mitochondrial	-1.4995	-1.00387	-3.07135	-3.35859	-0.928205	1.27542	0.593865	-0.354491	1.0363	0.561887	0.460052	-1.10067	-0.37361	-0.943128	-2.64503	-0.0910883	0.809068	1.23129	0.0910883	1.08284	0.464217	0.46502				+	cere_WT_AX_cere_wt_up	19	19	18	52,2	52,2	50,7	56,537	0	124,72	10789000000	438	0.0145428	-1.7914	-3.39738	Aldehyde dehydrogenase, mitochondrial	sp|P47738|ALDH2_MOUSE Aldehyde dehydrogenase, mitochondrial OS=Mus musculus GN=Aldh2 PE=1 SV=1	P47738;D3YYF3;G3UWP3;O35945;Q9JHW9	P47738	Aldh2
60S ribosomal protein L32	-3.06091	-1.06553	-1.11166	-1.22416	-0.0263882	0.917545	0.327616	-0.627169	1.36082	-0.0993843	0.476156	-2.5865	-1.20294	-0.753254	-1.5637	0.268654	0.796814	0.883825	0.192987	0.724581	0.0263882	0.113382				+	cere_WT_AX_cere_wt_up	5	5	5	38,5	38,5	38,5	15,86	0	29,843	3520900000	150	0.00533895	-1.79093	-4.25698	60S ribosomal protein L32	sp|P62911|RL32_MOUSE 60S ribosomal protein L32 OS=Mus musculus GN=Rpl32 PE=1 SV=2	P62911	P62911	Rpl32
40S ribosomal protein S15a	-2.4034	-0.0790815	0.885928	-4.47606	-0.209481	-0.171716	0.0338221	-0.0920973	0.553123	0.294335	0.000735283	-1.95315	-0.865893	0.209908	-2.6082	0.270669	-0.000735283	1.10822	0.669698	0.870353	0.875087	-0.494479				+	cere_WT_AX_cere_wt_up	6	6	6	51,5	51,5	51,5	14,839	0	59,079	10828000000	329	0.0437903	-1.7845	-2.54491	40S ribosomal protein S15a	sp|P62245|RS15A_MOUSE 40S ribosomal protein S15a OS=Mus musculus GN=Rps15a PE=1 SV=2;tr|D3Z712|D3Z712_MOUSE 40S ribosomal protein S15a (Fragment) OS=Mus musculus GN=Rps15a PE=1 SV=1;tr|D3YVB4|D3YVB4_MOUSE 40S ribosomal protein S15a (Fragment) OS=Mus muscul	P62245;D3Z712;D3YVB4;F8WJ41	P62245;D3Z712;D3YVB4;F8WJ41	Rps15a
ER membrane protein complex subunit 2	-3.05886	-1.18662	-0.679494	-1.16608	0.415174	0.98412	0.938899	-0.418035	-1.34727	0.350085	1.1793	-2.66339	-2.44205	-0.794705	-0.292743	0.525443	0.510583	0.580058	-0.353133	0.292743	0.538564	0.463294				+	cere_WT_AX_cere_wt_up	8	8	8	41,1	41,1	41,1	34,934	0	54,978	2304400000	138	0.0289525	-1.78359	-2.85601	ER membrane protein complex subunit 2	sp|Q9CRD2|EMC2_MOUSE ER membrane protein complex subunit 2 OS=Mus musculus GN=Emc2 PE=2 SV=1	Q9CRD2	Q9CRD2	Emc2
60S ribosomal protein L35a	-2.17012	-1.07714	-0.502828	1.46198	-0.250955	0.449826	0.38774	-0.582349	1.12211	-0.287192	0.877757	-1.29355	-1.2665	-1.44888	-1.10567	0.136659	0.266608	1.24748	-0.136659	0.868802	0.51854	0.751191				+	cere_WT_AX_cere_wt_up	4	4	4	27,3	27,3	27,3	12,554	0,0018262	3,0003	2889000000	85	0.000277515	-1.77912	-7.56297	60S ribosomal protein L35a	sp|O55142|RL35A_MOUSE 60S ribosomal protein L35a OS=Mus musculus GN=Rpl35a PE=1 SV=2	O55142	O55142	Rpl35a
Protein RCC2	-0.99703	-0.681252	0.192934	0.640974	1.03123	-0.0665512	0.617123	-0.954639	2.16159	0.0665512	-0.735727	-0.961166	-1.7747	-1.5885	-0.915466	1.07812	1.16175	2.93444	0.917841	2.03525	-0.931601	-0.146755				+	cere_WT_AX_cere_wt_up	9	9	9	23,7	23,7	23,7	55,983	0	87,891	1436700000	49	0.0400375	-1.77864	-2.61154	Protein RCC2	sp|Q8BK67|RCC2_MOUSE Protein RCC2 OS=Mus musculus GN=Rcc2 PE=1 SV=1	Q8BK67;A2AWQ2	Q8BK67	Rcc2
Protein transport protein Sec61 subunit alpha isoform 1	-0.481565	-0.0440102	0.675962	-0.358501	0.427902	-1.95307	0.106426	0.504192	0.241251	-0.4468	1.74358	-0.524336	-1.40529	-1.40467	-1.63636	0.0440102	-0.424522	0.644823	-0.476871	0.689075	1.02081	0.900799				+	cere_WT_AX_cere_wt_up	8	8	5	25,8	25,8	17,2	52,264	0	56,282	2579000000	92	0.00565584	-1.77612	-4.20477	Protein transport protein Sec61 subunit alpha isoform 1	sp|P61620|S61A1_MOUSE Protein transport protein Sec61 subunit alpha isoform 1 OS=Mus musculus GN=Sec61a1 PE=2 SV=2	P61620;A2ATT9	P61620	Sec61a1
CUGBP Elav-like family member 2	-2.339	-1.33999	-0.246678	-0.74542	0.788949	2.20869	0.024909	-1.73883	0.954177	-1.80435	0.663388	-1.85784	-1.39653	-2.33382	-0.024909	1.48135	1.82376	0.97572	0.1155	1.17695	-0.385207	0.442603				+	cere_WT_AX_cere_wt_up	11	11	10	27,8	27,8	25,5	46,789	0	60,629	2666900000	90	0.0265739	-1.74074	-2.92166	CUGBP Elav-like family member 2	tr|V9GX43|V9GX43_MOUSE CUGBP Elav-like family member 2 (Fragment) OS=Mus musculus GN=Celf2 PE=1 SV=1;tr|S4R2U7|S4R2U7_MOUSE CUGBP Elav-like family member 2 OS=Mus musculus GN=Celf2 PE=1 SV=1;tr|S4R1S7|S4R1S7_MOUSE CUGBP Elav-like family member 2 OS=Mus mus	V9GX43;S4R2U7;S4R1S7;E9QA47;Q9Z0H4;S4R2L5;S4R2J2;A3KGT0;S4R2S7;S4R2U1	V9GX43;S4R2U7;S4R1S7;E9QA47;Q9Z0H4;S4R2L5	Celf2
Valine--tRNA ligase	-1.07941	-0.78244	-1.34634	-0.938679	0.266382	0.672966	0.440369	0.0932236	1.51519	0.017477	0.436825	-1.93061	-1.14321	-1.64828	-0.49291	0.686459	-3.08405	1.29053	0.456406	1.54594	-0.261532	-0.017477				+	cere_WT_AX_cere_wt_up	19	19	19	21,8	21,8	21,8	141,41	0	143,65	2632100000	112	0.0144575	-1.73459	-3.40215	Valine--tRNA ligase	tr|G3UY93|G3UY93_MOUSE Valine--tRNA ligase (Fragment) OS=Mus musculus GN=Vars PE=1 SV=1;sp|Q9Z1Q9|SYVC_MOUSE Valine--tRNA ligase OS=Mus musculus GN=Vars PE=2 SV=1	G3UY93;Q9Z1Q9;G3UZ22;G3UYW2	G3UY93;Q9Z1Q9	Vars
Thioredoxin-related transmembrane protein 1	-1.21845	0.27572	-0.10451	0.0795584	0.0151014	-0.877252	-0.0422258	0.0093317	0.900178	-1.26819	0.705491	-1.13079	-2.66427	-0.694938	-0.522597	-0.0093317	0.348697	1.06465	-0.251615	1.37577	0.624166	0.162568				+	cere_WT_AX_cere_wt_up	4	4	4	17,3	17,3	17,3	31,395	0	87,459	1857600000	141	0.0277701	-1.73087	-2.88789	Thioredoxin-related transmembrane protein 1	sp|Q8VBT0|TMX1_MOUSE Thioredoxin-related transmembrane protein 1 OS=Mus musculus GN=Tmx1 PE=1 SV=1;tr|F6V084|F6V084_MOUSE Thioredoxin-related transmembrane protein 1 (Fragment) OS=Mus musculus GN=Tmx1 PE=1 SV=1	Q8VBT0;F6V084	Q8VBT0;F6V084	Tmx1
Transmembrane protein 43	-1.22673	0.785317	0.36564	0.283002	-0.404019	-0.283002	1.15051	-1.25572	0.668273	-0.598758	1.33623	-1.62606	-0.936976	-0.42958	-1.76663	0.88178	-0.447268	1.26426	-0.718444	0.664515	1.16975	1.02285				+	cere_WT_AX_cere_wt_up	7	7	7	30,8	30,8	30,8	44,783	0	23,34	1804900000	55	0.0176263	-1.72448	-3.24273	Transmembrane protein 43	sp|Q9DBS1|TMM43_MOUSE Transmembrane protein 43 OS=Mus musculus GN=Tmem43 PE=1 SV=1	Q9DBS1	Q9DBS1	Tmem43
Heterogeneous nuclear ribonucleoprotein F;Heterogeneous nuclear ribonucleoprotein F, N-terminally processed	-2.01466	-1.52239	-1.46373	-3.59722	0.746532	0.483351	-1.23109	0.488144	1.61559	0.808933	-0.114094	-2.85895	-0.888376	-1.6997	-0.435957	0.342392	0.695827	1.31124	0.343695	1.30997	0.114094	-0.753424				+	cere_WT_AX_cere_wt_up	11	9	9	43,1	36,6	36,6	45,729	0	95,634	7882500000	258	0.0443089	-1.72433	-2.53618	Heterogeneous nuclear ribonucleoprotein F;Heterogeneous nuclear ribonucleoprotein F, N-terminally processed	sp|Q9Z2X1|HNRPF_MOUSE Heterogeneous nuclear ribonucleoprotein F OS=Mus musculus GN=Hnrnpf PE=1 SV=3;tr|J3QM80|J3QM80_MOUSE Heterogeneous nuclear ribonucleoprotein F (Fragment) OS=Mus musculus GN=Hnrnpf PE=1 SV=5	Q9Z2X1;J3QM80;J3QMT0;J3QP45	Q9Z2X1;J3QM80	Hnrnpf
40S ribosomal protein S23	-1.23237	-1.75805	0.624529	-1.49169	0.0883141	0.361837	-0.829035	-0.0110264	1.16004	-0.913128	0.0110264	-2.04304	-1.35917	-1.07991	-1.54463	0.572124	0.9069	0.558567	0.700266	0.744385	-0.720055	0.104599				+	cere_WT_AX_cere_wt_up	6	6	6	49	49	49	15,807	0	11,216	4282700000	108	0.00502029	-1.71399	-4.31312	40S ribosomal protein S23	sp|P62267|RS23_MOUSE 40S ribosomal protein S23 OS=Mus musculus GN=Rps23 PE=1 SV=3	P62267	P62267	Rps23
Histone H2B type 3-A;Histone H2B type 3-B;Histone H2B type 2-E	-1.71078	-0.901996	-2.04144	-2.12613	0.993272	0.524802	0.303329	-0.19901	0.581656	0.143512	1.42471	-2.66296	-0.820691	-0.563418	-2.70133	0.484782	0.883323	-0.143512	0.237021	0.153924	-0.714501	0.411206				+	cere_WT_AX_cere_wt_up	10	3	3	58,7	13,5	13,5	13,994	0,00043745	6,2668	6710900000	128	0.0348345	-1.70901	-2.71584	Histone H2B type 3-A;Histone H2B type 3-B;Histone H2B type 2-E	sp|Q9D2U9|H2B3A_MOUSE Histone H2B type 3-A OS=Mus musculus GN=Hist3h2ba PE=1 SV=3;sp|Q8CGP0|H2B3B_MOUSE Histone H2B type 3-B OS=Mus musculus GN=Hist3h2bb PE=1 SV=3;sp|Q64524|H2B2E_MOUSE Histone H2B type 2-E OS=Mus musculus GN=Hist2h2be PE=1 SV=3	Q9D2U9;Q8CGP0;Q64524	Q9D2U9;Q8CGP0;Q64524	Hist3h2ba;Hist3h2bb;Hist2h2be
2,3-cyclic-nucleotide 3-phosphodiesterase	-1.98753	-1.16584	-1.4519	-1.09333	0.664514	1.23218	0.423486	-0.600886	3.4391	-2.02508	0.129436	-2.66254	-0.927464	-0.591163	-1.93615	0.611466	1.46623	1.32554	0.131244	0.494283	0.10288	-0.10288				+	cere_WT_AX_cere_wt_up	13	13	13	34,5	34,5	34,5	47,123	0	155,84	2528400000	106	0.0137543	-1.68571	-3.44276	2,3-cyclic-nucleotide 3-phosphodiesterase	sp|P16330|CN37_MOUSE 2,3-cyclic-nucleotide 3-phosphodiesterase OS=Mus musculus GN=Cnp PE=1 SV=3	P16330	P16330	Cnp
DAZ-associated protein 1	-0.921804	-2.2278	-0.696434	-1.35846	1.01228	0.796329	0.166506	0.831701	0.984741	0.215609	1.2943	-1.51187	-1.43019	-1.5576	-1.60247	0.724237	-0.811502	-0.100054	-0.00304985	0.00304985	0.015173	0.614367				+	cere_WT_AX_cere_wt_up	8	8	8	31,3	31,3	31,3	43,157	0	81,46	3039600000	74	3.85707e-05	-1.68292	-10.7364	DAZ-associated protein 1	tr|Q3UGB5|Q3UGB5_MOUSE DAZ associated protein 1, isoform CRA_b OS=Mus musculus GN=Dazap1 PE=1 SV=1;sp|Q9JII5|DAZP1_MOUSE DAZ-associated protein 1 OS=Mus musculus GN=Dazap1 PE=2 SV=2;tr|D3Z4J1|D3Z4J1_MOUSE DAZ-associated protein 1 (Fragment) OS=Mus musculus	Q3UGB5;Q9JII5;D3Z4J1	Q3UGB5;Q9JII5;D3Z4J1	Dazap1
Vesicle-trafficking protein SEC22b	-1.26452	-0.946366	0.386361	-2.03176	0.00296497	0.593665	-0.0415277	-1.01227	0.100299	1.23009	0.123916	-0.73449	-0.989923	-1.11416	-2.49869	-0.250871	0.891936	0.0230703	-0.00296497	0.344134	0.662944	0.322413				+	cere_WT_AX_cere_wt_up	8	8	8	52,6	52,6	52,6	24,74	0	84,386	11290000000	270	0.00729975	-1.66595	-3.97802	Vesicle-trafficking protein SEC22b	sp|O08547|SC22B_MOUSE Vesicle-trafficking protein SEC22b OS=Mus musculus GN=Sec22b PE=1 SV=3;tr|E9Q6R3|E9Q6R3_MOUSE Vesicle-trafficking protein SEC22b OS=Mus musculus GN=Sec22b PE=1 SV=1	O08547;E9Q6R3;D6RES2	O08547;E9Q6R3	Sec22b
NADH dehydrogenase [ubiquinone] 1 alpha subcomplex subunit 7	-0.78103	-0.192325	0.623792	-1.29254	1.41945	-0.945359	1.56396	1.42897	1.43487	-0.22503	2.56043	-0.113076	-1.23633	-0.912385	0.307338	-0.876172	-0.553752	-0.198524	0.113076	1.38086	0.859513	2.30532				+	cere_WT_AX_cere_wt_up	7	7	7	56,6	56,6	56,6	12,575	0	18,599	3051900000	119	0.0294752	-1.6533	-2.84237	NADH dehydrogenase [ubiquinone] 1 alpha subcomplex subunit 7	sp|Q9Z1P6|NDUA7_MOUSE NADH dehydrogenase [ubiquinone] 1 alpha subcomplex subunit 7 OS=Mus musculus GN=Ndufa7 PE=1 SV=3	Q9Z1P6	Q9Z1P6	Ndufa7
N-acylneuraminate cytidylyltransferase	-1.87504	-1.21029	-0.267641	-0.658808	0.630083	0.661314	0.76726	0.133598	-0.133598	0.454611	0.712072	-1.22224	-1.81673	-0.872175	-1.223	0.958887	0.75098	-1.85103	0.705429	-0.382158	0.77846	0.365768				+	cere_WT_AX_cere_wt_up	8	8	8	24,3	24,3	24,3	48,057	0	35,809	2235200000	74	0.00244559	-1.65041	-5.00277	N-acylneuraminate cytidylyltransferase	sp|Q99KK2|NEUA_MOUSE N-acylneuraminate cytidylyltransferase OS=Mus musculus GN=Cmas PE=1 SV=2	Q99KK2	Q99KK2	Cmas
60S ribosomal protein L8	-1.51919	-0.972305	-0.706387	-3.05129	0.531031	0.607239	0.259243	-0.00587654	1.1643	-0.512835	0.43672	-1.85233	-1.20064	-1.36966	-1.68324	0.00587654	0.366518	0.90951	0.0600548	0.681658	-0.633144	0.381369				+	cere_WT_AX_cere_wt_up	8	8	8	38,9	38,9	38,9	28,024	0	70,106	9404300000	261	0.00205467	-1.64895	-5.17984	60S ribosomal protein L8	sp|P62918|RL8_MOUSE 60S ribosomal protein L8 OS=Mus musculus GN=Rpl8 PE=1 SV=2	P62918	P62918	Rpl8
Long-chain-fatty-acid--CoA ligase 6	-3.48233	-1.85683	-0.849806	1.09535	-0.664732	1.20851	0.117758	0.120541	0.742016	-2.25454	0.534956	-0.222466	-0.194763	-2.43238	-1.35849	-0.117758	1.38729	-0.443764	0.34877	0.802849	0.190168	0.992384				+	cere_WT_AX_cere_wt_up	19	19	1	31,6	31,6	2,4	78,016	0	64,161	3737500000	97	0.0277481	-1.63557	-2.88849	Long-chain-fatty-acid--CoA ligase 6	sp|Q91WC3|ACSL6_MOUSE Long-chain-fatty-acid--CoA ligase 6 OS=Mus musculus GN=Acsl6 PE=2 SV=1;tr|Q5F2C5|Q5F2C5_MOUSE Long-chain-fatty-acid--CoA ligase 6 OS=Mus musculus GN=Acsl6 PE=1 SV=1;tr|Q8C028|Q8C028_MOUSE Long-chain-fatty-acid--CoA ligase 6 OS=Mus mus	Q91WC3;Q5F2C5;Q8C028;B0QZJ6;B1ARG5;F6WYN6	Q91WC3;Q5F2C5;Q8C028	Acsl6
Peroxisomal carnitine O-octanoyltransferase	-1.03776	-1.29055	0.182268	-0.0329075	-1.09643	-0.449177	0.0283298	0.412821	-0.438211	-0.0283298	1.45192	-1.85107	0.0513382	-0.505476	-0.783524	-0.647682	0.463976	0.221287	0.195864	1.01985	1.20498	1.0243				+	cere_WT_AX_cere_wt_up	16	16	16	41	41	41	70,264	0	100,41	2856200000	115	0.011925	-1.63343	-3.56015	Peroxisomal carnitine O-octanoyltransferase	sp|Q9DC50|OCTC_MOUSE Peroxisomal carnitine O-octanoyltransferase OS=Mus musculus GN=Crot PE=1 SV=1	Q9DC50	Q9DC50	Crot
Nodal modulator 1	-2.07383	-1.20751	-0.239304	-1.39578	0.0755177	0.613871	0.948896	-0.345896	-0.197269	-1.65478	0.970896	-1.01664	-1.41226	-0.0755177	-1.59522	0.608744	0.132519	0.202166	0.534243	0.520533	0.463421	0.915565				+	cere_WT_AX_cere_wt_up	18	18	18	18,9	18,9	18,9	133,42	0	56,867	3135400000	133	0.00364704	-1.63335	-4.61168	Nodal modulator 1	sp|Q6GQT9|NOMO1_MOUSE Nodal modulator 1 OS=Mus musculus GN=Nomo1 PE=1 SV=1	Q6GQT9	Q6GQT9	Nomo1
Eukaryotic translation initiation factor 4E	-1.00463	-0.809244	-0.36224	-0.691719	0.976511	1.2834	0.404097	0.527855	0.664593	-0.891455	0.977364	-1.2963	-1.10759	-1.7743	-0.106375	0.0450401	-1.55476	0.788624	1.11295	1.12	-0.0450401	0.0603561				+	cere_WT_AX_cere_wt_up	6	6	6	38,7	38,7	38,7	25,053	0	27,834	2162000000	75	0.0138807	-1.6332	-3.4353	Eukaryotic translation initiation factor 4E	sp|P63073|IF4E_MOUSE Eukaryotic translation initiation factor 4E OS=Mus musculus GN=Eif4e PE=1 SV=1	P63073	P63073	Eif4e
Centromere protein V	-1.67465	-0.113251	-1.0255	0.113251	0.960094	-1.50106	0.739141	-0.234577	1.53337	-1.03497	1.12945	-1.77312	-0.650091	-0.513039	-0.696848	1.47989	-0.512123	1.38368	0.613018	1.33793	0.186125	0.711123				+	cere_WT_AX_cere_wt_up	6	6	6	36,5	36,5	36,5	27,541	0	14,439	2303300000	65	0.00502091	-1.62032	-4.313	Centromere protein V	sp|Q9CXS4|CENPV_MOUSE Centromere protein V OS=Mus musculus GN=Cenpv PE=2 SV=2	Q9CXS4;F6SS03	Q9CXS4	Cenpv
60S ribosomal protein L14	-0.640911	0.511885	-1.11681	-3.31738	0.247536	0.178768	1.01951	-0.81485	1.14192	0.743744	0.834429	-1.54342	-1.0631	-0.829702	-2.16992	0.249994	-0.1313	1.21192	-0.136566	1.0027	-0.0654812	0.0654812				+	cere_WT_AX_cere_wt_up	5	5	5	25,8	25,8	25,8	23,564	0	22,981	9541800000	236	0.00658	-1.61807	-4.06944	60S ribosomal protein L14	sp|Q9CR57|RL14_MOUSE 60S ribosomal protein L14 OS=Mus musculus GN=Rpl14 PE=1 SV=3	Q9CR57	Q9CR57	Rpl14
Heme oxygenase 1	0.834467	-0.946085	-0.249304	-0.236992	0.517437	-0.925394	0.556707	-0.285547	1.07537	0.662678	-0.261135	-1.88311	0.0365219	-1.0902	-0.903368	-1.18667	1.67328	1.57924	0.140484	1.45209	1.03746	-0.0365219				+	cere_WT_AX_cere_wt_up	12	12	12	51,9	51,9	51,9	32,928	0	91,958	5283900000	119	0.0232093	-1.60842	-3.02626	Heme oxygenase 1	sp|P14901|HMOX1_MOUSE Heme oxygenase 1 OS=Mus musculus GN=Hmox1 PE=1 SV=1;tr|H3BKP1|H3BKP1_MOUSE Heme oxygenase 1 (Fragment) OS=Mus musculus GN=Hmox1 PE=1 SV=1	P14901;H3BKP1	P14901;H3BKP1	Hmox1
SWI/SNF-related matrix-associated actin-dependent regulator of chromatin subfamily A member 5	-2.04517	-0.158496	0.473798	-1.77106	-1.83881	-1.37165	0.979203	-1.28426	1.82554	-0.574019	1.18089	-0.7622	-0.362277	-1.2393	-0.530921	0.624759	0.937545	2.31522	0.158496	2.20649	0.227096	0.852542				+	cere_WT_AX_cere_wt_up	9	9	9	9,4	9,4	9,4	121,63	0	18,626	1738400000	60	0.0211769	-1.58483	-3.09776	SWI/SNF-related matrix-associated actin-dependent regulator of chromatin subfamily A member 5	sp|Q91ZW3|SMCA5_MOUSE SWI/SNF-related matrix-associated actin-dependent regulator of chromatin subfamily A member 5 OS=Mus musculus GN=Smarca5 PE=1 SV=1	Q91ZW3;F6Z6F4;Q6PGB8	Q91ZW3	Smarca5
Nucleobindin-1	-1.35377	-0.602055	0.178532	-0.828323	0.509174	0.0443172	0.558853	0.431728	-0.728657	0.312819	0.224613	-1.04571	-0.487616	-1.66559	-2.58091	0.37232	-0.0443172	-0.521336	0.254646	0.0686226	0.35306	-0.125389				+	cere_WT_AX_cere_wt_up	19	19	19	54	54	54	53,408	0	100,27	11797000000	451	0.0139027	-1.58269	-3.43401	Nucleobindin-1	sp|Q02819|NUCB1_MOUSE Nucleobindin-1 OS=Mus musculus GN=Nucb1 PE=1 SV=2;tr|H3BK79|H3BK79_MOUSE Nucleobindin-1 (Fragment) OS=Mus musculus GN=Nucb1 PE=1 SV=1	Q02819;H3BK79;D3Z7D7;D3Z1N1	Q02819;H3BK79	Nucb1
Reticulon	-0.641844	-0.100384	-0.69552	-0.762375	0.756475	1.35097	0.609297	-0.482296	0.156364	0.116468	2.47001	-0.820436	-1.58876	-0.718615	-0.922998	-0.344589	0.0306301	0.99078	-0.0306301	0.486244	0.552942	1.23549				+	cere_WT_AX_cere_wt_up	10	3	3	51,9	13,5	13,5	23,557	0	19,891	10138000000	463	0.00291054	-1.57371	-4.82991	Reticulon	tr|Q7M6W1|Q7M6W1_MOUSE Reticulon OS=Mus musculus GN=Rtn1 PE=1 SV=1;tr|A3QM89|A3QM89_MOUSE Reticulon (Fragment) OS=Mus musculus GN=Rtn1 PE=1 SV=1	Q7M6W1;A3QM89	Q7M6W1;A3QM89	Rtn1
Ezrin	-2.40303	-1.94733	-0.815818	-1.63827	0.17446	1.05776	1.90812	0.0121756	0.101651	-0.732097	1.83691	-0.897183	-1.93981	-0.0204	-0.33936	-0.0877161	1.37892	1.30468	-0.0121756	0.752557	0.984973	1.34087				+	cere_WT_AX_cere_wt_up	20	11	11	35,3	25,9	25,9	69,406	0	37,023	3271900000	119	0.0218228	-1.56574	-3.07426	Ezrin	sp|P26040|EZRI_MOUSE Ezrin OS=Mus musculus GN=Ezr PE=1 SV=3	P26040	P26040	Ezr
Translocon-associated protein subunit delta	-2.39001	0.275758	-1.3184	-0.923074	-0.2438	-0.118888	0.567637	0.942428	0.453238	0.081069	0.800725	-1.91428	-1.80805	-0.0119333	-2.27869	0.0538301	0.0119333	0.39574	-0.59241	0.144885	-0.124515	0.815721				+	cere_WT_AX_cere_wt_up	6	6	6	53,2	53,2	53,2	19,007	0	36,009	3603200000	149	0.0371365	-1.56416	-2.66778	Translocon-associated protein subunit delta	tr|Q9D8L3|Q9D8L3_MOUSE Signal sequence receptor, delta OS=Mus musculus GN=Ssr4 PE=1 SV=1;sp|Q62186|SSRD_MOUSE Translocon-associated protein subunit delta OS=Mus musculus GN=Ssr4 PE=2 SV=1	Q9D8L3;Q62186	Q9D8L3;Q62186	Ssr4
RNA-binding protein Raly	-1.71349	-1.64359	0.231906	-0.496303	0.375823	0.876632	0.154963	-0.814267	0.364057	0.454049	0.477216	-1.68729	-2.71715	-1.77061	-0.611312	0.0716677	0.645585	-0.0716677	-0.980054	0.418672	-0.278127	0.262731				+	cere_WT_AX_cere_wt_up	8	8	8	38,9	38,9	38,9	23,12	0	13,618	1218300000	65	0.0271134	-1.55239	-2.90623	RNA-binding protein Raly	tr|A2AU61|A2AU61_MOUSE RNA-binding protein Raly (Fragment) OS=Mus musculus GN=Raly PE=1 SV=1;tr|A2AU60|A2AU60_MOUSE RNA-binding protein Raly (Fragment) OS=Mus musculus GN=Raly PE=1 SV=1;tr|A2AU62|A2AU62_MOUSE RNA-binding protein Raly (Fragment) OS=Mus musc	A2AU61;A2AU60;A2AU62;Q64012	A2AU61;A2AU60;A2AU62;Q64012	Raly
DnaJ homolog subfamily B member 11	-3.75245	0.144061	-1.65021	-1.01353	0.311128	0.305608	1.17961	0.0128736	0.000937462	-0.91768	0.869582	-0.437388	-2.1243	-0.000937462	-1.84185	-0.777579	0.336396	-0.16591	0.190131	-0.0624418	0.811589	0.764009				+	cere_WT_AX_cere_wt_up	8	8	8	31,3	31,3	31,3	40,555	0	56,513	4122300000	102	0.0350064	-1.52694	-2.71214	DnaJ homolog subfamily B member 11	sp|Q99KV1|DJB11_MOUSE DnaJ homolog subfamily B member 11 OS=Mus musculus GN=Dnajb11 PE=1 SV=1	Q99KV1	Q99KV1	Dnajb11
Prosaposin	-2.66481	-1.82811	-0.915809	-1.4545	0.287541	0.0445013	0.485728	0.268512	-0.711267	-0.0347071	0.317052	-1.79521	-0.984603	-0.869411	-1.22523	0.416848	0.142024	-0.0238733	0.424726	0.0238733	0.507567	0.203712				+	cere_WT_AX_cere_wt_up	15	15	15	33,8	33,8	33,8	60,672	0	251,33	84477000000	1207	0.000648528	-1.50858	-6.46718	Prosaposin	tr|E9PZ00|E9PZ00_MOUSE Prosaposin OS=Mus musculus GN=Psap PE=1 SV=1;tr|Q8BFQ1|Q8BFQ1_MOUSE Prosaposin OS=Mus musculus GN=Psap PE=1 SV=1;tr|K3W4L3|K3W4L3_MOUSE Prosaposin OS=Mus musculus GN=Psap PE=1 SV=1;tr|J3QPG5|J3QPG5_MOUSE Prosaposin OS=Mus musculus GN	E9PZ00;Q8BFQ1;K3W4L3;J3QPG5;Q61207	E9PZ00;Q8BFQ1;K3W4L3;J3QPG5;Q61207	Psap
Large neutral amino acids transporter small subunit 1	-0.591809	-0.46609	1.33157	1.14607	0.155524	-0.0126715	0.502387	-1.07672	-0.360541	0.0126715	2.33919	-0.493791	0.493695	-0.663713	-0.798841	0.0994558	-0.367656	-0.460191	-0.0845366	1.09011	1.20368	2.34443				+	cere_WT_AX_cere_wt_up	5	5	5	11,5	11,5	11,5	55,872	0	35,426	2304900000	129	0.040172	-1.50408	-2.60904	Large neutral amino acids transporter small subunit 1	sp|Q9Z127|LAT1_MOUSE Large neutral amino acids transporter small subunit 1 OS=Mus musculus GN=Slc7a5 PE=1 SV=2	Q9Z127;Q8BGK6	Q9Z127	Slc7a5
Coatomer subunit beta	-0.0352297	-0.340598	0.148162	-0.621511	0.619134	1.0912	1.15819	-0.964046	1.62723	0.0352297	0.552526	-0.318984	-0.709151	-2.08562	-0.794185	-0.381177	-0.516051	1.53073	-0.300893	1.82318	0.359962	0.22593				+	cere_WT_AX_cere_wt_up	11	11	11	15,7	15,7	15,7	107,06	0	27,962	1233500000	39	0.0448664	-1.50403	-2.52691	Coatomer subunit beta	sp|Q9JIF7|COPB_MOUSE Coatomer subunit beta OS=Mus musculus GN=Copb1 PE=1 SV=1	Q9JIF7	Q9JIF7	Copb1
Protein disulfide-isomerase	-1.28583	-0.562805	-2.58779	-1.79557	-0.444298	0.396931	0.841511	0.0333576	0.200045	0.73341	0.825441	-1.38248	-0.880167	-0.0924282	-1.32834	-0.330193	0.588589	0.0514317	-0.0333576	0.561584	1.12536	0.668907				+	cere_WT_AX_cere_wt_up	26	26	26	58	58	58	57,058	0	323,31	43236000000	1252	0.00768649	-1.50148	-3.93297	Protein disulfide-isomerase	sp|P09103|PDIA1_MOUSE Protein disulfide-isomerase OS=Mus musculus GN=P4hb PE=1 SV=2	P09103;E9Q8G8	P09103	P4hb
Charged multivesicular body protein 4b	-0.479565	-1.84441	0.128407	-0.490259	1.61824	-0.77075	0.760263	1.27946	-0.573631	-1.2278	0.889978	-1.08529	-1.07262	-0.372999	-0.648058	1.37207	-0.0740051	0.0740051	0.953079	0.825981	0.210638	0.833124				+	cere_WT_AX_cere_wt_up	9	9	9	37,5	37,5	37,5	24,936	0	19,945	2222500000	90	0.000796922	-1.50045	-6.22131	Charged multivesicular body protein 4b	sp|Q9D8B3|CHM4B_MOUSE Charged multivesicular body protein 4b OS=Mus musculus GN=Chmp4b PE=1 SV=2	Q9D8B3;Q9D7F7	Q9D8B3	Chmp4b
Polyadenylate-binding protein 2	-1.57889	-0.00237274	-0.357718	-0.21468	0.38574	1.00632	0.392416	-0.431936	0.398308	-0.387587	0.512197	-1.11797	-1.54197	-1.87385	-0.54874	1.01801	1.12661	0.0298214	0.00237274	0.841139	0.7397	-0.677691				+	cere_WT_AX_cere_wt_up	4	4	4	15	15	15	34,003	0	48,253	1047300000	68	0.0167013	-1.49701	-3.28579	Polyadenylate-binding protein 2	tr|G3UY42|G3UY42_MOUSE Polyadenylate-binding protein 2 OS=Mus musculus GN=Pabpn1 PE=1 SV=1;sp|Q8CCS6|PABP2_MOUSE Polyadenylate-binding protein 2 OS=Mus musculus GN=Pabpn1 PE=2 SV=3;tr|D3YUB9|D3YUB9_MOUSE Polyadenylate-binding protein 2 (Fragment) OS=Mus mu	G3UY42;Q8CCS6;D3YUB9;D3Z055;G3UWS5;D3Z5F7;G3UX74;Q5XFR0	G3UY42;Q8CCS6;D3YUB9;D3Z055;G3UWS5;D3Z5F7	Pabpn1;Gm20521
ATP-citrate synthase	1.11146	-0.574492	-0.595839	-1.17085	0.659462	0.259529	-0.336832	0.215042	2.81845	-1.26187	-0.408588	-0.215042	-0.275297	-0.416676	-1.42493	1.03388	-2.01717	2.55233	0.378351	1.98305	0.986254	0.283808				+	cere_WT_AX_cere_wt_up	48	48	48	57,4	57,4	57,4	120,79	0	323,31	18657000000	685	0.0214662	-1.49085	-3.08714	ATP-citrate synthase	tr|Q3V117|Q3V117_MOUSE ATP-citrate synthase OS=Mus musculus GN=Acly PE=1 SV=1;sp|Q91V92|ACLY_MOUSE ATP-citrate synthase OS=Mus musculus GN=Acly PE=1 SV=1	Q3V117;Q91V92;Q3TS02	Q3V117;Q91V92	Acly
AFG3-like protein 2	-0.264307	-0.247066	0.0412846	-1.31477	-0.119507	0.647579	0.602697	0.169359	0.544073	-1.29073	0.785725	-0.195782	-0.329424	-1.42991	-1.7781	-0.0412846	0.500818	-0.476879	0.219809	0.762081	0.300001	0.945547				+	cere_WT_AX_cere_wt_up	11	10	7	13,1	12,1	8,9	89,518	0	11,625	1508100000	70	0.0136703	-1.49016	-3.44777	AFG3-like protein 2	sp|Q8JZQ2|AFG32_MOUSE AFG3-like protein 2 OS=Mus musculus GN=Afg3l2 PE=1 SV=1	Q8JZQ2	Q8JZQ2	Afg3l2
60S ribosomal protein L21	-1.72806	-0.0411301	-0.266779	-0.131897	0.931776	-0.0518837	0.487314	0.488686	1.55277	-1.32644	0.242426	-1.15106	-1.92691	0.20433	-1.58205	0.688831	-1.04356	1.40197	0.0411301	0.597246	-0.070776	0.907549				+	cere_WT_AX_cere_wt_up	4	4	4	21,2	21,2	21,2	18,579	0	31,756	4492600000	46	0.0294234	-1.48271	-2.84371	60S ribosomal protein L21	tr|Q9CQM8|Q9CQM8_MOUSE 60S ribosomal protein L21 OS=Mus musculus GN=Rpl21 PE=1 SV=1;sp|O09167|RL21_MOUSE 60S ribosomal protein L21 OS=Mus musculus GN=Rpl21 PE=2 SV=3	Q9CQM8;O09167	Q9CQM8;O09167	Rpl21
U5 small nuclear ribonucleoprotein 200 kDa helicase	-0.310222	-0.882569	-0.512694	-0.957364	-0.304124	1.32113	0.337146	-0.411925	1.50718	-0.398414	1.44556	-0.748563	-0.939702	-1.05873	-0.0139971	0.0746832	0.549598	1.64192	0.0139971	1.23553	1.47452	0.415339				+	cere_WT_AX_cere_wt_up	17	17	17	11	11	11	244,54	0	79,959	1688200000	72	0.0120265	-1.47509	-3.55313	U5 small nuclear ribonucleoprotein 200 kDa helicase	sp|Q6P4T2|U520_MOUSE U5 small nuclear ribonucleoprotein 200 kDa helicase OS=Mus musculus GN=Snrnp200 PE=1 SV=1	Q6P4T2	Q6P4T2	Snrnp200
Nck-associated protein 1	0.516463	-0.710071	-0.377032	-0.391141	0.510491	-1.04488	-0.185868	0.690305	1.7854	0.324494	0.540271	0.064887	-1.5381	-0.981397	-0.657626	-0.989829	-2.26162	0.182708	-0.064887	0.784726	0.685439	1.35238				+	cere_WT_AX_cere_wt_up	19	19	19	18,9	18,9	18,9	129,51	0	29,799	2389700000	89	0.0162473	-1.46747	-3.3079	Nck-associated protein 1	tr|A2AS98|A2AS98_MOUSE Nck-associated protein 1 OS=Mus musculus GN=Nckap1 PE=1 SV=1;sp|P28660|NCKP1_MOUSE Nck-associated protein 1 OS=Mus musculus GN=Nckap1 PE=1 SV=2	A2AS98;P28660	A2AS98;P28660	Nckap1
U1 small nuclear ribonucleoprotein 70 kDa	-0.521406	-2.11035	-0.174595	-1.48426	1.02547	0.262539	-1.93299	1.08654	0.634935	-1.01687	0.225395	-0.997395	-0.465071	-0.663553	-1.31417	0.814489	0.269854	0.644815	0.818653	0.174595	1.63824	-0.237839				+	cere_WT_AX_cere_wt_up	6	6	6	15,2	15,2	15,2	51,991	0	10,99	1777400000	65	0.0176404	-1.45846	-3.2421	U1 small nuclear ribonucleoprotein 70 kDa	sp|Q62376|RU17_MOUSE U1 small nuclear ribonucleoprotein 70 kDa OS=Mus musculus GN=Snrnp70 PE=1 SV=2	Q62376	Q62376	Snrnp70
Vesicle transport through interaction with t-SNAREs homolog 1B	-1.54875	1.48987	1.05567	0.207457	-0.0431404	-1.40283	-1.62695	0.0431404	-0.491709	0.908543	0.602821	-0.227388	-1.36878	-1.18743	-0.920273	-0.233616	0.964161	-0.55431	0.164038	0.178856	1.17576	0.605419				+	cere_WT_AX_cere_wt_up	7	7	7	37,5	37,5	37,5	26,727	0	38,729	1294100000	67	0.00557927	-1.45699	-4.21708	Vesicle transport through interaction with t-SNAREs homolog 1B	tr|Q91XH6|Q91XH6_MOUSE Vesicle transport through interaction with t-SNAREs 1B homolog OS=Mus musculus GN=Vti1b PE=1 SV=1;sp|O88384|VTI1B_MOUSE Vesicle transport through interaction with t-SNAREs homolog 1B OS=Mus musculus GN=Vti1b PE=1 SV=1	Q91XH6;O88384;F6UHS3;E0CYE5;F6T4B9	Q91XH6;O88384	Vti1b
Transaldolase	-0.884878	0.538572	-0.147867	-0.933584	2.554	-0.327547	0.643894	1.86622	0.779379	-0.363316	0.130106	-0.207796	-1.15135	-0.395853	-2.06478	2.19717	-1.73005	1.62302	1.51549	0.417236	-0.130106	0.193607				+	cere_WT_AX_cere_wt_up	18	18	18	44,5	44,5	44,5	37,387	0	34,014	11276000000	413	0.0391037	-1.454	-2.62916	Transaldolase	sp|Q93092|TALDO_MOUSE Transaldolase OS=Mus musculus GN=Taldo1 PE=1 SV=2	Q93092	Q93092	Taldo1
Histone deacetylase 2;Histone deacetylase 1	-1.90696	-1.02036	-0.236898	-1.93311	0.166019	0.43087	0.0375118	0.0288792	0.615971	-0.488297	0.199898	-2.44126	-0.917255	-0.829571	-1.58694	0.423794	0.723507	0.552151	-0.0157642	0.27449	0.0157642	-0.243263				+	cere_WT_AX_cere_wt_up	7	7	7	16,8	16,8	16,8	55,302	0	43,572	1651900000	78	0.00958831	-1.45156	-3.74302	Histone deacetylase 2;Histone deacetylase 1	sp|P70288|HDAC2_MOUSE Histone deacetylase 2 OS=Mus musculus GN=Hdac2 PE=1 SV=1;tr|Q8BQ10|Q8BQ10_MOUSE Histone deacetylase 2 OS=Mus musculus GN=Hdac2 PE=1 SV=1;sp|O09106|HDAC1_MOUSE Histone deacetylase 1 OS=Mus musculus GN=Hdac1 PE=1 SV=1	P70288;Q8BQ10;O09106;D3YYI8	P70288;Q8BQ10;O09106	Hdac2;Hdac1
Eukaryotic translation initiation factor 3 subunit C	-1.62877	-0.709342	0.00521755	0.377553	1.0504	0.312776	-0.00521755	-1.27544	1.37549	-0.766494	-0.060008	-0.839702	-1.2228	-1.56804	-0.343242	0.661941	-1.48625	1.25948	0.192954	0.973792	0.439309	0.143107				+	cere_WT_AX_cere_wt_up	11	11	11	13,9	13,9	13,9	105,53	0	33,273	1915100000	94	0.00452095	-1.43074	-4.40967	Eukaryotic translation initiation factor 3 subunit C	sp|Q8R1B4|EIF3C_MOUSE Eukaryotic translation initiation factor 3 subunit C OS=Mus musculus GN=Eif3c PE=1 SV=1	Q8R1B4	Q8R1B4	Eif3c
Dolichyl-diphosphooligosaccharide--protein glycosyltransferase subunit STT3B	-1.24057	-0.680355	-0.506096	-1.4731	-1.03374	-0.639458	0.0206585	-0.716539	1.06198	0.927183	0.473545	-0.803749	0.0758686	-2.14658	-0.0206585	-1.26992	0.433317	0.185154	0.669548	0.924433	0.84351	0.347826				+	cere_WT_AX_cere_wt_up	6	5	5	8,4	7,5	7,5	93,245	0	54,066	1263900000	60	0.0363624	-1.42011	-2.68358	Dolichyl-diphosphooligosaccharide--protein glycosyltransferase subunit STT3B	sp|Q3TDQ1|STT3B_MOUSE Dolichyl-diphosphooligosaccharide--protein glycosyltransferase subunit STT3B OS=Mus musculus GN=Stt3b PE=1 SV=2	Q3TDQ1	Q3TDQ1	Stt3b
Fatty acid desaturase 1	-1.36241	-0.695252	0.914887	-0.05264	-0.425921	0.204402	0.477862	0.47128	-0.35463	1.46914	1.03079	-1.36036	-0.64903	-1.18545	-0.522717	0.05264	1.18224	-0.578088	-0.387084	0.534316	1.06581	0.733264				+	cere_WT_AX_cere_wt_up	6	6	6	16,8	16,8	16,8	52,322	0	10,704	1417300000	26	0.00886096	-1.41597	-3.81025	Fatty acid desaturase 1	sp|Q920L1|FADS1_MOUSE Fatty acid desaturase 1 OS=Mus musculus GN=Fads1 PE=2 SV=1	Q920L1	Q920L1	Fads1
Mitochondrial amidoxime reducing component 2	-0.741224	-1.60975	0.523615	0.184721	0.261837	0.740913	0.0456581	-1.75913	0.688515	-1.52923	-0.00197601	-2.38843	-1.48853	-0.713232	0.00197601	-0.411591	0.761169	-0.0161285	-0.167231	0.221382	0.52527	0.34684				+	cere_WT_AX_cere_wt_up	6	6	6	18,9	18,9	18,9	38,194	0	14,396	784210000	38	0.0417366	-1.37862	-2.58059	Mitochondrial amidoxime reducing component 2	sp|Q922Q1|MARC2_MOUSE Mitochondrial amidoxime reducing component 2 OS=Mus musculus GN=Marc2 PE=1 SV=1	Q922Q1;E0CZH6	Q922Q1	Marc2
Calumenin	-1.89641	-0.598258	-0.978623	-2.37575	0.603583	0.427144	1.4433	0.78786	-0.356614	-0.117532	1.35256	-0.858378	-0.879079	-0.123637	-1.26058	-0.102847	0.391957	0.102847	0.434674	0.151027	0.847957	0.915164				+	cere_WT_AX_cere_wt_up	14	14	14	48,9	48,9	48,9	37,063	0	252,94	9010700000	299	0.00374332	-1.36762	-4.58688	Calumenin	sp|O35887|CALU_MOUSE Calumenin OS=Mus musculus GN=Calu PE=1 SV=1;tr|Q6XLQ8|Q6XLQ8_MOUSE Calumenin OS=Mus musculus GN=Calu PE=1 SV=1;tr|G3UWV3|G3UWV3_MOUSE Calumenin OS=Mus musculus GN=Calu PE=1 SV=1;tr|G3V004|G3V004_MOUSE Calumenin OS=Mus musculus GN=Calu	O35887;Q6XLQ8;G3UWV3;G3V004;G3UWR0;G3UXA3;G3UY49;G3UXA8;G3UYI3	O35887;Q6XLQ8;G3UWV3;G3V004;G3UWR0	Calu
Transcriptional activator protein Pur-beta	-1.70091	-0.429357	-0.26397	-1.26725	1.1364	0.142816	0.23483	1.55794	0.459914	0.851256	0.820951	-0.29206	-0.944762	-0.687217	-1.41437	1.17813	-1.85745	-0.5153	1.00387	0.0336752	-0.0336752	1.12222				+	cere_WT_AX_cere_wt_up	9	9	9	42,3	42,3	42,3	33,901	0	63,477	2694900000	112	0.0124622	-1.36612	-3.52372	Transcriptional activator protein Pur-beta	sp|O35295|PURB_MOUSE Transcriptional activator protein Pur-beta OS=Mus musculus GN=Purb PE=1 SV=3	O35295	O35295	Purb
Carboxypeptidase;Lysosomal protective protein;Lysosomal protective protein 32 kDa chain;Lysosomal protective protein 20 kDa chain	-1.05223	0.330254	0.0915833	1.31754	-0.524515	0.84972	0.353405	-0.239624	0.133707	-0.0213642	0.729803	-0.597282	-2.41768	-0.626642	-0.722799	0.0213642	-0.136398	-0.163452	-0.259798	0.443419	0.318583	0.590738				+	cere_WT_AX_cere_wt_up	4	4	4	10,6	10,6	10,6	55,726	0	12,622	384110000	25	0.0295984	-1.36434	-2.83919	Carboxypeptidase;Lysosomal protective protein;Lysosomal protective protein 32 kDa chain;Lysosomal protective protein 20 kDa chain	tr|G3X8T3|G3X8T3_MOUSE Carboxypeptidase OS=Mus musculus GN=Ctsa PE=1 SV=1;sp|P16675|PPGB_MOUSE Lysosomal protective protein OS=Mus musculus GN=Ctsa PE=1 SV=1	G3X8T3;P16675	G3X8T3;P16675	Ctsa
Septin-9	-0.577389	0.0812435	0.37471	-1.75309	-0.18627	0.468203	0.952396	-1.40605	0.971308	0.662243	1.08326	-1.81127	-1.43412	-1.28885	-0.246273	-1.61818	0.788284	1.22617	-0.425371	0.941462	0.232458	-0.0812435				+	cere_WT_AX_cere_wt_up	8	8	8	17,2	17,2	17,2	63,772	0	23,931	2476700000	77	0.0219555	-1.36196	-3.06952	Septin-9	tr|A2A6U3|A2A6U3_MOUSE Septin-9 OS=Mus musculus GN=Sept9 PE=1 SV=1;sp|Q80UG5|SEPT9_MOUSE Septin-9 OS=Mus musculus GN=Sept9 PE=1 SV=1;tr|A2A6U5|A2A6U5_MOUSE Septin-9 (Fragment) OS=Mus musculus GN=Sept9 PE=1 SV=1	A2A6U3;Q80UG5;A2A6U5;A8Y5D3	A2A6U3;Q80UG5;A2A6U5	Sept9
	-1.31458	-0.944158	-0.519086	-1.71965	0.546502	0.776355	-0.707026	0.121491	1.03342	0.937047	1.02043	-0.892261	-0.793509	-1.90311	-0.889037	0.0608816	0.987201	-1.60334	0.130937	0.579623	-0.0608816	0.308679				+	cere_WT_AX_cere_wt_up	5	4	4	16,9	14,5	14,5	35,181	0	8,4982	1340500000	69	0.0036926	-1.35907	-4.59985		tr|D3YWT1|D3YWT1_MOUSE MCG11326, isoform CRA_b OS=Mus musculus GN=Hnrnph3 PE=1 SV=1;tr|D3Z3N4|D3Z3N4_MOUSE MCG11326, isoform CRA_a OS=Mus musculus GN=Hnrnph3 PE=1 SV=1	D3YWT1;D3Z3N4	D3YWT1;D3Z3N4	Hnrnph3
Histone H3.2	-2.41255	-0.136308	0.0249491	-1.91972	0.408175	1.00839	0.624011	-0.638049	0.217633	-0.204459	0.508489	-1.93963	-0.307662	-0.931397	-1.3137	0.536218	1.4131	0.456519	-0.0249491	0.336839	-0.13906	0.754104				+	cere_WT_AX_cere_wt_up	9	9	1	57,4	57,4	23,5	15,388	0	248,2	463530000000	2342	0.0142831	-1.35483	-3.41202	Histone H3.2	sp|P84228|H32_MOUSE Histone H3.2 OS=Mus musculus GN=Hist1h3b PE=1 SV=2	P84228	P84228	Hist1h3b
Astrocytic phosphoprotein PEA-15	-0.860062	-0.693882	-0.547842	0.29422	2.08349	-0.503172	2.78659	2.1032	0.811525	0.0464363	1.2495	-1.44928	-1.20134	-0.734426	-0.613791	0.233652	1.18386	-0.758059	1.05481	-0.675991	-0.0464363	1.08537				+	cere_WT_AX_cere_wt_up	6	6	6	44,6	44,6	44,6	15,054	0	121,9	8062800000	220	0.0291868	-1.35415	-2.84987	Astrocytic phosphoprotein PEA-15	sp|Q62048|PEA15_MOUSE Astrocytic phosphoprotein PEA-15 OS=Mus musculus GN=Pea15 PE=1 SV=1;tr|D3Z375|D3Z375_MOUSE Astrocytic phosphoprotein PEA-15 (Fragment) OS=Mus musculus GN=Pea15a PE=1 SV=1	Q62048;D3Z375	Q62048;D3Z375	Pea15;Pea15a
Vimentin	-1.33485	-1.16573	-0.319379	-0.296433	-0.689588	0.518001	0.918992	-0.348277	0.596053	1.79873	1.20376	-1.29662	-0.443892	0.12032	-0.517505	-0.769946	1.08282	1.04742	-0.12032	0.723117	1.95282	0.684003				+	cere_WT_AX_cere_wt_up	47	47	41	86,1	86,1	76,4	53,687	0	323,31	143050000000	2972	0.0407726	-1.34433	-2.59798	Vimentin	sp|P20152|VIME_MOUSE Vimentin OS=Mus musculus GN=Vim PE=1 SV=3;tr|A0A0A6YWC8|A0A0A6YWC8_MOUSE Vimentin OS=Mus musculus GN=Vim PE=1 SV=1	P20152;A0A0A6YWC8;A2AKJ2;P31001	P20152;A0A0A6YWC8	Vim
60S ribosomal protein L4	-0.760552	0.0702238	-0.0103903	-2.0147	0.28185	0.747375	-0.294295	-0.483842	1.7175	0.278539	0.354659	-1.47634	-1.21281	-0.228608	-1.68334	0.441241	0.8243	1.49665	0.0103903	1.24277	-0.376018	-0.105517				+	cere_WT_AX_cere_wt_up	19	19	19	45,6	45,6	45,6	47,153	0	142,83	18091000000	495	0.0318044	-1.34318	-2.78457	60S ribosomal protein L4	sp|Q9D8E6|RL4_MOUSE 60S ribosomal protein L4 OS=Mus musculus GN=Rpl4 PE=1 SV=3	Q9D8E6	Q9D8E6	Rpl4
Heterogeneous nuclear ribonucleoprotein L-like	-1.26092	-0.888584	-0.0595875	-1.43067	0.252756	0.967381	0.0595875	0.330982	1.12114	-1.35229	0.399462	-0.959471	-0.578819	-2.05042	-1.65333	0.481903	-0.618145	0.80818	-0.893492	0.572483	0.23402	0.217207				+	cere_WT_AX_cere_wt_up	14	14	14	32,8	32,8	32,8	64,124	0	46,503	2341000000	63	0.0268044	-1.34307	-2.91502	Heterogeneous nuclear ribonucleoprotein L-like	sp|Q921F4|HNRLL_MOUSE Heterogeneous nuclear ribonucleoprotein L-like OS=Mus musculus GN=Hnrnpll PE=1 SV=3	Q921F4;V9GXB6	Q921F4	Hnrnpll
6.8 kDa mitochondrial proteolipid	-1.37555	-1.21327	1.33061	-0.623967	0.556121	1.69118	0.9308	1.14925	-0.23644	-1.18931	1.14316	-0.338456	-1.2728	-1.63597	-0.191672	-0.44761	1.23484	-0.416913	0.191672	0.303561	0.616969	0.808452				+	cere_WT_AX_cere_wt_up	2	2	2	34,5	34,5	34,5	6,6979	0,0011398	3,478	1401200000	41	0.0124168	-1.33989	-3.52673	6.8 kDa mitochondrial proteolipid	sp|P56379|68MP_MOUSE 6.8 kDa mitochondrial proteolipid OS=Mus musculus GN=Mp68 PE=3 SV=1	P56379	P56379	Mp68
Hepatocyte cell adhesion molecule	-0.756706	-0.129108	-0.0361156	-0.326908	0.735479	0.33885	1.91381	1.07169	1.4979	-0.163961	2.47613	-1.16488	-0.800066	-0.117283	-0.820332	-0.108932	1.75492	1.24033	1.52732	-0.151417	0.0361156	1.04495				+	cere_WT_AX_cere_wt_up	5	5	5	18,9	18,9	18,9	46,366	0	53,467	1581700000	55	0.0264421	-1.33988	-2.92548	Hepatocyte cell adhesion molecule	sp|Q640R3|HECAM_MOUSE Hepatocyte cell adhesion molecule OS=Mus musculus GN=Hepacam PE=1 SV=2	Q640R3	Q640R3	Hepacam
Pyruvate carboxylase;Pyruvate carboxylase, mitochondrial	-0.0885582	-0.821598	-3.96893	-3.00323	-0.956757	0.618628	0.345678	-0.412212	0.712736	0.565075	0.118069	-0.519653	-0.934355	-0.578348	-1.30623	-0.531992	1.08673	0.107563	0.426476	0.654125	0.843122	0.0885582				+	cere_WT_AX_cere_wt_up	35	35	35	42,5	42,5	42,5	129,7	0	201,48	13804000000	521	0.0015341	-1.33772	-5.48648	Pyruvate carboxylase;Pyruvate carboxylase, mitochondrial	tr|G5E8R3|G5E8R3_MOUSE Pyruvate carboxylase OS=Mus musculus GN=Pcx PE=1 SV=1;tr|E9QPD7|E9QPD7_MOUSE Pyruvate carboxylase OS=Mus musculus GN=Pcx PE=1 SV=1;sp|Q05920|PYC_MOUSE Pyruvate carboxylase, mitochondrial OS=Mus musculus GN=Pc PE=1 SV=1	G5E8R3;E9QPD7;Q05920	G5E8R3;E9QPD7;Q05920	Pcx;Pc
Isochorismatase domain-containing protein 2A, mitochondrial	0.528942	-1.95133	-0.571365	-2.55741	0.191061	1.12697	-0.0759277	0.833931	-0.667233	0.399378	0.31078	0.0759277	-1.74959	-0.417486	-1.49689	-0.611263	-1.32085	-1.98946	0.136265	0.858791	0.227194	0.470217				+	cere_WT_AX_cere_wt_up	4	4	4	37,9	37,9	37,9	22,417	0	70,275	1294300000	55	0.0292097	-1.32013	-2.84927	Isochorismatase domain-containing protein 2A, mitochondrial	sp|P85094|ISC2A_MOUSE Isochorismatase domain-containing protein 2A, mitochondrial OS=Mus musculus GN=Isoc2a PE=1 SV=1	P85094	P85094	Isoc2a
COP9 signalosome complex subunit 6	-0.455134	-0.0334444	0.0334444	-1.82561	1.67992	0.300735	1.05743	-0.404309	1.37584	-0.539847	1.29291	-0.807876	-1.48457	0.444848	-0.442933	1.6572	-0.289241	-0.730809	0.899339	1.44888	0.835145	-0.216678				+	cere_WT_AX_cere_wt_up	9	9	9	39,4	39,4	39,4	33,591	0	35,54	1874000000	61	0.0483044	-1.31431	-2.47234	COP9 signalosome complex subunit 6	tr|D3Z0F5|D3Z0F5_MOUSE COP9 signalosome complex subunit 6 OS=Mus musculus GN=Cops6 PE=1 SV=1;sp|O88545|CSN6_MOUSE COP9 signalosome complex subunit 6 OS=Mus musculus GN=Cops6 PE=1 SV=1	D3Z0F5;O88545;F6QK86	D3Z0F5;O88545	Cops6
Inositol monophosphatase 1	0.564149	-0.935851	-0.194819	-0.015542	1.26894	-0.442304	0.177274	1.50904	-1.46514	0.338052	0.134051	-0.320052	-1.47926	0.00378895	-1.48402	0.417628	-1.06465	-0.37724	1.05539	-0.00378895	0.396371	0.493108				+	cere_WT_AX_cere_wt_up	7	7	7	30,7	30,7	30,7	30,429	0	35,895	5063300000	149	0.0261871	-1.30516	-2.93293	Inositol monophosphatase 1	tr|Q924B0|Q924B0_MOUSE Inositol (Myo)-1(Or 4)-monophosphatase 1 OS=Mus musculus GN=Impa1 PE=1 SV=1;tr|Q80ZJ2|Q80ZJ2_MOUSE Impa1 protein OS=Mus musculus GN=Impa1 PE=1 SV=1;sp|O55023|IMPA1_MOUSE Inositol monophosphatase 1 OS=Mus musculus GN=Impa1 PE=1 SV=1	Q924B0;Q80ZJ2;O55023;A0A0A6YW07;D3Z703	Q924B0;Q80ZJ2;O55023	Impa1
CLIP-associating protein 2	0.0133991	-0.683933	-0.514347	-1.24308	-0.756153	1.17125	-0.00787163	0.528503	-0.015213	0.0604801	0.160269	-1.02427	-1.40484	0.0853252	-2.04853	-0.0864315	0.696596	-0.138178	0.546654	0.00787163	0.056366	0.16782				+	cere_WT_AX_cere_wt_up	21	21	19	19,2	19,2	17,7	140,72	0	65,146	2462000000	91	0.0317046	-1.29276	-2.78696	CLIP-associating protein 2	tr|E9Q8N5|E9Q8N5_MOUSE CLIP-associating protein 2 OS=Mus musculus GN=Clasp2 PE=1 SV=1;tr|Q08EB6|Q08EB6_MOUSE CLIP associating protein 2 OS=Mus musculus GN=Clasp2 PE=1 SV=1;tr|F7DCH5|F7DCH5_MOUSE CLIP-associating protein 2 OS=Mus musculus GN=Clasp2 PE=1 SV=	E9Q8N5;Q08EB6;F7DCH5;Q8BRT1	E9Q8N5;Q08EB6;F7DCH5;Q8BRT1	Clasp2
Catenin beta-1	-1.01365	-0.977721	-2.67412	-1.92563	-0.283227	0.553672	0.471416	-0.284486	0.557212	0.424024	0.738805	-1.87146	-1.25355	-0.0651007	-1.50199	0.0944414	0.333159	0.307496	0.325921	-0.0929804	0.0651007	0.176185				+	cere_WT_AX_cere_wt_up	21	17	17	40,1	35,7	35,7	85,47	0	245,66	10692000000	362	0.0180087	-1.29158	-3.22565	Catenin beta-1	sp|Q02248|CTNB1_MOUSE Catenin beta-1 OS=Mus musculus GN=Ctnnb1 PE=1 SV=1;tr|E9Q6A9|E9Q6A9_MOUSE Catenin beta-1 OS=Mus musculus GN=Ctnnb1 PE=1 SV=1	Q02248;E9Q6A9;F7BAC9;F7CRC6;D3YUH4;D3Z5Q1;E9PW26;F6QZ47	Q02248;E9Q6A9	Ctnnb1
Zinc finger RNA-binding protein	0.517691	0.0444031	1.38466	-0.681688	0.463163	-1.20271	0.0938091	0.060009	-0.0104504	-0.302437	-0.538971	-1.69391	-0.834608	-0.829149	-0.106403	-0.0609665	0.486507	-0.363575	1.08933	0.329508	0.0104504	0.247356				+	cere_WT_AX_cere_wt_up	4	4	4	5,4	5,4	5,4	116,86	0	12,391	589730000	29	0.0182699	-1.28518	-3.21421	Zinc finger RNA-binding protein	sp|O88532|ZFR_MOUSE Zinc finger RNA-binding protein OS=Mus musculus GN=Zfr PE=1 SV=2;tr|F6V459|F6V459_MOUSE Zinc finger RNA-binding protein (Fragment) OS=Mus musculus GN=Zfr PE=1 SV=1;tr|F6QJP7|F6QJP7_MOUSE Zinc finger RNA-binding protein (Fragment) OS=Mus	O88532;F6V459;F6QJP7	O88532;F6V459;F6QJP7	Zfr
60S acidic ribosomal protein P0	-2.67526	-0.244741	0.3836	-4.62125	0.15941	-0.301357	-0.0620155	0.134886	0.179756	0.240061	0.0620155	-2.06856	-1.06069	-0.938089	-0.416048	0.106869	-0.0936604	0.311228	0.541014	0.356722	-0.318823	0.0721474				+	cere_WT_AX_cere_wt_up	13	13	13	49,5	49,5	49,5	34,216	0	120,72	19392000000	690	0.0171037	-1.28361	-3.26675	60S acidic ribosomal protein P0	sp|P14869|RLA0_MOUSE 60S acidic ribosomal protein P0 OS=Mus musculus GN=Rplp0 PE=1 SV=3;tr|E9Q070|E9Q070_MOUSE Uncharacterized protein OS=Mus musculus GN=Gm8730 PE=1 SV=1;tr|D3YVM5|D3YVM5_MOUSE 60S acidic ribosomal protein P0 (Fragment) OS=Mus musculus GN=	P14869;E9Q070;D3YVM5;S4R1N1	P14869;E9Q070;D3YVM5;S4R1N1	Rplp0;Gm8730
Excitatory amino acid transporter 1	-1.72408	-1.19358	-1.1335	1.2024	-0.776142	-0.0282402	0.42787	-0.516712	0.0790672	0.0560532	0.879776	-1.47958	0.0282402	-1.35566	-0.471684	-0.232664	0.364765	0.760609	-0.377775	0.165424	0.666431	1.37027				+	cere_WT_AX_cere_wt_up	7	7	7	22,1	22,1	22,1	59,622	0	241,74	28994000000	707	0.0489985	-1.27576	-2.46182	Excitatory amino acid transporter 1	sp|P56564|EAA1_MOUSE Excitatory amino acid transporter 1 OS=Mus musculus GN=Slc1a3 PE=1 SV=2	P56564;O35544;D3YY51	P56564	Slc1a3
Acyl-coenzyme A thioesterase 9, mitochondrial;Acyl-coenzyme A thioesterase 10, mitochondrial	0.00579166	-1.00417	0.302461	-0.156375	-0.877902	0.392085	0.034709	1.30678	-0.00579166	0.476598	0.357833	-1.19835	-0.0399771	-0.428136	-1.48568	-0.020606	-0.978454	-0.588195	0.23632	0.765599	0.356982	0.580239				+	cere_WT_AX_cere_wt_up	10	10	10	21,9	21,9	21,9	50,56	0	35,839	1011000000	67	0.0115333	-1.27282	-3.58788	Acyl-coenzyme A thioesterase 9, mitochondrial;Acyl-coenzyme A thioesterase 10, mitochondrial	sp|Q9R0X4|ACOT9_MOUSE Acyl-coenzyme A thioesterase 9, mitochondrial OS=Mus musculus GN=Acot9 PE=1 SV=1;sp|Q32MW3|ACO10_MOUSE Acyl-coenzyme A thioesterase 10, mitochondrial OS=Mus musculus GN=Acot10 PE=2 SV=1	Q9R0X4;Q32MW3	Q9R0X4;Q32MW3	Acot9;Acot10
Ubiquitin carboxyl-terminal hydrolase isozyme L3;Ubiquitin carboxyl-terminal hydrolase isozyme L4	-1.75761	-0.0139828	-0.0154762	-1.69971	0.351309	-0.537022	0.187162	0.407864	0.630112	-0.528542	-0.888432	-0.62266	-1.59266	-0.545958	-0.233517	0.994436	0.339556	1.06363	0.303835	1.28193	0.0139828	0.491896				+	cere_WT_AX_cere_wt_up	10	10	10	61,7	61,7	61,7	26,151	0	117,26	2835300000	119	0.0190744	-1.27161	-3.18006	Ubiquitin carboxyl-terminal hydrolase isozyme L3;Ubiquitin carboxyl-terminal hydrolase isozyme L4	sp|Q9JKB1|UCHL3_MOUSE Ubiquitin carboxyl-terminal hydrolase isozyme L3 OS=Mus musculus GN=Uchl3 PE=1 SV=2;sp|P58321|UCHL4_MOUSE Ubiquitin carboxyl-terminal hydrolase isozyme L4 OS=Mus musculus GN=Uchl4 PE=2 SV=1	Q9JKB1;P58321	Q9JKB1;P58321	Uchl3;Uchl4
Tricarboxylate transport protein, mitochondrial	-0.537361	-1.42858	-1.25118	-1.03505	-0.708334	0.096899	0.451483	-0.306349	0.305586	1.81774	1.85194	-0.248001	-0.096899	-0.299845	-0.801693	0.420454	0.535757	0.573362	-0.224813	0.93911	2.17615	0.733093				+	cere_WT_AX_cere_wt_up	8	8	8	30,9	30,9	30,9	33,931	0	31,65	3918200000	163	0.0495777	-1.26749	-2.45316	Tricarboxylate transport protein, mitochondrial	sp|Q8JZU2|TXTP_MOUSE Tricarboxylate transport protein, mitochondrial OS=Mus musculus GN=Slc25a1 PE=2 SV=1	Q8JZU2;F6VVY4	Q8JZU2	Slc25a1
Erlin-2	-0.874514	-0.86331	-1.32132	-1.89194	-0.507832	0.956583	1.51958	-0.308184	0.952524	1.24853	1.0868	-1.25586	-0.0651245	-0.129686	-0.142595	0.0651245	0.900764	1.02856	-0.0990047	1.07922	1.52689	0.939659				+	cere_WT_AX_cere_wt_up	11	11	11	39,1	39,1	39,1	37,872	0	37,709	3230300000	138	0.0305209	-1.26001	-2.81584	Erlin-2	sp|Q8BFZ9|ERLN2_MOUSE Erlin-2 OS=Mus musculus GN=Erlin2 PE=1 SV=1	Q8BFZ9;Q91X78;E9PUH5	Q8BFZ9	Erlin2
	-0.266156	-2.66407	-1.49067	-2.37662	-0.00565815	0.818776	-0.220775	0.131787	2.74489	1.15331	0.23478	-0.676965	-1.97664	-0.19616	-1.23043	0.27212	0.568931	-0.690597	0.404197	0.0291014	0.482358	0.00565815				+	cere_WT_AX_cere_wt_up	46	36	36	24,8	20,2	20,2	270,92	0	121,53	5931300000	183	0.0208661	-1.25038	-3.10935		tr|Q68FG2|Q68FG2_MOUSE Protein Sptbn2 OS=Mus musculus GN=Sptbn2 PE=1 SV=1	Q68FG2;D3YWH8	Q68FG2	Sptbn2
	-1.03236	-0.330719	-0.273174	0.00329208	-0.0760498	1.2913	1.23768	0.111601	1.03713	-0.219271	1.62867	-0.308319	-0.175926	-0.266037	-0.487255	-0.141491	0.62606	-0.00329208	0.959444	1.06552	1.24101	0.48875				+	cere_WT_AX_cere_wt_up	10	10	1	11,5	11,5	1,4	137,63	0	37,251	1576700000	45	0.000366392	-1.24807	-7.18887		tr|A0A087WQF8|A0A087WQF8_MOUSE Kinectin OS=Mus musculus GN=Ktn1 PE=1 SV=1;tr|A0A087WP48|A0A087WP48_MOUSE Kinectin OS=Mus musculus GN=Ktn1 PE=1 SV=1;tr|A0A087WS04|A0A087WS04_MOUSE Kinectin OS=Mus musculus GN=Ktn1 PE=1 SV=1;tr|A0A087WS29|A0A087WS29_MOUSE Kin	A0A087WQF8;A0A087WP48;A0A087WS04;A0A087WS29;A0A087WQG4;A0A087WQD0;A0A087WNW3;A0A087WQI3;A0A087WPW5;A0A087WS23;A0A087WQ25;A0A087WRS1;A0A087WQQ5;A0A087WP85;A0A087WP14;A0A087WPX0;F8VQC7	A0A087WQF8;A0A087WP48;A0A087WS04;A0A087WS29;A0A087WQG4;A0A087WQD0;A0A087WNW3;A0A087WQI3;A0A087WPW5;A0A087WS23;A0A087WQ25;A0A087WRS1;A0A087WQQ5;A0A087WP85;A0A087WP14;A0A087WPX0;F8VQC7	Ktn1
Retinol dehydrogenase 11	-0.00202465	-1.73531	-0.664065	-1.14128	0.460002	0.633534	0.000725746	-1.32688	0.450767	0.707854	1.20928	-1.45771	-1.60396	-0.0725603	-0.577151	-0.20386	0.332246	0.120587	-0.000725746	0.41352	0.583093	0.280082				+	cere_WT_AX_cere_wt_up	7	7	7	34,7	34,7	34,7	33,24	0	16,08	1663600000	66	0.0176406	-1.24684	-3.24209	Retinol dehydrogenase 11	tr|Q9R1R8|Q9R1R8_MOUSE Retinol dehydrogenase 11 OS=Mus musculus GN=Rdh11 PE=1 SV=1;sp|Q9QYF1|RDH11_MOUSE Retinol dehydrogenase 11 OS=Mus musculus GN=Rdh11 PE=2 SV=2	Q9R1R8;Q9QYF1	Q9R1R8;Q9QYF1	Rdh11
Kinesin-1 heavy chain;Kinesin-like protein	0.240135	-0.551813	-1.38013	-1.32349	-0.341818	0.226011	-2.40257	-0.512026	0.162008	0.219746	0.289965	-1.7762	-1.70047	0.225927	-0.680607	-0.149691	-0.0599136	0.423347	0.282673	0.580023	0.0599136	0.12841				+	cere_WT_AX_cere_wt_up	25	16	16	33,6	23,1	23,1	109,55	0	160,49	2492700000	101	0.0433319	-1.24559	-2.55271	Kinesin-1 heavy chain;Kinesin-like protein	sp|Q61768|KINH_MOUSE Kinesin-1 heavy chain OS=Mus musculus GN=Kif5b PE=1 SV=3;tr|E9QAK5|E9QAK5_MOUSE Kinesin-like protein (Fragment) OS=Mus musculus GN=Kif5b PE=1 SV=1	Q61768;E9QAK5	Q61768;E9QAK5	Kif5b
Cytosolic 10-formyltetrahydrofolate dehydrogenase	-0.637122	0.198262	-1.00387	-2.04309	0.17063	-0.620851	1.62299	0.371449	0.415553	-0.781161	1.09963	-0.720925	-0.118751	-1.22447	-0.825648	0.118751	-0.711257	1.04917	0.322345	0.947156	-0.452807	1.20943				+	cere_WT_AX_cere_wt_up	57	57	53	81,7	81,7	77,6	98,708	0	323,31	50404000000	1599	0.0301187	-1.22898	-2.82592	Cytosolic 10-formyltetrahydrofolate dehydrogenase	sp|Q8R0Y6|AL1L1_MOUSE Cytosolic 10-formyltetrahydrofolate dehydrogenase OS=Mus musculus GN=Aldh1l1 PE=1 SV=1	Q8R0Y6	Q8R0Y6	Aldh1l1
Propionyl-CoA carboxylase beta chain, mitochondrial	-0.765039	-1.25392	-0.937561	-1.32911	-0.0342159	0.550692	0.513838	0.0719967	0.0273304	0.233002	0.265812	-0.806952	-0.335428	-0.939217	-2.09568	-0.217871	0.437292	0.624634	-0.0174751	0.153244	0.451014	0.0174751				+	cere_WT_AX_cere_wt_up	11	11	11	27,5	27,5	27,5	58,408	0	39,826	2039600000	117	0.021756	-1.19538	-3.07665	Propionyl-CoA carboxylase beta chain, mitochondrial	sp|Q99MN9|PCCB_MOUSE Propionyl-CoA carboxylase beta chain, mitochondrial OS=Mus musculus GN=Pccb PE=1 SV=2;tr|E9Q1J7|E9Q1J7_MOUSE Propionyl-CoA carboxylase beta chain, mitochondrial OS=Mus musculus GN=Pccb PE=1 SV=1	Q99MN9;E9Q1J7;D3YZC1;A0A087WQV1	Q99MN9;E9Q1J7	Pccb
DNA damage-binding protein 1	0.345251	-3.76583	-1.78062	-2.68332	1.26032	-0.352663	-0.0410709	1.08313	0.113205	-2.30805	0.0410709	-0.729059	-1.77683	-0.0447636	-1.4458	1.56747	-1.41449	0.153311	0.225992	0.0629711	0.169073	0.301683				+	cere_WT_AX_cere_wt_up	11	11	11	14,8	14,8	14,8	126,85	0	51,091	3081700000	65	0.0223823	-1.18904	-3.0545	DNA damage-binding protein 1	sp|Q3U1J4|DDB1_MOUSE DNA damage-binding protein 1 OS=Mus musculus GN=Ddb1 PE=1 SV=2	Q3U1J4	Q3U1J4	Ddb1
Coatomer subunit alpha;Xenin;Proxenin;Coatomer subunit alpha	-0.574162	-1.25708	0.168239	-1.98479	0.206719	-0.864722	0.497674	-1.60503	1.54762	-1.33272	0.219726	-1.03156	0.0393953	-0.145404	-0.549838	0.699679	-0.225274	1.11979	1.28658	1.63479	0.134295	-0.0393953				+	cere_WT_AX_cere_wt_up	10	10	10	8,6	8,6	8,6	138,43	0	22,852	1441600000	54	0.0493661	-1.17592	-2.45631	Coatomer subunit alpha;Xenin;Proxenin;Coatomer subunit alpha	sp|Q8CIE6|COPA_MOUSE Coatomer subunit alpha OS=Mus musculus GN=Copa PE=1 SV=2;tr|F8WHL2|F8WHL2_MOUSE Coatomer subunit alpha OS=Mus musculus GN=Copa PE=1 SV=1	Q8CIE6;F8WHL2;F6XJN3	Q8CIE6;F8WHL2	Copa
ADP-ribosylation factor 5	-0.336377	0.374038	-0.13297	-0.528893	-0.453815	0.614932	-0.51587	0.429559	0.236968	-0.843247	0.406514	-0.949071	-0.915889	-0.0372133	-0.732146	0.938281	-1.29402	0.223844	0.0372133	0.922915	0.494786	0.598449				+	cere_WT_AX_cere_wt_up	11	6	5	71,7	42,8	35	20,529	0	108,4	1975400000	145	0.00582627	-1.17192	-4.17803	ADP-ribosylation factor 5	sp|P84084|ARF5_MOUSE ADP-ribosylation factor 5 OS=Mus musculus GN=Arf5 PE=1 SV=2	P84084	P84084	Arf5
Delta-1-pyrroline-5-carboxylate synthase;Glutamate 5-kinase;Gamma-glutamyl phosphate reductase	-0.236026	0.0323191	-1.30064	-1.76689	-0.434398	0.72232	0.375743	-0.221965	0.90809	0.959163	0.123754	-0.637116	-0.0323191	-0.39667	-1.09989	-0.399276	0.841718	-0.146867	0.257327	1.0316	1.04245	0.188426				+	cere_WT_AX_cere_wt_up	30	30	30	46,4	46,4	46,4	87,265	0	208,48	12353000000	454	0.0112857	-1.17145	-3.60594	Delta-1-pyrroline-5-carboxylate synthase;Glutamate 5-kinase;Gamma-glutamyl phosphate reductase	sp|Q9Z110|P5CS_MOUSE Delta-1-pyrroline-5-carboxylate synthase OS=Mus musculus GN=Aldh18a1 PE=1 SV=2	Q9Z110;D3Z0B4;H3BKJ8;H3BLE8;H3BKK0	Q9Z110	Aldh18a1
Protein disulfide-isomerase A6	-1.15434	0.203792	-3.31706	-3.36214	-0.173934	0.439141	0.952571	-0.326324	-0.0472746	1.05457	0.52517	-1.73191	-1.49718	-0.0391207	-0.394698	0.0391207	0.646253	0.357957	-0.0907145	0.131354	0.899335	0.0588541				+	cere_WT_AX_cere_wt_up	16	16	1	49,3	49,3	3,4	48,1	0	255,88	22458000000	573	0.0472736	-1.16543	-2.48826	Protein disulfide-isomerase A6	sp|Q922R8|PDIA6_MOUSE Protein disulfide-isomerase A6 OS=Mus musculus GN=Pdia6 PE=1 SV=3	Q922R8	Q922R8	Pdia6
BRI3-binding protein	0.0484428	-0.0144291	-0.162851	-1.31945	0.223202	1.55208	0.56292	0.790794	0.0144291	0.207521	1.90744	-0.882601	-0.679495	-0.251799	-0.703609	-0.580763	0.37961	-0.724472	-0.11294	-0.0173149	0.467636	1.65878				+	cere_WT_AX_cere_wt_up	4	4	4	17	17	17	28,263	0	37,561	1620800000	79	0.0388348	-1.12842	-2.63431	BRI3-binding protein	sp|Q8BXV2|BRI3B_MOUSE BRI3-binding protein OS=Mus musculus GN=Bri3bp PE=2 SV=1	Q8BXV2	Q8BXV2	Bri3bp
Heterogeneous nuclear ribonucleoprotein U-like protein 1	-1.95782	-1.55912	0.151112	-0.561211	0.314987	-0.580183	0.736164	0.0973434	0.995384	-0.477018	0.761993	-0.498024	-1.05883	-1.64115	0.272865	-1.94818	-0.723997	0.679132	-0.0973434	0.755579	0.292545	0.579994				+	cere_WT_AX_cere_wt_up	6	6	6	11,6	11,6	11,6	96,001	0	19,721	1897700000	35	0.0475797	-1.11398	-2.48349	Heterogeneous nuclear ribonucleoprotein U-like protein 1	sp|Q8VDM6|HNRL1_MOUSE Heterogeneous nuclear ribonucleoprotein U-like protein 1 OS=Mus musculus GN=Hnrnpul1 PE=1 SV=1	Q8VDM6	Q8VDM6	Hnrnpul1
60S ribosomal protein L13	-2.44842	-1.21545	-4.2302	-2.57831	0.475123	0.517495	0.637649	-0.199082	1.3432	-0.389882	0.606683	-1.75516	-0.154164	-0.684739	-0.769719	0.184331	0.696473	1.13333	0.154164	0.89441	-0.25767	0.252557				+	cere_WT_AX_cere_wt_up	8	8	8	37	37	37	24,305	0	160,58	14421000000	444	0.0362268	-1.10181	-2.68638	60S ribosomal protein L13	sp|P47963|RL13_MOUSE 60S ribosomal protein L13 OS=Mus musculus GN=Rpl13 PE=2 SV=3	P47963	P47963	Rpl13
Unconventional myosin-VI	-0.173696	-0.960919	0.213464	-0.799258	0.194356	-0.539523	1.03667	-1.22349	0.29835	0.0111227	0.132318	-0.0165567	-0.0111227	-1.54722	-0.382634	-0.0644426	0.442958	-0.542016	0.733027	0.501456	0.945287	0.250228				+	cere_WT_AX_cere_wt_up	7	7	7	8,1	8,1	8,1	144,77	0	28,015	451870000	20	0.0314736	-1.09688	-2.7925	Unconventional myosin-VI	tr|E9Q175|E9Q175_MOUSE Unconventional myosin-VI OS=Mus musculus GN=Myo6 PE=1 SV=1;tr|E9Q3L1|E9Q3L1_MOUSE Unconventional myosin-VI OS=Mus musculus GN=Myo6 PE=1 SV=1;tr|E9PVU0|E9PVU0_MOUSE Unconventional myosin-VI OS=Mus musculus GN=Myo6 PE=1 SV=1;tr|E9Q174|	E9Q175;E9Q3L1;E9PVU0;E9Q174;V9GXM4;V9GX76;Q64331	E9Q175;E9Q3L1;E9PVU0;E9Q174;V9GXM4;V9GX76;Q64331	Myo6
General transcription factor II-I	-1.98752	-1.14196	0.452712	-1.52957	0.91649	0.914063	0.543599	-1.24752	0.779452	0.612666	0.495973	-0.439303	-1.69976	-0.569072	-0.0503511	-1.75793	-0.19987	-0.0641699	0.214543	0.0503511	0.908637	0.417499				+	cere_WT_AX_cere_wt_up	8	8	8	11,7	11,7	11,7	103,08	0	21,922	947680000	30	0.0347756	-1.08738	-2.71712	General transcription factor II-I	tr|G3UYD0|G3UYD0_MOUSE General transcription factor II-I OS=Mus musculus GN=Gtf2i PE=1 SV=1;tr|Q3UHU8|Q3UHU8_MOUSE General transcription factor II-I OS=Mus musculus GN=Gtf2i PE=1 SV=1;sp|Q9ESZ8|GTF2I_MOUSE General transcription factor II-I OS=Mus musculus	G3UYD0;Q3UHU8;Q9ESZ8;G3UYJ6;G3UYD7;G3UZU4;G3UWV2	G3UYD0;Q3UHU8;Q9ESZ8;G3UYJ6	Gtf2i
40S ribosomal protein S9	-1.32757	0.890265	0.0157251	-0.15171	-0.0157251	0.261617	0.374806	-0.246455	1.19635	-0.243024	0.933784	-0.637145	-0.703225	-0.862847	-0.389363	-0.0888052	-0.58431	1.20769	0.156882	0.610084	0.362599	0.541652				+	cere_WT_AX_cere_wt_up	13	13	13	49	49	49	22,591	0	23,068	8216300000	160	0.000281623	-1.06595	-7.54279	40S ribosomal protein S9	sp|Q6ZWN5|RS9_MOUSE 40S ribosomal protein S9 OS=Mus musculus GN=Rps9 PE=1 SV=3;tr|F7CJS8|F7CJS8_MOUSE 40S ribosomal protein S9 (Fragment) OS=Mus musculus GN=Rps9 PE=1 SV=1;tr|D3YWH9|D3YWH9_MOUSE 40S ribosomal protein S9 OS=Mus musculus GN=Rps9 PE=1 SV=1;tr	Q6ZWN5;F7CJS8;D3YWH9;Q9CXW7;D3Z673;D3YUV6	Q6ZWN5;F7CJS8;D3YWH9;Q9CXW7	Rps9
Glycerophosphodiester phosphodiesterase domain-containing protein 1	-2.95392	-1.60456	-2.01886	-2.74524	-0.218441	0.761566	0.0494461	-0.0956116	0.474424	0.825638	-0.0448265	-0.819319	-0.0518208	-0.281351	-1.57716	0.477571	0.580173	0.839487	0.0448265	0.592415	0.749928	0.140825				+	cere_WT_AX_cere_wt_up	7	7	7	28,3	28,3	28,3	35,866	0	52,817	4077200000	152	0.031004	-1.06441	-2.80391	Glycerophosphodiester phosphodiesterase domain-containing protein 1	sp|Q9CRY7|GDPD1_MOUSE Glycerophosphodiester phosphodiesterase domain-containing protein 1 OS=Mus musculus GN=Gdpd1 PE=2 SV=1	Q9CRY7	Q9CRY7	Gdpd1
Excitatory amino acid transporter 2;Amino acid transporter	-0.36303	-1.87847	-2.91899	0.129537	0.337674	0.488252	1.09064	0.553287	0.750255	-1.22464	1.05492	-0.863242	-0.0981359	-0.858363	-1.29986	-0.36831	0.125178	-1.13344	-0.478402	0.33781	0.0981359	1.17534				+	cere_WT_AX_cere_wt_up	11	11	11	23,1	23,1	23,1	62,03	0	208,55	11327000000	482	0.0462169	-1.06312	-2.50496	Excitatory amino acid transporter 2;Amino acid transporter	sp|P43006|EAA2_MOUSE Excitatory amino acid transporter 2 OS=Mus musculus GN=Slc1a2 PE=1 SV=1;tr|A2APL5|A2APL5_MOUSE Amino acid transporter OS=Mus musculus GN=Slc1a2 PE=1 SV=1	P43006;A2APL5;F6ZRK3;F7CAM6	P43006;A2APL5	Slc1a2
T-complex protein 1 subunit gamma	0.0861225	-0.564295	-0.418188	-1.70906	0.387909	0.0953941	-0.026556	0.026556	0.755419	-0.166225	-0.180906	-0.253695	-0.898108	-0.120047	-1.63011	0.312927	0.256868	0.952295	0.347675	0.763815	0.420582	-0.182264				+	cere_WT_AX_cere_wt_up	32	32	32	63,3	63,3	63,3	60,629	0	276,8	51278000000	1350	0.0368303	-1.06294	-2.67398	T-complex protein 1 subunit gamma	sp|P80318|TCPG_MOUSE T-complex protein 1 subunit gamma OS=Mus musculus GN=Cct3 PE=1 SV=1;tr|E9Q133|E9Q133_MOUSE T-complex protein 1 subunit gamma OS=Mus musculus GN=Cct3 PE=1 SV=1;tr|Q3U0I3|Q3U0I3_MOUSE T-complex protein 1 subunit gamma OS=Mus musculus GN=	P80318;E9Q133;Q3U0I3;F6Q609;F6ZVG8	P80318;E9Q133;Q3U0I3;F6Q609	Cct3
LDLR chaperone MESD	-2.28195	-0.487393	0.544494	-0.25467	-0.496819	-0.0332174	1.42956	0.042531	0.236608	-0.435225	0.67718	-1.09467	-1.00981	0.0332174	-0.774316	-0.226604	-0.312951	0.428042	0.137883	0.364518	0.224885	0.585879				+	cere_WT_AX_cere_wt_up	5	5	5	29	29	29	25,206	0	7,9049	1336800000	21	0.00920604	-1.03969	-3.77762	LDLR chaperone MESD	sp|Q9ERE7|MESD_MOUSE LDLR chaperone MESD OS=Mus musculus GN=Mesdc2 PE=1 SV=1;tr|D3YVR4|D3YVR4_MOUSE LDLR chaperone MESD (Fragment) OS=Mus musculus GN=Mesdc2 PE=1 SV=1	Q9ERE7;D3YVR4	Q9ERE7;D3YVR4	Mesdc2
NADH dehydrogenase [ubiquinone] iron-sulfur protein 5;NADH dehydrogenase [ubiquinone] iron-sulfur protein 5, N-terminally processed	-2.09888	-0.0232992	-2.56216	-3.37985	0.490863	0.374286	1.49042	0.0800066	-0.453942	-0.373448	0.538833	-0.0529337	-1.22331	0.0232992	-1.00525	0.862514	0.41096	-0.368781	1.05777	-0.0353689	0.254748	0.603477				+	cere_WT_AX_cere_wt_up	7	7	7	60,4	60,4	60,4	12,648	0	157,59	8463700000	317	0.040663	-1.0347	-2.59999	NADH dehydrogenase [ubiquinone] iron-sulfur protein 5;NADH dehydrogenase [ubiquinone] iron-sulfur protein 5, N-terminally processed	sp|Q99LY9|NDUS5_MOUSE NADH dehydrogenase [ubiquinone] iron-sulfur protein 5 OS=Mus musculus GN=Ndufs5 PE=1 SV=3;tr|B1ARW4|B1ARW4_MOUSE NADH dehydrogenase [ubiquinone] iron-sulfur protein 5 (Fragment) OS=Mus musculus GN=Ndufs5 PE=1 SV=1	Q99LY9;B1ARW4	Q99LY9;B1ARW4	Ndufs5
Endoplasmin	-0.923497	-0.263419	-0.37597	-0.905519	-0.0773172	0.667945	0.769233	-0.0776625	0.425452	0.455562	0.665505	-1.01864	-0.31375	-0.10629	-0.990794	-0.00266933	0.66113	0.168956	0.00266933	0.486773	0.780311	0.438594				+	cere_WT_AX_cere_wt_up	49	47	47	61,3	59,6	59,6	92,475	0	323,31	110800000000	2678	0.0106622	-1.03446	-3.65346	Endoplasmin	sp|P08113|ENPL_MOUSE Endoplasmin OS=Mus musculus GN=Hsp90b1 PE=1 SV=2;tr|F7C312|F7C312_MOUSE Endoplasmin (Fragment) OS=Mus musculus GN=Hsp90b1 PE=1 SV=1	P08113;F7C312	P08113;F7C312	Hsp90b1
Isocitrate dehydrogenase [NADP], mitochondrial	-0.0170984	-0.950906	-2.87479	-0.831542	-0.555606	0.642455	0.179961	0.377709	0.864215	-0.405084	0.381835	-0.153235	-0.16344	-0.459632	-1.08556	-0.58734	0.484094	0.405658	0.0170984	1.23549	0.635953	0.379125				+	cere_WT_AX_cere_wt_up	16	15	15	41,8	39,8	39,8	50,906	0	107,16	14460000000	527	0.022119	-1.03238	-3.06373	Isocitrate dehydrogenase [NADP], mitochondrial	sp|P54071|IDHP_MOUSE Isocitrate dehydrogenase [NADP], mitochondrial OS=Mus musculus GN=Idh2 PE=1 SV=3	P54071;D6RIL6	P54071	Idh2
	0.0165281	-0.477565	-1.03359	-3.76057	-0.207061	0.359839	0.885999	0.451636	-0.145886	0.488637	0.585	-0.0165281	-0.476298	-0.582538	-1.06489	-0.086957	0.0698442	-1.49938	0.442597	0.443614	0.499839	0.569638				+	cere_WT_AX_cere_wt_up	33	26	26	42,3	35	35	116,6	0	120,39	11314000000	423	0.00327697	-1.02398	-4.71439		tr|E9Q7L0|E9Q7L0_MOUSE Protein Ogdhl OS=Mus musculus GN=Ogdhl PE=1 SV=1	E9Q7L0	E9Q7L0	Ogdhl
Ataxin-10	-0.734834	0.667865	-1.01306	0.0485163	0.303563	-0.0485163	-1.23491	0.0737829	0.582742	-1.30586	0.626487	-1.335	-1.23232	-1.19248	-0.26769	1.10948	0.232329	2.22364	0.177228	0.511889	-0.0983152	-0.52678				+	cere_WT_AX_cere_wt_up	16	16	16	46,1	46,1	46,1	53,706	0	116,99	2627000000	83	0.021515	-1.02288	-3.08536	Ataxin-10	sp|P28658|ATX10_MOUSE Ataxin-10 OS=Mus musculus GN=Atxn10 PE=1 SV=2	P28658	P28658	Atxn10
Cytoplasmic FMR1-interacting protein 2	0.363177	-1.05205	-1.96882	-1.96324	-0.462506	0.0759878	-0.0759878	-0.0840178	1.25326	0.633868	-0.237775	-1.31062	-0.570786	-0.222383	-0.407073	0.0945158	0.22615	0.375516	0.0897303	0.467179	0.780835	0.1907				+	cere_WT_AX_cere_wt_up	22	22	10	19,3	19,3	9,3	145,66	0	104,71	5911100000	292	0.01207	-1.00983	-3.55014	Cytoplasmic FMR1-interacting protein 2	sp|Q5SQX6|CYFP2_MOUSE Cytoplasmic FMR1-interacting protein 2 OS=Mus musculus GN=Cyfip2 PE=1 SV=2;tr|F6QD74|F6QD74_MOUSE Cytoplasmic FMR1-interacting protein 2 (Fragment) OS=Mus musculus GN=Cyfip2 PE=1 SV=1	Q5SQX6;F6QD74	Q5SQX6;F6QD74	Cyfip2
Sodium/potassium-transporting ATPase subunit beta-3	-1.38407	-0.209075	-1.82456	-0.102653	-0.31557	1.33521	0.851684	-0.665135	0.312196	0.333058	1.04288	-0.257136	-0.727906	-0.597119	-0.254416	0.102653	1.17246	0.632073	-0.168023	0.812493	0.506154	1.02311				+	cere_WT_AX_cere_wt_up	8	8	8	32,7	32,7	32,7	31,775	0	46,486	5550100000	196	0.0128093	-1.00258	-3.50109	Sodium/potassium-transporting ATPase subunit beta-3	sp|P97370|AT1B3_MOUSE Sodium/potassium-transporting ATPase subunit beta-3 OS=Mus musculus GN=Atp1b3 PE=1 SV=1	P97370	P97370	Atp1b3
ATP synthase subunit epsilon, mitochondrial	-0.23995	-0.867563	-4.79344	-3.20645	0.0391598	0.684053	-0.0391598	0.0983753	-0.325283	-0.245529	0.365023	0.0593891	-0.686729	-0.521824	-1.03992	0.337887	0.608364	-1.11222	0.235117	0.463402	0.634457	0.481228				+	cere_WT_AX_cere_wt_up	3	3	3	44,2	44,2	44,2	5,8378	0,0014728	3,0974	13980000000	224	0.00629814	-1.00082	-4.10833	ATP synthase subunit epsilon, mitochondrial	sp|P56382|ATP5E_MOUSE ATP synthase subunit epsilon, mitochondrial OS=Mus musculus GN=Atp5e PE=1 SV=2	P56382	P56382	Atp5e
Alpha-internexin	-0.00687981	-0.662622	0.181026	-1.07068	0.000144958	-0.612282	0.63213	0.433687	0.367447	1.13431	0.715639	-0.215338	-0.369888	-0.0326977	-1.21446	-0.000144958	-0.747873	-0.993109	0.60647	0.0705719	1.03901	0.27949				+	cere_WT_AX_cere_wt_up	34	33	30	75,8	74,1	70,1	55,382	0	323,31	56001000000	1704	0.0292482	-0.95698	-2.84826	Alpha-internexin	sp|P46660|AINX_MOUSE Alpha-internexin OS=Mus musculus GN=Ina PE=1 SV=3	P46660	P46660	Ina
Polyadenylate-binding protein 1	-0.911285	0.645601	-1.56704	-3.98372	0.78223	-0.0339966	-0.0672512	0.134304	0.753063	0.58769	0.0339966	-0.84322	-0.34313	-0.824509	-1.49265	0.731014	0.17552	0.959963	0.282988	0.542206	-0.14378	-0.360409				+	cere_WT_AX_cere_wt_up	22	22	20	39,2	39,2	35,4	70,67	0	192,37	21126000000	698	0.0220477	-0.956128	-3.06625	Polyadenylate-binding protein 1	sp|P29341|PABP1_MOUSE Polyadenylate-binding protein 1 OS=Mus musculus GN=Pabpc1 PE=1 SV=2	P29341;Q9D4E6;Q62029;F6ZAX1;Q91YZ8;D3Z5M2;A3KFU5;A3KFU8;Q6PHQ9;V9GXG3;Q8C7D3	P29341	Pabpc1
Neutral alpha-glucosidase AB	-0.782777	-0.361005	-3.11465	-3.79861	0.061923	0.497872	0.86419	-0.140431	0.148454	0.415009	0.982696	-0.940598	-0.747205	-0.0311499	-0.934079	0.00275135	0.535499	0.0338068	-0.0145006	-0.00275135	0.764766	0.41904				+	cere_WT_AX_cere_wt_up	35	35	35	45,6	45,6	45,6	106,91	0	303,84	15527000000	454	0.0154962	-0.954896	-3.34599	Neutral alpha-glucosidase AB	sp|Q8BHN3|GANAB_MOUSE Neutral alpha-glucosidase AB OS=Mus musculus GN=Ganab PE=1 SV=1	Q8BHN3	Q8BHN3	Ganab
Catalase	-1.12239	-0.120788	0.0103979	-4.22217	-0.861438	0.344031	0.063077	-0.558564	0.502065	0.169192	0.390294	-0.900374	-1.09454	-0.165721	-1.04787	-0.20663	0.103709	0.751555	-0.0103979	0.411262	0.159263	0.0428972				+	cere_WT_AX_cere_wt_up	26	26	26	50,9	50,9	50,9	59,795	0	296,25	32511000000	1091	0.00676849	-0.952883	-4.04445	Catalase	sp|P24270|CATA_MOUSE Catalase OS=Mus musculus GN=Cat PE=1 SV=4	P24270;A2AL20	P24270	Cat
Calcium-transporting ATPase	0.109502	-0.680577	-2.02743	-1.29886	-0.286344	0.158101	0.158645	-0.300979	0.364196	0.557548	0.248693	-0.37437	-0.534484	-0.0760069	-1.3412	-0.201285	0.412435	-0.947978	0.0760069	0.656837	0.186477	0.538655				+	cere_WT_AX_cere_wt_up	32	17	17	30,1	16,6	16,6	134,36	0	81,015	7192500000	294	0.0207806	-0.946009	-3.11257	Calcium-transporting ATPase	tr|Q0VF55|Q0VF55_MOUSE Calcium-transporting ATPase OS=Mus musculus GN=Atp2b3 PE=1 SV=1;tr|Q8C048|Q8C048_MOUSE Calcium-transporting ATPase OS=Mus musculus GN=Atp2b3 PE=1 SV=1;tr|A2ALL9|A2ALL9_MOUSE Calcium-transporting ATPase OS=Mus musculus GN=Atp2b3 PE=1	Q0VF55;Q8C048;A2ALL9	Q0VF55;Q8C048;A2ALL9	Atp2b3
Lymphocyte antigen 6H	-0.918553	-0.969964	-0.560042	0.232411	-0.0472593	0.432664	0.694657	0.455516	-0.635697	-0.253871	1.55337	-0.304515	-0.468247	0.0651312	-0.407773	0.0158148	0.624026	-0.0570555	-0.0158148	0.773038	0.676644	1.23402				+	cere_WT_AX_cere_wt_up	5	5	5	30,6	30,6	30,6	17,028	0	71,396	3857800000	228	0.0158905	-0.945824	-3.32575	Lymphocyte antigen 6H	tr|Q8K356|Q8K356_MOUSE Lymphocyte antigen 6 complex, locus H OS=Mus musculus GN=Ly6h PE=1 SV=1;sp|Q9WUC3|LY6H_MOUSE Lymphocyte antigen 6H OS=Mus musculus GN=Ly6h PE=2 SV=2	Q8K356;Q9WUC3	Q8K356;Q9WUC3	Ly6h
Acyl-coenzyme A thioesterase 13;Acyl-coenzyme A thioesterase 13, N-terminally processed	-0.186641	0.198789	-0.473235	-1.71571	-0.396703	0.523135	0.298982	0.169642	-0.0397024	0.554828	0.0397024	-0.489263	-0.175223	-0.469787	-1.23993	0.0990705	0.473548	-0.282296	0.21841	0.635005	0.604661	-0.094676				+	cere_WT_AX_cere_wt_up	6	6	6	62,1	62,1	62,1	15,183	0	37,805	2836000000	74	0.0170329	-0.9344	-3.27006	Acyl-coenzyme A thioesterase 13;Acyl-coenzyme A thioesterase 13, N-terminally processed	sp|Q9CQR4|ACO13_MOUSE Acyl-coenzyme A thioesterase 13 OS=Mus musculus GN=Acot13 PE=1 SV=1	Q9CQR4	Q9CQR4	Acot13
Exportin-1	-1.01281	-1.4802	0.0291643	0.732686	0.87461	-0.369132	-0.171784	0.107833	1.49881	-0.639325	0.268134	-0.21276	-1.38049	-0.417413	-0.703	0.322688	-0.529843	1.00592	0.285522	0.563411	0.167846	-0.0291643				+	cere_WT_AX_cere_wt_up	10	10	10	13,4	13,4	13,4	123,09	0	55,917	1441200000	44	0.0170967	-0.925319	-3.26707	Exportin-1	sp|Q6P5F9|XPO1_MOUSE Exportin-1 OS=Mus musculus GN=Xpo1 PE=1 SV=1	Q6P5F9;A2AKT6;F6YA11	Q6P5F9	Xpo1
Enoyl-CoA hydratase, mitochondrial	-0.188997	-0.600061	-1.35863	-1.8025	-0.544514	0.103657	0.42141	0.0534325	-0.0442963	1.25764	0.294809	-0.580898	-0.940063	-0.186357	-0.565639	-0.247602	0.314566	0.0442963	0.107389	0.366283	0.506388	0.395813				+	cere_WT_AX_cere_wt_up	11	11	11	39	39	39	31,474	0	98,758	14644000000	489	0.00202177	-0.912208	-5.19646	Enoyl-CoA hydratase, mitochondrial	sp|Q8BH95|ECHM_MOUSE Enoyl-CoA hydratase, mitochondrial OS=Mus musculus GN=Echs1 PE=1 SV=1;tr|F6T930|F6T930_MOUSE Enoyl-CoA hydratase, mitochondrial (Fragment) OS=Mus musculus GN=Echs1 PE=1 SV=1	Q8BH95;F6T930	Q8BH95;F6T930	Echs1
cAMP-dependent protein kinase catalytic subunit beta	0.287042	-2.11828	-2.6814	-2.65319	0.542018	0.197507	-1.26229	0.525245	0.552316	-2.67512	0.751216	-0.854415	-0.427896	0.0199575	-0.570218	0.415895	-0.425269	-2.46375	0.489951	-0.0199575	0.521811	0.723256				+	cere_WT_AX_cere_wt_up	13	13	4	55	55	17,7	40,707	0	87	8217900000	277	0.0104134	-0.886908	-3.67329	cAMP-dependent protein kinase catalytic subunit beta	sp|P68181|KAPCB_MOUSE cAMP-dependent protein kinase catalytic subunit beta OS=Mus musculus GN=Prkacb PE=1 SV=2	P68181	P68181	Prkacb
Protein transport protein Sec23A	-1.85272	-1.42286	0.408688	-1.70885	1.01573	-1.00786	0.18071	1.32112	0.789083	-0.428209	0.693924	-0.428404	-0.986441	-0.922676	0.0439854	-1.29264	-0.382429	0.453056	-0.0439854	0.576124	0.497211	0.203613				+	cere_WT_AX_cere_wt_up	9	9	9	16,6	16,6	16,6	82,955	0	64,302	1872400000	66	0.0196997	-0.881625	-3.15459	Protein transport protein Sec23A	tr|E9Q1S3|E9Q1S3_MOUSE Protein transport protein Sec23A OS=Mus musculus GN=Sec23a PE=1 SV=1;sp|Q01405|SC23A_MOUSE Protein transport protein Sec23A OS=Mus musculus GN=Sec23a PE=1 SV=2	E9Q1S3;Q01405;A2AN97;A2AN98;A2AN99;A2ANA0;Q9D662	E9Q1S3;Q01405	Sec23a
Pyrroline-5-carboxylate reductase 1, mitochondrial	-0.0528088	-0.717003	-0.50503	-1.24198	-0.0993195	0.293915	-0.0234699	0.351357	0.122408	1.20682	0.726164	0.333326	-0.0984898	-0.325977	-1.02288	-0.0644283	0.0234699	-1.50421	0.792316	0.900068	0.452662	0.264879				+	cere_WT_AX_cere_wt_up	7	5	5	28,8	21	21	32,373	0	31,069	1161300000	79	0.0329257	-0.880987	-2.75835	Pyrroline-5-carboxylate reductase 1, mitochondrial	sp|Q922W5|P5CR1_MOUSE Pyrroline-5-carboxylate reductase 1, mitochondrial OS=Mus musculus GN=Pycr1 PE=2 SV=1;tr|A2ABZ2|A2ABZ2_MOUSE Pyrroline-5-carboxylate reductase 1, mitochondrial (Fragment) OS=Mus musculus GN=Pycr1 PE=1 SV=1	Q922W5;A2ABZ2;A2ABZ3;A2ABZ0	Q922W5;A2ABZ2	Pycr1
Leucine-rich PPR motif-containing protein, mitochondrial	-0.31082	-0.188501	-2.0324	-1.67012	-0.521587	0.509581	0.26881	-0.759857	0.52467	0.153244	0.0421753	-0.515171	-0.00764656	-0.744278	-0.9741	-0.526293	0.204952	0.0837498	0.00764656	0.760395	0.396111	0.0946121				+	cere_WT_AX_cere_wt_up	35	35	35	32,3	32,3	32,3	156,61	0	126,64	12560000000	389	0.0170885	-0.87499	-3.26746	Leucine-rich PPR motif-containing protein, mitochondrial	sp|Q6PB66|LPPRC_MOUSE Leucine-rich PPR motif-containing protein, mitochondrial OS=Mus musculus GN=Lrpprc PE=1 SV=2	Q6PB66;F6V2A3	Q6PB66	Lrpprc
26S protease regulatory subunit 7	-0.4035	0.155865	-2.22199	-0.372793	0.422234	0.0277004	-0.184589	-0.0811405	1.21643	-0.0277004	0.174688	-0.362186	-0.206755	-0.115377	-1.21846	0.596756	-0.654577	0.678938	0.422234	0.567383	0.379229	0.160431				+	cere_WT_AX_cere_wt_up	22	22	22	58,4	58,4	58,4	48,647	0	81,716	6918200000	265	0.0181284	-0.858015	-3.22039	26S protease regulatory subunit 7	sp|P46471|PRS7_MOUSE 26S protease regulatory subunit 7 OS=Mus musculus GN=Psmc2 PE=1 SV=5;tr|Q8BVQ9|Q8BVQ9_MOUSE 26S protease regulatory subunit 7 OS=Mus musculus GN=Psmc2 PE=1 SV=1	P46471;Q8BVQ9	P46471;Q8BVQ9	Psmc2
Receptor expression-enhancing protein;Receptor expression-enhancing protein 5	-0.581953	-0.829271	-1.14269	-1.62091	0.22958	1.15954	0.525932	0.551405	-0.0208302	-0.578869	0.742802	-0.304087	-0.356207	-0.0600471	-1.14841	0.6525	0.819359	-0.483574	0.28241	0.457161	0.0208302	0.752947				+	cere_WT_AX_cere_wt_up	8	8	8	23,3	23,3	23,3	21,447	0	40,89	4107900000	176	0.0239638	-0.845525	-3.00143	Receptor expression-enhancing protein;Receptor expression-enhancing protein 5	tr|G3X8R0|G3X8R0_MOUSE Receptor expression-enhancing protein OS=Mus musculus GN=Reep5 PE=1 SV=1;sp|Q60870|REEP5_MOUSE Receptor expression-enhancing protein 5 OS=Mus musculus GN=Reep5 PE=1 SV=1	G3X8R0;Q60870	G3X8R0;Q60870	Reep5
Importin subunit beta-1	0.398049	-0.280452	-1.50296	-3.17565	0.286481	-0.920669	0.0175543	0.317849	1.06521	-0.339047	-0.0175543	-0.151811	-0.415666	-0.0224237	-1.12729	0.14025	-0.278245	0.912559	0.348805	0.697087	0.266198	0.332767				+	cere_WT_AX_cere_wt_up	28	28	28	52,9	52,9	52,9	97,183	0	267,21	13484000000	393	0.0192774	-0.840512	-3.17169	Importin subunit beta-1	sp|P70168|IMB1_MOUSE Importin subunit beta-1 OS=Mus musculus GN=Kpnb1 PE=1 SV=2	P70168	P70168	Kpnb1
Elongation factor 1-alpha 1	-0.665514	0.140505	-0.749363	-0.624166	0.231014	-0.0795078	0.172821	-0.152908	0.988182	-0.406868	0.274338	-0.858368	-0.139999	-0.476252	-0.584221	0.114351	-0.20713	1.15154	0.203711	0.793219	0.226067	0.0795078				+	cere_WT_AX_cere_wt_up	25	25	16	61,5	61,5	36,4	50,113	0	323,31	315890000000	4081	0.00836473	-0.840336	-3.85975	Elongation factor 1-alpha 1	sp|P10126|EF1A1_MOUSE Elongation factor 1-alpha 1 OS=Mus musculus GN=Eef1a1 PE=1 SV=3;tr|D3YZ68|D3YZ68_MOUSE Elongation factor 1-alpha 1 (Fragment) OS=Mus musculus GN=Eef1a1 PE=1 SV=1;tr|D3Z3I8|D3Z3I8_MOUSE Elongation factor 1-alpha 1 (Fragment) OS=Mus mus	P10126;D3YZ68;D3Z3I8	P10126;D3YZ68;D3Z3I8	Eef1a1
Inorganic pyrophosphatase 2, mitochondrial	-1.18154	-0.828599	0.468802	-0.123364	-0.0354033	0.245236	-0.518388	-0.341203	0.647344	0.210998	-1.08104	-0.693633	-0.569415	0.0354033	0.180345	-0.106608	-0.415294	1.00105	0.421193	0.413596	1.02907	0.356132				+	cere_WT_AX_cere_wt_up	4	4	4	16,7	16,7	16,7	38,114	0	10,812	750190000	29	0.0228428	-0.816823	-3.03864	Inorganic pyrophosphatase 2, mitochondrial	sp|Q91VM9|IPYR2_MOUSE Inorganic pyrophosphatase 2, mitochondrial OS=Mus musculus GN=Ppa2 PE=1 SV=1;tr|D3Z636|D3Z636_MOUSE Inorganic pyrophosphatase 2, mitochondrial OS=Mus musculus GN=Ppa2 PE=1 SV=1;tr|G8JL76|G8JL76_MOUSE Inorganic pyrophosphatase 2, mitoc	Q91VM9;D3Z636;G8JL76;D3Z096	Q91VM9;D3Z636;G8JL76	Ppa2
Wiskott-Aldrich syndrome protein family member 1	-0.0348091	-0.298023	-0.430046	-0.763498	-0.0109749	0.0109749	0.194197	0.151232	1.094	-0.0224895	-0.144014	-0.468351	-1.2325	0.1308	-1.05833	-0.63088	0.287262	0.0128193	0.414093	0.0710258	0.0146599	0.125698				+	cere_WT_AX_cere_wt_up	10	10	10	24	24	24	61,508	0	69,513	3846900000	183	0.0448429	-0.813465	-2.5273	Wiskott-Aldrich syndrome protein family member 1	sp|Q8R5H6|WASF1_MOUSE Wiskott-Aldrich syndrome protein family member 1 OS=Mus musculus GN=Wasf1 PE=1 SV=2	Q8R5H6;Q8BH43	Q8R5H6	Wasf1
Spectrin alpha chain, non-erythrocytic 1	0.0996103	-1.48175	-1.3911	-2.4024	-0.266236	0.280486	0.508855	0.0151854	0.320481	0.560279	0.246436	-0.052228	-1.14684	-0.0679007	-1.008	-0.333663	0.298411	-0.760907	0.195424	-0.0151854	0.471583	0.299088				+	cere_WT_AX_cere_wt_up	158	158	2	72,2	72,2	0,9	285,15	0	323,31	281710000000	6779	0.0415512	-0.806468	-2.5839	Spectrin alpha chain, non-erythrocytic 1	tr|A3KGU7|A3KGU7_MOUSE Spectrin alpha chain, non-erythrocytic 1 OS=Mus musculus GN=Sptan1 PE=1 SV=1;sp|P16546|SPTN1_MOUSE Spectrin alpha chain, non-erythrocytic 1 OS=Mus musculus GN=Sptan1 PE=1 SV=4	A3KGU7;P16546;A3KGU9;A3KGU4	A3KGU7;P16546	Sptan1
Sodium/potassium-transporting ATPase subunit alpha-1	-0.323263	-0.191477	-0.784584	-3.14764	-0.217972	0.687351	0.734991	-0.359226	1.72557	0.417377	0.752996	-0.452175	-0.0823097	-0.0254078	-0.542555	0.0254078	0.91221	0.790878	-0.0464954	0.62999	0.735382	0.783543				+	cere_WT_AX_cere_wt_up	41	22	22	46,7	27,9	27,9	112,98	0	232,72	22535000000	941	0.0138081	-0.801217	-3.43958	Sodium/potassium-transporting ATPase subunit alpha-1	sp|Q8VDN2|AT1A1_MOUSE Sodium/potassium-transporting ATPase subunit alpha-1 OS=Mus musculus GN=Atp1a1 PE=1 SV=1	Q8VDN2	Q8VDN2	Atp1a1
60S ribosomal protein L6	-0.48457	0.838846	-3.88904	-2.80035	-0.165651	0.562687	0.097868	-0.618105	0.826645	0.0272579	0.0578308	-1.23774	-0.641499	-0.288656	-0.708433	0.0398598	0.545862	1.11984	-0.308323	0.497322	0.0869675	-0.0272579				+	cere_WT_AX_cere_wt_up	11	11	11	29,1	29,1	29,1	33,509	0	81,107	11078000000	429	0.022977	-0.78126	-3.03408	60S ribosomal protein L6	sp|P47911|RL6_MOUSE 60S ribosomal protein L6 OS=Mus musculus GN=Rpl6 PE=1 SV=3;tr|E9PUX4|E9PUX4_MOUSE 60S ribosomal protein L6 OS=Mus musculus GN=Gm5428 PE=3 SV=1	P47911;E9PUX4	P47911;E9PUX4	Rpl6;Gm5428
NADH dehydrogenase [ubiquinone] 1 alpha subcomplex subunit 12	-0.693026	-0.776556	-4.17457	-1.37815	0.15731	0.522795	0.967777	0.0329533	0.285549	-0.0401478	0.842808	-0.437426	-0.168901	-0.599098	-0.678152	-0.0711918	0.247944	-0.0316906	0.0316906	0.384783	0.141685	0.677216				+	cere_WT_AX_cere_wt_up	12	12	12	80,7	80,7	80,7	17,086	0	106,57	12079000000	547	0.00519487	-0.779738	-4.28188	NADH dehydrogenase [ubiquinone] 1 alpha subcomplex subunit 12	sp|Q7TMF3|NDUAC_MOUSE NADH dehydrogenase [ubiquinone] 1 alpha subcomplex subunit 12 OS=Mus musculus GN=Ndufa12 PE=2 SV=2	Q7TMF3	Q7TMF3	Ndufa12
Myelin proteolipid protein	-0.276606	-3.10194	0.301294	-0.142157	1.42753	0.839415	-0.306961	-0.254576	0.36689	-0.3162	0.142157	-0.574343	0.198593	-0.353193	-1.07994	-1.56471	-0.443157	1.18256	0.361641	0.334492	0.227396	0.355864				+	cere_WT_AX_cere_wt_up	2	2	2	8,7	8,7	8,7	30,077	0	16,919	796360000	47	0.0275517	-0.772068	-2.89393	Myelin proteolipid protein	sp|P60202|MYPR_MOUSE Myelin proteolipid protein OS=Mus musculus GN=Plp1 PE=1 SV=2	P60202	P60202	Plp1
Drebrin	-0.262994	0.787982	-4.38244	-4.33101	-0.457894	0.202121	-0.115834	-0.274421	0.557307	0.335872	0.265674	-0.522653	-0.924718	0.0968313	-0.967338	-0.248755	0.148997	0.218999	0.223269	0.320691	0.295741	-0.0968313				+	cere_WT_AX_cere_wt_up	24	24	24	38,7	38,7	38,7	77,286	0	323,31	42032000000	937	0.0277293	-0.765187	-2.88901	Drebrin	sp|Q9QXS6|DREB_MOUSE Drebrin OS=Mus musculus GN=Dbn1 PE=1 SV=4	Q9QXS6;F7CPL2	Q9QXS6	Dbn1
78 kDa glucose-regulated protein	-1.04556	-0.409275	-0.58432	-0.985283	-0.101648	0.0946331	0.6192	-0.147526	0.284224	0.227442	0.257782	-0.708939	-0.208658	-0.542849	-0.742477	0.00263596	0.336493	0.0787926	-0.00263596	0.269068	0.334826	0.193748				+	cere_WT_AX_cere_wt_up	39	37	37	54,2	52,5	52,5	72,421	0	323,31	125320000000	3072	0.00188729	-0.749482	-5.26775	78 kDa glucose-regulated protein	sp|P20029|GRP78_MOUSE 78 kDa glucose-regulated protein OS=Mus musculus GN=Hspa5 PE=1 SV=3	P20029	P20029	Hspa5
T-complex protein 1 subunit alpha	-0.550465	0.202374	-2.02746	-4.55117	0.218029	0.336161	-0.363594	0.0152874	0.853836	0.0356979	-0.0923576	-0.689726	-0.0966797	-0.504778	-0.843897	0.318756	0.296808	1.00481	0.452137	0.470631	-0.0152874	-0.113178				+	cere_WT_AX_cere_wt_up	28	28	28	66,7	66,7	66,7	60,448	0	299,01	34946000000	1014	0.0165581	-0.732346	-3.29269	T-complex protein 1 subunit alpha	sp|P11983|TCPA_MOUSE T-complex protein 1 subunit alpha OS=Mus musculus GN=Tcp1 PE=1 SV=3	P11983;F2Z483	P11983	Tcp1
Calcium-transporting ATPase;Plasma membrane calcium-transporting ATPase 2	-0.121408	-0.40925	-0.623678	-0.528807	-0.354326	0.585442	0.364962	-0.0898533	0.576715	0.184074	0.258984	-0.492067	0.0898533	-0.33116	-0.78701	-0.194895	0.440592	-0.587811	0.106243	0.591923	0.252832	0.445959				+	cere_WT_AX_cere_wt_up	36	36	2	35,1	35,1	2,9	136,78	0	323,31	31956000000	1345	0.0137226	-0.729335	-3.44465	Calcium-transporting ATPase;Plasma membrane calcium-transporting ATPase 2	tr|F8WHB1|F8WHB1_MOUSE Calcium-transporting ATPase OS=Mus musculus GN=Atp2b2 PE=1 SV=1;sp|Q9R0K7|AT2B2_MOUSE Plasma membrane calcium-transporting ATPase 2 OS=Mus musculus GN=Atp2b2 PE=1 SV=2	F8WHB1;Q9R0K7	F8WHB1;Q9R0K7	Atp2b2
Pyruvate dehydrogenase protein X component, mitochondrial	-0.0785046	-0.267738	-2.64068	-3.8915	-0.123062	0.077507	0.451893	-0.040947	0.0983925	1.07082	0.040947	-0.294252	0.107864	-0.145584	-0.49382	-0.37965	0.452919	-0.556875	0.315601	0.48465	0.315409	0.839333				+	cere_WT_AX_cere_wt_up	12	12	12	36,3	36,3	36,3	53,998	0	100,76	4819800000	171	0.00772393	-0.695196	-3.92874	Pyruvate dehydrogenase protein X component, mitochondrial	sp|Q8BKZ9|ODPX_MOUSE Pyruvate dehydrogenase protein X component, mitochondrial OS=Mus musculus GN=Pdhx PE=1 SV=1	Q8BKZ9;A2AWH7;A2AWH8	Q8BKZ9	Pdhx
Sodium/potassium-transporting ATPase subunit alpha-3	-0.349936	-0.275159	-0.498229	-0.466596	-0.0290117	0.676276	0.667354	-0.064702	0.552787	0.108619	0.575133	-0.489606	0.0805082	-0.325809	-0.53254	0.0290117	0.598144	-0.0957136	-0.0788469	0.538177	0.173945	0.860236				+	cere_WT_AX_cere_wt_up	58	58	38	61	61	40,6	111,69	0	323,31	536800000000	9655	0.0322394	-0.690239	-2.77429	Sodium/potassium-transporting ATPase subunit alpha-3	sp|Q6PIC6|AT1A3_MOUSE Sodium/potassium-transporting ATPase subunit alpha-3 OS=Mus musculus GN=Atp1a3 PE=1 SV=1;tr|Q8VCE0|Q8VCE0_MOUSE ATPase, Na+/K+ transporting, alpha 3 polypeptide OS=Mus musculus GN=Atp1a3 PE=1 SV=1	Q6PIC6;Q8VCE0;Q91WH7;E9QNX7;Q64436	Q6PIC6;Q8VCE0	Atp1a3
28S ribosomal protein S29, mitochondrial	-1.82566	-0.639585	0.91342	-0.815466	-0.441668	0.55875	0.376715	0.155712	0.0697117	-0.257811	0.0448456	-0.675114	-0.867023	-0.263184	-0.00956726	0.00956726	0.0602112	-0.297611	0.0945625	0.240704	-0.104277	0.647541				+	cere_WT_AX_cere_wt_up	7	7	7	24,2	24,2	24,2	45,287	0	35,524	931170000	34	0.0365354	-0.673355	-2.68002	28S ribosomal protein S29, mitochondrial	tr|G3X9M0|G3X9M0_MOUSE 28S ribosomal protein S29, mitochondrial OS=Mus musculus GN=Dap3 PE=1 SV=1;sp|Q9ER88|RT29_MOUSE 28S ribosomal protein S29, mitochondrial OS=Mus musculus GN=Dap3 PE=2 SV=1;tr|G3UWZ6|G3UWZ6_MOUSE 28S ribosomal protein S29, mitochondria	G3X9M0;Q9ER88;G3UWZ6;G3UWM7;G3UWJ4;G3UZC0;G3UYM6;G3UWR5	G3X9M0;Q9ER88;G3UWZ6;G3UWM7	Dap3
Glutamate dehydrogenase 1, mitochondrial	-0.664399	-0.170598	-0.411944	-1.2253	-0.442714	-0.021224	0.528655	-0.645354	0.440545	0.489709	0.311563	-0.120868	-0.0662489	-0.516669	-0.900111	0.021224	0.33862	0.42048	0.0717611	0.444314	0.281579	0.284841				+	cere_WT_AX_cere_wt_up	25	25	25	53	53	53	61,336	0	323,31	50968000000	1646	0.0182104	-0.671598	-3.2168	Glutamate dehydrogenase 1, mitochondrial	sp|P26443|DHE3_MOUSE Glutamate dehydrogenase 1, mitochondrial OS=Mus musculus GN=Glud1 PE=1 SV=1	P26443;F7CFA5	P26443	Glud1
Succinyl-CoA ligase [ADP-forming] subunit beta, mitochondrial	-0.0730391	-0.492257	-0.590466	-1.19188	-0.123603	0.495711	0.310811	-0.28736	0.283397	0.579129	0.0362444	-0.0217295	-0.102874	-0.226413	-0.705842	0.0217295	0.409286	-0.331742	0.341846	0.520686	0.465465	0.209563				+	cere_WT_AX_cere_wt_up	20	20	20	49,7	49,7	49,7	50,113	0	126,69	14232000000	493	0.00836229	-0.648604	-3.86	Succinyl-CoA ligase [ADP-forming] subunit beta, mitochondrial	sp|Q9Z2I9|SUCB1_MOUSE Succinyl-CoA ligase [ADP-forming] subunit beta, mitochondrial OS=Mus musculus GN=Sucla2 PE=1 SV=2	Q9Z2I9	Q9Z2I9	Sucla2
Sodium/potassium-transporting ATPase subunit beta-2	-1.30157	0.146274	-1.10667	-0.566915	0.330461	0.970191	1.72797	-0.620915	0.0165815	-0.0232439	0.691932	-0.0921392	-0.190524	-0.464885	-0.507586	0.486733	1.07938	0.430673	-0.123355	0.391809	-0.0165815	0.66904				+	cere_WT_AX_cere_wt_up	13	13	13	37,9	37,9	37,9	33,344	0	115,14	12900000000	327	0.0411974	-0.544012	-2.59026	Sodium/potassium-transporting ATPase subunit beta-2	sp|P14231|AT1B2_MOUSE Sodium/potassium-transporting ATPase subunit beta-2 OS=Mus musculus GN=Atp1b2 PE=1 SV=2	P14231;I7HIF3	P14231	Atp1b2
Electron transfer flavoprotein-ubiquinone oxidoreductase, mitochondrial	-0.309914	-0.214218	-1.48831	-1.7693	-0.448442	0.278339	0.484158	-0.0988579	0.0988579	0.185743	1.04312	-0.201748	-0.384085	0.214378	-0.167686	-0.27965	0.503647	-0.416039	0.222054	0.336073	0.221361	0.816616				+	cere_WT_AX_cere_wt_up	14	14	14	31,8	31,8	31,8	61,16	0	37,82	3311100000	136	0.0304682	-0.533811	-2.81715	Electron transfer flavoprotein-ubiquinone oxidoreductase, mitochondrial	tr|Q6PF96|Q6PF96_MOUSE Electron transfer flavoprotein-ubiquinone oxidoreductase, mitochondrial OS=Mus musculus GN=Etfdh PE=1 SV=1;sp|Q921G7|ETFD_MOUSE Electron transfer flavoprotein-ubiquinone oxidoreductase, mitochondrial OS=Mus musculus GN=Etfdh PE=1 SV=	Q6PF96;Q921G7	Q6PF96;Q921G7	Etfdh
Calnexin	-1.40232	0.0967426	-0.379589	-1.03006	-0.000221252	0.149431	0.601881	-0.113274	0.000221252	0.192223	0.967646	-0.471169	-0.302004	-0.314304	-0.362507	-0.431932	0.279716	0.303295	-0.306183	0.12042	0.408098	0.460016				+	cere_WT_AX_cere_wt_up	31	31	31	52,1	52,1	52,1	67,277	0	323,31	70418000000	1771	0.0251067	-0.533084	-2.9654	Calnexin	sp|P35564|CALX_MOUSE Calnexin OS=Mus musculus GN=Canx PE=1 SV=1	P35564	P35564	Canx
Mitochondrial glutamate carrier 1	0.00117016	-0.0745859	-0.291713	-0.502454	-0.336995	0.292216	0.26588	-0.00117016	0.138158	0.85036	0.612721	0.0757475	-0.420791	-0.0538778	-0.422019	-0.445481	0.220166	-0.780677	0.378713	-0.0994902	0.609719	0.357509				+	cere_WT_AX_cere_wt_up	13	13	10	60,1	60,1	51,1	34,67	0	141,82	14040000000	558	0.0385204	-0.516848	-2.64039	Mitochondrial glutamate carrier 1	sp|Q9D6M3|GHC1_MOUSE Mitochondrial glutamate carrier 1 OS=Mus musculus GN=Slc25a22 PE=1 SV=1;tr|E9PV90|E9PV90_MOUSE Mitochondrial glutamate carrier 1 (Fragment) OS=Mus musculus GN=Slc25a22 PE=1 SV=1;tr|E9PY45|E9PY45_MOUSE Mitochondrial glutamate carrier 1	Q9D6M3;E9PV90;E9PY45;E9Q6M6;V9GWS2;Q80X52;E9Q579;V9GWV4	Q9D6M3;E9PV90;E9PY45;E9Q6M6	Slc25a22
Calreticulin	-1.30266	-0.130794	-0.204387	-1.15997	-0.0109167	0.1407	0.490224	0.0109167	-0.243787	0.0441561	0.415942	-0.405606	-0.0962954	-0.595025	-0.293704	0.140431	0.147645	0.0763083	-0.0434694	0.12592	0.0195112	0.513228				+	cere_WT_AX_cere_wt_up	24	24	24	73,1	73,1	73,1	47,994	0	323,31	94709000000	2127	0.0215922	-0.501455	-3.08256	Calreticulin	sp|P14211|CALR_MOUSE Calreticulin OS=Mus musculus GN=Calr PE=1 SV=1	P14211	P14211	Calr
Protein disulfide-isomerase A3	-0.61483	-0.0473232	-0.0444736	-0.452307	-0.178688	0.472918	0.972799	-0.122063	0.0444736	0.631104	0.546883	-0.438385	-0.211355	0.0613346	-0.198093	-0.248131	0.508366	0.197351	-0.0873852	0.361517	0.64431	0.296619				+	cere_WT_AX_cere_wt_up	36	36	36	61,4	61,4	61,4	56,678	0	323,31	105940000000	2509	0.0333303	-0.50039	-2.74913	Protein disulfide-isomerase A3	sp|P27773|PDIA3_MOUSE Protein disulfide-isomerase A3 OS=Mus musculus GN=Pdia3 PE=1 SV=2	P27773;F6Q404	P27773	Pdia3
MICOS complex subunit Mic19	-0.565562	-0.266866	-1.848	-3.60971	0.0444727	0.343856	0.736524	0.0614672	-0.235097	0.484836	0.175448	-0.0764952	-0.407203	-0.0127954	-0.67228	-0.0503664	0.35171	-0.567651	0.138906	0.168557	0.382148	0.0127954				+	cere_WT_AX_cere_wt_up	10	10	3	48	48	16,7	26,334	0	65,804	7614600000	313	0.0342742	-0.467795	-2.72806	MICOS complex subunit Mic19	sp|Q9CRB9|MIC19_MOUSE MICOS complex subunit Mic19 OS=Mus musculus GN=Chchd3 PE=1 SV=1	Q9CRB9;F6QFL0	Q9CRB9	Chchd3
Acyl-CoA dehydrogenase family member 9, mitochondrial	-0.406058	-1.09498	-0.509463	-3.13479	-0.652335	0.49006	0.766391	-0.0574217	0.457368	0.769532	0.585275	-0.238816	-0.200788	-0.0585051	-0.357461	-0.243779	0.695415	0.576982	0.0574217	0.277738	0.341784	0.317931				+	cere_WT_AX_cere_wt_up	17	17	17	36,5	36,5	36,5	68,721	0	151,77	5967600000	243	0.00209395	-0.462611	-5.16038	Acyl-CoA dehydrogenase family member 9, mitochondrial	sp|Q8JZN5|ACAD9_MOUSE Acyl-CoA dehydrogenase family member 9, mitochondrial OS=Mus musculus GN=Acad9 PE=1 SV=2	Q8JZN5	Q8JZN5	Acad9
Elongation factor Tu;Elongation factor Tu, mitochondrial	0.335401	0.0127306	-0.783591	-1.78213	-0.498822	0.6034	0.248038	-0.157653	0.205783	0.540828	-0.190951	-0.273286	-0.224092	-0.0506048	-0.563479	-0.311721	0.440742	0.0569029	-0.0127306	0.504573	0.153815	0.0793066				+	cere_WT_AX_cere_wt_up	25	25	25	63,7	63,7	63,7	49,538	0	302,58	33946000000	960	0.025411	-0.459106	-2.9561	Elongation factor Tu;Elongation factor Tu, mitochondrial	tr|D3YVN7|D3YVN7_MOUSE Elongation factor Tu OS=Mus musculus GN=Gm9755 PE=3 SV=1;sp|Q8BFR5|EFTU_MOUSE Elongation factor Tu, mitochondrial OS=Mus musculus GN=Tufm PE=1 SV=1	D3YVN7;Q8BFR5	D3YVN7;Q8BFR5	Gm9755;Tufm
MICOS complex subunit Mic60	-0.287292	-0.0884295	-1.67327	-0.842351	-0.26114	0.469375	0.818168	-0.0110388	-0.0529337	0.538596	0.55099	0.0110388	0.226556	-0.324523	-0.279826	-0.0857744	0.293025	-0.41327	0.161391	0.360536	0.531478	0.324929				+	cere_WT_AX_cere_wt_up	38	38	38	62,1	62,1	62,1	83,899	0	323,31	46808000000	1782	0.027142	-0.436272	-2.90542	MICOS complex subunit Mic60	sp|Q8CAQ8|MIC60_MOUSE MICOS complex subunit Mic60 OS=Mus musculus GN=Immt PE=1 SV=1;tr|E9Q800|E9Q800_MOUSE MICOS complex subunit Mic60 OS=Mus musculus GN=Immt PE=1 SV=1;tr|E9QAY6|E9QAY6_MOUSE MICOS complex subunit Mic60 OS=Mus musculus GN=Immt PE=1 SV=1	Q8CAQ8;E9Q800;E9QAY6;Q3TZK4;E9PVS5	Q8CAQ8;E9Q800;E9QAY6	Immt
Coactosin-like protein	-0.19719	-1.26111	-2.716	0.608983	0.659686	-0.0338316	0.513188	0.614087	-0.240674	-0.301089	0.00580883	-0.442151	-0.595365	-0.00580883	-0.171004	0.662	0.163348	0.812224	0.14194	0.246856	-0.184144	0.318103				+	cere_WT_AX_cere_wt_up	9	9	9	66,9	66,9	66,9	15,944	0	155,12	11078000000	453	0.0457371	-0.434271	-2.51268	Coactosin-like protein	sp|Q9CQI6|COTL1_MOUSE Coactosin-like protein OS=Mus musculus GN=Cotl1 PE=1 SV=3	Q9CQI6	Q9CQI6	Cotl1
2-oxoglutarate dehydrogenase, mitochondrial	-0.0124035	-0.0301361	-0.302511	-1.4948	-0.268898	0.287045	0.473724	-0.011898	0.237614	0.529547	0.16577	-0.0914516	0.0644093	-0.265886	-0.444834	-0.0636978	0.224548	-0.512741	0.011898	0.249605	0.384134	0.144438				+	cere_WT_AX_cere_wt_up	34	34	27	40,6	40,6	34,5	116,03	0	321,81	31759000000	999	0.0302705	-0.381959	-2.8221	2-oxoglutarate dehydrogenase, mitochondrial	tr|Z4YJV4|Z4YJV4_MOUSE 2-oxoglutarate dehydrogenase, mitochondrial OS=Mus musculus GN=Ogdh PE=1 SV=1;sp|Q60597|ODO1_MOUSE 2-oxoglutarate dehydrogenase, mitochondrial OS=Mus musculus GN=Ogdh PE=1 SV=3	Z4YJV4;Q60597;Q5SVY0;Q5SVY1	Z4YJV4;Q60597	Ogdh
Syntaxin-1B	0.100727	-0.0206566	0.00139809	-0.00139809	-0.202478	0.358387	0.339251	-0.132513	-0.0966854	-0.204906	-0.026022	0.307367	0.192413	0.126146	0.0948181	-0.115482	0.333168	-0.557741	-0.229181	-0.172047	0.0779381	0.0161839				+	cere_WT_AX_cere_wt_up	20	20	18	67,7	67,7	62,2	33,244	0	323,31	59876000000	1559	0.0258096	0.256963	2.94411	Syntaxin-1B	sp|P61264|STX1B_MOUSE Syntaxin-1B OS=Mus musculus GN=Stx1b PE=1 SV=1	P61264	P61264	Stx1b
Alpha-centractin	0.238526	-0.258462	0.0885115	0.00366306	-0.355536	-0.041934	-0.23174	-0.522725	-0.382813	0.505492	-0.0635424	0.519763	0.288529	0.664769	0.5486	-0.156863	0.0343618	0.0827742	-0.0802412	-0.00366306	0.40949	-0.103765				+	cere_WT_AX_cere_wt_up	15	15	7	62	62	29,3	42,613	0	305,14	25967000000	817	0.0201796	0.44996	3.13563	Alpha-centractin	sp|P61164|ACTZ_MOUSE Alpha-centractin OS=Mus musculus GN=Actr1a PE=2 SV=1	P61164	P61164	Actr1a
Mitochondrial import inner membrane translocase subunit Tim9	-0.369023	0.00863743	-1.94216	-5.1091	0.00225163	-0.0622301	0.551282	-0.00225163	-0.798965	0.0710325	0.0141077	0.448255	0.441215	0.107253	-0.0168924	0.104968	0.206542	-0.492911	-0.225358	-0.606034	-0.117562	0.0677691				+	cere_WT_AX_cere_wt_up	5	5	5	65,2	65,2	65,2	10,344	0	31,797	9521500000	258	0.0454181	0.465254	2.51786	Mitochondrial import inner membrane translocase subunit Tim9	sp|Q9WV98|TIM9_MOUSE Mitochondrial import inner membrane translocase subunit Tim9 OS=Mus musculus GN=Timm9 PE=1 SV=1	Q9WV98	Q9WV98	Timm9
NADH dehydrogenase [ubiquinone] flavoprotein 2, mitochondrial	0.223691	0.472169	-1.41963	-0.215865	-0.215274	-0.674052	0.818276	-0.412557	-0.334689	0.112556	0.00305653	0.0913858	0.399499	0.313821	0.227002	0.0283518	0.354867	-0.460256	-0.21705	-0.00305653	-0.616485	-0.176187				+	cere_WT_AX_cere_wt_up	9	9	9	46,8	46,8	46,8	27,285	0	193,65	16470000000	468	0.0125853	0.511121	3.51562	NADH dehydrogenase [ubiquinone] flavoprotein 2, mitochondrial	sp|Q9D6J6|NDUV2_MOUSE NADH dehydrogenase [ubiquinone] flavoprotein 2, mitochondrial OS=Mus musculus GN=Ndufv2 PE=1 SV=2	Q9D6J6;M0QWP9;D6RGN4	Q9D6J6	Ndufv2
ATP synthase subunit g, mitochondrial	-0.317847	0.482186	-0.27349	0.0460348	-0.334594	-0.0437346	-0.040164	-0.685206	-0.457355	0.542676	0.191741	0.0967093	0.830516	0.43217	0.199721	-0.0181627	0.125955	-0.345273	-0.3653	-0.182645	0.0419416	0.0181627				+	cere_WT_AX_cere_wt_up	9	9	9	78,6	78,6	78,6	11,424	0	113,92	40809000000	993	0.0350404	0.511739	2.71141	ATP synthase subunit g, mitochondrial	sp|Q9CPQ8|ATP5L_MOUSE ATP synthase subunit g, mitochondrial OS=Mus musculus GN=Atp5l PE=1 SV=1	Q9CPQ8;J3QNM7	Q9CPQ8	Atp5l
ATP-dependent (S)-NAD(P)H-hydrate dehydratase	0.39709	0.548804	-1.40901	-1.70514	-0.250939	-0.109256	0.889001	-0.331346	0.0264292	-1.6521	-0.0665369	0.748214	1.17435	0.450133	0.265386	-0.146609	-1.71358	-0.426885	0.200507	0.16042	0.185811	-0.0264292				+	cere_WT_AX_cere_wt_up	9	9	9	41	41	41	35,169	0	21,833	2927600000	98	0.0418044	0.529442	2.57938	ATP-dependent (S)-NAD(P)H-hydrate dehydratase	tr|J3QMM7|J3QMM7_MOUSE ATP-dependent (S)-NAD(P)H-hydrate dehydratase OS=Mus musculus GN=Carkd PE=1 SV=1;tr|K3W4M4|K3W4M4_MOUSE ATP-dependent (S)-NAD(P)H-hydrate dehydratase OS=Mus musculus GN=Carkd PE=1 SV=1;sp|Q9CZ42|NNRD_MOUSE ATP-dependent (S)-NAD(P)H-h	J3QMM7;K3W4M4;Q9CZ42;J3QN06;J3QPU6	J3QMM7;K3W4M4;Q9CZ42;J3QN06	Carkd
Neuroplastin	-0.598571	0.177468	0.0243559	-0.0817766	-0.767917	-0.0190802	-0.00357533	-0.0955343	0.00357533	0.52542	0.15449	0.320445	0.821099	0.363391	0.334617	-0.55915	-0.078742	-0.541924	-0.289235	-0.308682	0.078023	0.192739				+	cere_WT_AX_cere_wt_up	10	10	10	24,7	24,7	24,7	44,373	0	105,06	41739000000	853	0.0215691	0.541677	3.0834	Neuroplastin	sp|P97300|NPTN_MOUSE Neuroplastin OS=Mus musculus GN=Nptn PE=1 SV=3;tr|H3BIX4|H3BIX4_MOUSE Neuroplastin (Fragment) OS=Mus musculus GN=Nptn PE=1 SV=1;tr|Z4YLB7|Z4YLB7_MOUSE Neuroplastin OS=Mus musculus GN=Nptn PE=1 SV=1	P97300;H3BIX4;Z4YLB7;H3BKA7;A0A0A0MQN8	P97300;H3BIX4;Z4YLB7	Nptn
Actin-related protein 2/3 complex subunit 4	0.742347	1.35901	0.666629	0.363116	-0.938775	-0.54036	-0.127564	-0.686933	-0.0645247	-0.00442219	0.00442219	0.386514	0.169736	0.142964	0.72429	-0.464694	-0.554257	0.140014	-0.326501	-0.391295	0.192996	-0.267798				+	cere_WT_AX_cere_wt_up	10	10	10	73,2	73,2	73,2	19,667	0	150,83	13491000000	470	0.0261966	0.554026	2.93265	Actin-related protein 2/3 complex subunit 4	sp|P59999|ARPC4_MOUSE Actin-related protein 2/3 complex subunit 4 OS=Mus musculus GN=Arpc4 PE=1 SV=3;tr|E9PWA7|E9PWA7_MOUSE Actin-related protein 2/3 complex subunit 4 OS=Mus musculus GN=Arpc4 PE=1 SV=1	P59999;E9PWA7	P59999;E9PWA7	Arpc4
Dynamin-1-like protein	0.905055	-2.97691	-0.748944	-4.41044	0.212539	-0.612062	-0.579352	0.207656	0.412265	0.481399	-0.522025	0.438136	0.268449	0.682155	0.327777	0.0125418	-0.617217	-0.365729	0.283778	-0.134526	-0.0125418	-0.74014				+	cere_WT_AX_cere_wt_up	24	24	24	44	44	44	79,532	0	248,39	15119000000	495	0.0477364	0.579987	2.48107	Dynamin-1-like protein	tr|E9PUD2|E9PUD2_MOUSE Dynamin-1-like protein OS=Mus musculus GN=Dnm1l PE=1 SV=1;sp|Q8K1M6|DNM1L_MOUSE Dynamin-1-like protein OS=Mus musculus GN=Dnm1l PE=1 SV=2	E9PUD2;Q8K1M6	E9PUD2;Q8K1M6	Dnm1l
ATP synthase subunit beta, mitochondrial	-0.0211735	0.313047	0.0477734	-0.137976	-0.28063	-0.0670567	0.367029	0.0211735	-0.30755	0.187086	0.124525	0.600988	0.830812	0.119097	0.658854	-0.321211	-0.199942	-0.485121	-0.161711	-0.189192	-0.0314503	0.20402				+	cere_WT_AX_cere_wt_up	32	32	32	81,3	81,3	81,3	56,3	0	323,31	1215800000000	13421	0.014955	0.597021	3.37472	ATP synthase subunit beta, mitochondrial	sp|P56480|ATPB_MOUSE ATP synthase subunit beta, mitochondrial OS=Mus musculus GN=Atp5b PE=1 SV=2	P56480	P56480	Atp5b
Ras-related protein Rab-6B	0.00757504	0.171491	0.455165	0.631822	-0.703868	0.230626	-0.0581503	-0.478683	-0.136889	0.545636	-0.174354	-0.00757504	0.581779	0.544518	0.598006	-0.452619	0.196782	-0.213346	-0.165683	-0.173469	0.134725	-0.506246				+	cere_WT_AX_cere_wt_up	14	14	6	55,8	55,8	23,1	23,461	0	149,78	35249000000	799	0.0212716	0.60685	3.09427	Ras-related protein Rab-6B	sp|P61294|RAB6B_MOUSE Ras-related protein Rab-6B OS=Mus musculus GN=Rab6b PE=1 SV=1	P61294	P61294	Rab6b
Clathrin heavy chain;Clathrin heavy chain 1	1.28844	-0.0210018	0.762804	-0.0323505	-0.261932	-0.087265	-0.55546	0.0286026	0.188097	-0.193865	-0.625008	0.75824	0.50448	0.596722	0.371199	-0.326944	-0.239786	-0.239708	0.239737	0.0210018	0.0305939	-0.523363				+	cere_WT_AX_cere_wt_up	107	107	107	77,3	77,3	77,3	191,98	0	323,31	286020000000	7375	0.0148975	0.615668	3.37784	Clathrin heavy chain;Clathrin heavy chain 1	tr|Q5SXR6|Q5SXR6_MOUSE Clathrin heavy chain OS=Mus musculus GN=Cltc PE=1 SV=1;sp|Q68FD5|CLH1_MOUSE Clathrin heavy chain 1 OS=Mus musculus GN=Cltc PE=1 SV=3	Q5SXR6;Q68FD5;F6Z1R4	Q5SXR6;Q68FD5	Cltc
10 kDa heat shock protein, mitochondrial	0.228438	0.0715246	-0.25567	0.0506735	-0.342937	-0.171065	0.244973	0.0134821	-0.656516	0.178212	-0.0593882	0.927688	0.532786	-0.0134821	0.913003	-0.210597	-0.298085	0.370753	-0.13787	-0.262738	-0.108819	0.284938				+	cere_WT_AX_cere_wt_up	10	10	10	79,4	79,4	79,4	10,963	0	82,362	98583000000	2135	0.0419322	0.646121	2.57711	10 kDa heat shock protein, mitochondrial	sp|Q64433|CH10_MOUSE 10 kDa heat shock protein, mitochondrial OS=Mus musculus GN=Hspe1 PE=1 SV=2	Q64433	Q64433	Hspe1
ATP synthase-coupling factor 6, mitochondrial	-0.179253	0.273533	0.323793	0.00505829	-0.432413	-0.00505829	1.09829	-0.451618	-0.957769	0.392101	-0.191099	0.811834	0.480654	0.658482	0.705345	-0.180037	0.446543	-0.72772	-0.19031	-0.214838	0.56341	-0.207729				+	cere_WT_AX_cere_wt_up	8	8	8	49,1	49,1	49,1	12,496	0	184,29	34193000000	712	0.0160968	0.676445	3.31537	ATP synthase-coupling factor 6, mitochondrial	sp|P97450|ATP5J_MOUSE ATP synthase-coupling factor 6, mitochondrial OS=Mus musculus GN=Atp5j PE=1 SV=1;tr|E9QAD6|E9QAD6_MOUSE ATP synthase-coupling factor 6, mitochondrial (Fragment) OS=Mus musculus GN=Atp5j PE=1 SV=5	P97450;E9QAD6	P97450;E9QAD6	Atp5j
Malate dehydrogenase, mitochondrial	0.385101	0.193203	0.248604	0.312256	-0.425026	-0.389709	0.394085	-0.183037	-0.705584	0.0506401	-0.341812	1.03848	0.885071	-0.113579	0.992729	-0.24453	-0.243824	-0.617613	-0.0506401	-0.213932	0.138332	0.108303				+	cere_WT_AX_cere_wt_up	21	21	21	64,8	64,8	64,8	35,611	0	323,31	647320000000	7677	0.048249	0.705159	2.47318	Malate dehydrogenase, mitochondrial	sp|P08249|MDHM_MOUSE Malate dehydrogenase, mitochondrial OS=Mus musculus GN=Mdh2 PE=1 SV=3	P08249	P08249	Mdh2
Citrate synthase, mitochondrial	0.268422	0.177888	0.188397	0.00525379	-0.428327	-0.249059	0.160466	-0.184491	-0.395862	0.132146	-0.30902	0.971503	1.00676	-0.119882	0.972819	-0.38815	-0.28441	-0.38524	0.0221014	-0.00525379	0.0489473	-0.170693				+	cere_WT_AX_cere_wt_up	25	25	16	67,2	67,2	45,5	51,736	0	323,31	171070000000	3366	0.0397055	0.734025	2.61776	Citrate synthase, mitochondrial	sp|Q9CZU6|CISY_MOUSE Citrate synthase, mitochondrial OS=Mus musculus GN=Cs PE=1 SV=1	Q9CZU6	Q9CZU6	Cs
Immunoglobulin superfamily member 21	0.449577	-0.577097	-1.04623	-0.744827	-0.069046	1.07423	1.14131	-0.30624	-0.405313	-1.12788	0.478601	0.810202	1.11933	0.680861	0.729342	-0.209143	0.521112	-0.0624046	-0.312101	-0.218779	0.0624046	0.793657				+	cere_WT_AX_cere_wt_up	8	8	8	20,7	20,7	20,7	51,937	0	13,644	1262900000	43	0.0311415	0.753639	2.80055	Immunoglobulin superfamily member 21	sp|Q7TNR6|IGS21_MOUSE Immunoglobulin superfamily member 21 OS=Mus musculus GN=Igsf21 PE=2 SV=1	Q7TNR6	Q7TNR6	Igsf21
Synaptic vesicle glycoprotein 2B	0.627496	-0.248157	0.0676088	-3.72718	0.0224161	0.851047	0.808269	0.0582571	-0.330317	-0.56392	-0.0219164	0.578719	0.13943	0.713902	0.0219164	-0.184846	0.825841	-1.10353	-0.144704	-0.788697	-0.498469	-0.196939				+	cere_WT_AX_cere_wt_up	10	10	9	14,6	14,6	13,3	77,456	0	44,928	2769100000	123	0.0138324	0.770694	3.43814	Synaptic vesicle glycoprotein 2B	sp|Q8BG39|SV2B_MOUSE Synaptic vesicle glycoprotein 2B OS=Mus musculus GN=Sv2b PE=1 SV=1	Q8BG39;A2RSH4	Q8BG39	Sv2b
Superoxide dismutase [Mn], mitochondrial	0.393709	0.596884	0.0122643	0.395206	-0.319038	-0.0122643	0.136635	0.428587	-0.552021	0.234324	-0.258778	0.872576	0.725716	-0.0974827	1.22171	-0.313326	-0.415268	-0.62159	-0.139349	-0.323544	0.21134	-0.14007				+	cere_WT_AX_cere_wt_up	9	9	9	49,5	49,5	49,5	24,603	0	188,72	27312000000	586	0.0414017	0.778534	2.58658	Superoxide dismutase [Mn], mitochondrial	sp|P09671|SODM_MOUSE Superoxide dismutase [Mn], mitochondrial OS=Mus musculus GN=Sod2 PE=1 SV=3	P09671	P09671	Sod2
Thy-1 membrane glycoprotein	-0.0757952	0.192594	0.24381	0.130397	-0.456988	-0.320918	-0.00141048	-0.229232	-1.00611	0.221391	0.18094	1.01628	0.780101	0.423524	0.882798	-0.717502	-0.260991	-0.267217	0.00141048	-0.44521	-0.315642	0.671563				+	cere_WT_AX_cere_wt_up	5	5	5	32,1	32,1	32,1	18,08	0	113,6	45696000000	910	0.0292015	0.797646	2.84948	Thy-1 membrane glycoprotein	sp|P01831|THY1_MOUSE Thy-1 membrane glycoprotein OS=Mus musculus GN=Thy1 PE=1 SV=1	P01831	P01831	Thy1
Cell adhesion molecule 3	0.356787	-0.886221	-0.0344601	0.0207977	-0.0603485	0.643129	0.418097	-0.170996	-0.617393	0.826185	-0.191502	0.91102	0.431501	1.15554	0.657024	-0.112196	0.920557	-0.756268	-0.0207977	-0.471819	0.499413	-0.183531				+	cere_WT_AX_cere_wt_up	9	9	9	33,7	33,7	33,7	46,692	0	125,64	9815600000	243	0.0176726	0.832956	3.24064	Cell adhesion molecule 3	tr|K4DI58|K4DI58_MOUSE Cell adhesion molecule 3 OS=Mus musculus GN=Cadm3 PE=1 SV=1;sp|Q99N28|CADM3_MOUSE Cell adhesion molecule 3 OS=Mus musculus GN=Cadm3 PE=1 SV=1	K4DI58;Q99N28	K4DI58;Q99N28	Cadm3
Neural cell adhesion molecule L1	0.142454	-0.810423	0.519053	0.0760517	-0.42074	-0.0573864	0.39856	-0.592707	-0.960781	0.248743	0.152826	0.446621	0.64048	0.802099	0.368998	-0.585388	0.00633049	-0.653738	-0.452152	-0.604424	-0.0427608	-0.00633049				+	cere_WT_AX_cere_wt_up	29	29	29	34,8	34,8	34,8	140,43	0	323,31	35251000000	1109	0.00324588	0.840966	4.72361	Neural cell adhesion molecule L1	tr|A2AFG8|A2AFG8_MOUSE Neural cell adhesion molecule L1 OS=Mus musculus GN=L1cam PE=1 SV=1;tr|Q6PGJ3|Q6PGJ3_MOUSE L1 cell adhesion molecule OS=Mus musculus GN=L1cam PE=1 SV=1;tr|A2AFG7|A2AFG7_MOUSE Neural cell adhesion molecule L1 OS=Mus musculus GN=L1cam	A2AFG8;Q6PGJ3;A2AFG7;P11627;F7A5H7;B7ZCD3;F6UIL7	A2AFG8;Q6PGJ3;A2AFG7;P11627	L1cam
V-type proton ATPase subunit B, brain isoform	1.03937	-0.345943	0.491632	0.621527	0.339525	-0.352522	-0.408346	0.221615	-0.122086	-0.25539	-0.518963	1.13076	0.431078	0.743507	0.215412	0.122086	-0.319199	-0.575636	0.276913	-0.416082	-0.239515	-0.476517				+	cere_WT_AX_cere_wt_up	24	24	24	57,3	57,3	57,3	56,55	0	323,31	61147000000	1813	0.0182303	0.843991	3.21593	V-type proton ATPase subunit B, brain isoform	sp|P62814|VATB2_MOUSE V-type proton ATPase subunit B, brain isoform OS=Mus musculus GN=Atp6v1b2 PE=1 SV=1	P62814;Q91YH6	P62814	Atp6v1b2
V-type proton ATPase subunit a;V-type proton ATPase 116 kDa subunit a isoform 1	0.666249	1.10872	1.16248	0.45752	-0.493155	0.0727282	0.0131712	-0.287295	-0.0955534	-0.106986	-0.188121	0.491237	0.895301	0.738208	0.578919	-0.191512	0.0492067	-0.324721	-0.289025	-0.421697	-0.0131712	-0.0254068				+	cere_WT_AX_cere_wt_up	28	28	28	39,1	39,1	39,1	96,426	0	323,31	43045000000	1643	0.000677571	0.863241	6.41428	V-type proton ATPase subunit a;V-type proton ATPase 116 kDa subunit a isoform 1	tr|K3W4T3|K3W4T3_MOUSE V-type proton ATPase subunit a OS=Mus musculus GN=Atp6v0a1 PE=1 SV=1;sp|Q9Z1G4|VPP1_MOUSE V-type proton ATPase 116 kDa subunit a isoform 1 OS=Mus musculus GN=Atp6v0a1 PE=1 SV=3	K3W4T3;Q9Z1G4;A2A599;P15920	K3W4T3;Q9Z1G4	Atp6v0a1
Lactadherin	-0.356202	1.97537	0.209264	0.562724	-0.49994	-0.713756	0.506408	-0.700332	-0.240029	-0.128881	0.156589	0.480756	1.32376	0.750764	0.587077	0.00818157	-0.534623	0.659499	-0.264745	-0.0384779	-0.00818157	-0.0612593				+	cere_WT_AX_cere_wt_up	19	19	19	47,7	47,7	47,7	51,24	0	109,95	11879000000	484	0.00423908	0.878756	4.46964	Lactadherin	sp|P21956|MFGM_MOUSE Lactadherin OS=Mus musculus GN=Mfge8 PE=1 SV=3	P21956	P21956	Mfge8
Cytochrome c oxidase subunit 6B1	-0.414483	-0.763177	-0.10138	-0.314248	0.609323	0.291425	0.997403	0.0194693	-0.0720205	-0.0212469	0.0885725	0.336144	1.41883	0.413611	0.468535	0.0248384	0.344756	-0.287267	-0.506495	-0.276261	-0.0812597	-0.0194693				+	cere_WT_AX_cere_wt_up	7	7	7	70,9	70,9	70,9	10,071	0	42,69	21939000000	523	0.0192222	0.880151	3.17396	Cytochrome c oxidase subunit 6B1	sp|P56391|CX6B1_MOUSE Cytochrome c oxidase subunit 6B1 OS=Mus musculus GN=Cox6b1 PE=1 SV=2	P56391	P56391	Cox6b1
Neurotrimin	-0.0126715	-1.19792	-0.300529	0.866052	-0.422933	0.217736	0.425513	-0.349513	-0.507968	0.48659	0.508613	0.0991964	0.251365	0.967704	0.913045	-0.842797	0.0126715	-0.594842	-0.626039	-0.837014	-0.151412	0.271874				+	cere_WT_AX_cere_wt_up	12	12	9	42,4	42,4	37,3	34,954	0	180	51865000000	755	0.0367028	0.893475	2.67659	Neurotrimin	tr|D3Z396|D3Z396_MOUSE Neurotrimin OS=Mus musculus GN=Ntm PE=1 SV=1;tr|Q8BG33|Q8BG33_MOUSE Neurotrimin OS=Mus musculus GN=Ntm PE=1 SV=1;sp|Q99PJ0|NTRI_MOUSE Neurotrimin OS=Mus musculus GN=Ntm PE=2 SV=2;tr|F6Z2M6|F6Z2M6_MOUSE Neurotrimin (Fragment) OS=Mus m	D3Z396;Q8BG33;Q99PJ0;F6Z2M6;F6RQ26	D3Z396;Q8BG33;Q99PJ0;F6Z2M6;F6RQ26	Ntm
Ras-related protein Rab-3A	1.09357	-0.115553	0.504131	0.877783	-0.100578	-0.101248	-0.137522	0.232304	0.0694275	-0.487896	-0.703691	0.863951	0.852612	1.02505	0.717699	-0.0965767	-0.0303078	-0.310766	0.0303078	0.18705	-0.193417	-0.292795				+	cere_WT_AX_cere_wt_up	7	7	5	42,7	42,7	30,5	24,97	0	112,65	29463000000	742	0.000304189	0.932042	7.43765	Ras-related protein Rab-3A	sp|P63011|RAB3A_MOUSE Ras-related protein Rab-3A OS=Mus musculus GN=Rab3a PE=1 SV=1	P63011;D3YZP5	P63011	Rab3a
Proteasome subunit alpha type-5;Proteasome subunit alpha type	0.301033	-0.414494	-0.360518	0.25498	0.861866	-0.757799	0.150236	0.752684	-0.578827	-1.28824	-0.150236	0.901518	0.379213	0.590935	1.06099	0.683786	-0.999411	-0.1756	0.624723	-0.397831	-0.719936	-0.340839				+	cere_WT_AX_cere_wt_up	11	11	11	68,9	68,9	68,9	26,411	0	188,96	21081000000	551	0.0283754	0.941636	2.87139	Proteasome subunit alpha type-5;Proteasome subunit alpha type	sp|Q9Z2U1|PSA5_MOUSE Proteasome subunit alpha type-5 OS=Mus musculus GN=Psma5 PE=1 SV=1;tr|D3YX79|D3YX79_MOUSE Proteasome subunit alpha type OS=Mus musculus GN=Gm8394 PE=3 SV=1	Q9Z2U1;D3YX79	Q9Z2U1;D3YX79	Psma5;Gm8394
Synaptosomal-associated protein 25	0.268752	0.611543	0.703204	0.901168	-0.645829	0.233693	-0.0466127	-0.27522	-0.119189	-0.347285	-0.479318	0.856505	1.01757	0.253688	1.08374	-0.670217	0.181979	-0.66323	-0.237163	-0.206492	0.0466127	-0.188012				+	cere_WT_AX_cere_wt_up	20	20	20	79,1	79,1	79,1	23,315	0	323,31	40024000000	1469	0.00317752	0.949139	4.74424	Synaptosomal-associated protein 25	sp|P60879|SNP25_MOUSE Synaptosomal-associated protein 25 OS=Mus musculus GN=Snap25 PE=1 SV=1	P60879;B0R029;E9Q8A1;B0R030;Q9D3L3;O09044	P60879	Snap25
V-type proton ATPase subunit C 1	0.778944	0.12472	-0.781696	0.378706	-0.336235	-0.297199	-0.317341	0.0318184	-0.283318	0.179554	-0.578846	0.841421	-0.0114975	0.872911	0.643774	0.0668659	0.381475	-0.00453377	-0.0842247	-0.76911	0.00453377	-0.639002				+	cere_WT_AX_cere_wt_up	13	13	13	42,7	42,7	42,7	43,887	0	56,855	5241000000	276	0.0147378	0.958603	3.38657	V-type proton ATPase subunit C 1	sp|Q9Z1G3|VATC1_MOUSE V-type proton ATPase subunit C 1 OS=Mus musculus GN=Atp6v1c1 PE=1 SV=4	Q9Z1G3;D3Z5W3;Q99L60	Q9Z1G3	Atp6v1c1
Synaptotagmin-1	0.564979	0.097888	0.595969	0.935128	-0.26089	-0.0141973	0.266938	-0.234441	0.00580502	-0.264976	0.028779	0.292581	0.400636	1.39055	0.466798	-0.782491	-0.00580502	-1.08195	-0.361749	-0.88638	-0.0744524	-0.0513506				+	cere_WT_AX_cere_wt_up	22	22	13	48,9	48,9	39,7	47,417	0	223,54	67723000000	2012	0.0218886	0.981125	3.0719	Synaptotagmin-1	sp|P46096|SYT1_MOUSE Synaptotagmin-1 OS=Mus musculus GN=Syt1 PE=1 SV=1	P46096;D3Z7R4	P46096	Syt1
Platelet-activating factor acetylhydrolase IB subunit beta	1.22443	-4.40549	0.913661	-2.80605	0.582747	-4.13527	-0.310634	1.46618	0.60204	-2.12165	0.0817862	1.07711	0.330153	0.937789	1.51983	-1.84397	-1.94842	-4.76009	-0.150544	0.669044	-0.0817862	-0.511746				+	cere_WT_AX_cere_wt_up	9	9	9	78,2	78,2	78,2	25,581	0	237,2	11110000000	411	0.0302632	0.984978	2.82228	Platelet-activating factor acetylhydrolase IB subunit beta	sp|Q61206|PA1B2_MOUSE Platelet-activating factor acetylhydrolase IB subunit beta OS=Mus musculus GN=Pafah1b2 PE=1 SV=2	Q61206	Q61206	Pafah1b2
Ferritin;Ferritin light chain 1	0.609812	-1.08991	1.65157	0.399456	0.24065	-1.52162	1.19397	-0.699549	0.0950165	-1.56732	-0.0950165	0.170433	0.241964	1.21586	0.43268	-0.451223	-1.7901	1.49413	-0.591087	-0.229517	-1.1245	-0.152678				+	cere_WT_AX_cere_wt_up	11	11	6	78,1	78,1	35	20,772	0	61,266	11405000000	241	0.0190238	1.03968	3.18216	Ferritin;Ferritin light chain 1	tr|Q9CPX4|Q9CPX4_MOUSE Ferritin OS=Mus musculus GN=Ftl1 PE=1 SV=1;sp|P29391|FRIL1_MOUSE Ferritin light chain 1 OS=Mus musculus GN=Ftl1 PE=1 SV=2	Q9CPX4;P29391;H3BKD3	Q9CPX4;P29391	Ftl1
V-type proton ATPase subunit d 1	-0.00109005	0.181968	1.15295	0.340003	-0.719665	-0.284249	0.00109005	-0.554093	-0.906167	0.00768757	0.173793	0.461225	0.967187	0.61312	0.719729	0.187062	-0.14298	-0.437707	-0.508031	-0.847222	-0.00576305	-0.293065				+	cere_WT_AX_cere_wt_up	16	16	16	60,1	60,1	60,1	40,301	0	323,31	24215000000	773	0.00177018	1.10384	5.33471	V-type proton ATPase subunit d 1	sp|P51863|VA0D1_MOUSE V-type proton ATPase subunit d 1 OS=Mus musculus GN=Atp6v0d1 PE=1 SV=2	P51863	P51863	Atp6v0d1
EGF-like repeat and discoidin I-like domain-containing protein 3	0.146788	1.05583	0.880255	1.25344	-0.132826	-0.104212	0.62286	-1.25546	-0.84421	-0.261196	0.524446	0.0554886	0.402943	1.14293	1.38186	-0.436687	-0.366529	0.0091095	-0.91486	-0.120733	-0.391542	-0.0091095				+	cere_WT_AX_cere_wt_up	14	14	14	28,3	28,3	28,3	52,695	0	45,742	7739000000	262	0.0245227	1.10487	2.98358	EGF-like repeat and discoidin I-like domain-containing protein 3	tr|Q8C4U8|Q8C4U8_MOUSE EGF-like repeat and discoidin I-like domain-containing protein 3 OS=Mus musculus GN=Edil3 PE=1 SV=1;sp|O35474|EDIL3_MOUSE EGF-like repeat and discoidin I-like domain-containing protein 3 OS=Mus musculus GN=Edil3 PE=1 SV=2;tr|Q8C8K0|Q	Q8C4U8;O35474;Q8C8K0	Q8C4U8;O35474;Q8C8K0	Edil3
[truncated: 20 more rows]

## Sheet: cortical Ki91 RAW
Protein names	LFQ intensity ctx_mut_AX_04	LFQ intensity ctx_mut_AX_16	LFQ intensity ctx_mut_AX_30A	LFQ intensity ctx_mut_AX_30B	LFQ intensity ctx_mut_N_04	LFQ intensity ctx_mut_N_16	LFQ intensity ctx_mut_N_30A	LFQ intensity ctx_mut_N_30B	LFQ intensity ctx_mut_UP_04	LFQ intensity ctx_mut_UP_16	LFQ intensity ctx_mut_UP_30A	LFQ intensity ctx_mut_UP_30B	LFQ intensity ctx_wt_AX_04	LFQ intensity ctx_wt_AX_16	LFQ intensity ctx_wt_AX_30A	LFQ intensity ctx_wt_AX_30B	LFQ intensity ctx_wt_N_16	LFQ intensity ctx_wt_N_30A	LFQ intensity ctx_wt_N_30B	LFQ intensity ctx_WT_N04	LFQ intensity ctx_wt_UP_04	LFQ intensity ctx_wt_UP_16	LFQ intensity ctx_wt_UP_30A	LFQ intensity ctx_wt_UP_30B	Only identified by site	Reverse	Potential contaminant	Student's T-test Significant ctx_mut_AX_ctx_mut_UP	Student's T-test significant	Peptides	Razor + unique peptides	Unique peptides	Sequence coverage [%]	Unique + razor sequence coverage [%]	Unique sequence coverage [%]	Mol. weight [kDa]	Q-value	Score	Intensity	MS/MS Count	Student's T-test p-value ctx_mut_AX_ctx_mut_UP	Student's T-test Difference ctx_mut_AX_ctx_mut_UP	Student's T-test Test statistic ctx_mut_AX_ctx_mut_UP	Protein names	Fasta headers	Protein IDs	Majority protein IDs	Gene names
[truncated: 248 more rows]

[truncated: 3 more sheets: cortical WT RAW, cerebellar axon-soma ratio, cortical axon-soma ratio]
